# Supplementary material for: Interrogation of the human cortical peptidome uncovers cell-type specific signatures of cognitive resilience against Alzheimer’s disease
Source: Sci Rep. 2024 Mar 26;14:7161. doi: 10.1038/s41598-024-57104-z (PMC10966065; doi:10.1038/s41598-024-57104-z)
Supplement: Supplementary file 4 — Supplementary Table 1. [file 41598_2024_57104_MOESM4_ESM.csv]

FullPeptide	contrasts	term	Reference	estimate	std.error	statistic	p.value	padjBH	significance	FullPeptideID
A0A0B4J2D5_ALHYIHDGIGAMVRKVLELTGK_N-Term(TMTpro); K15(TMTpro); K22(TMTpro)	class1Dementia_Control	class1Dementia	Control	-0.5221034824249314	0.23429885920496016	-2.228365448285027	0.028240252829781654	0.08472075848934496	ns	GATD3B_ALHY_22
A0A0B4J2D5_ALHYIHDGIGAMVRKVLELTGK_N-Term(TMTpro); K15(TMTpro); K22(TMTpro)	class1Frail_Control	class1Frail	Control	-0.2784234873768348	0.23479368752657304	-1.1858218605017816	0.23868152178408825	0.36607158632644077	ns	GATD3B_ALHY_22
A0A0B4J2D5_ALHYIHDGIGAMVRKVLELTGK_N-Term(TMTpro); K15(TMTpro); K22(TMTpro)	class1Resilient_Control	class1Resilient	Control	-0.5597129191466542	0.23490292913886082	-2.3827413357446248	0.019196717247451887	0.08472075848934496	ns	GATD3B_ALHY_22
A0A0B4J2D5_ALHYIHDGIGAMVRKVLELTGK_N-Term(TMTpro); K15(TMTpro); K22(TMTpro)	class1Frail_Dementia	class1Frail	Dementia	0.24367999504809704	0.23629082647648256	1.0312714999638375	0.305059655272034	0.36607158632644077	ns	GATD3B_ALHY_22
A0A0B4J2D5_ALHYIHDGIGAMVRKVLELTGK_N-Term(TMTpro); K15(TMTpro); K22(TMTpro)	class1Resilient_Dementia	class1Resilient	Dementia	-0.037609436721722844	0.23693130299605886	-0.1587356176501019	0.8742177140297964	0.8742177140297964	ns	GATD3B_ALHY_22
A0A0B4J2D5_ALHYIHDGIGAMVRKVLELTGK_N-Term(TMTpro); K15(TMTpro); K22(TMTpro)	class1Frail_Resilient	class1Frail	Resilient	0.24367999504809704	0.23629082647648256	1.0312714999638375	0.305059655272034	0.36607158632644077	ns	GATD3B_ALHY_22
A2VEC9_PGGGLAMLAATFGNSWRLP_N-Term(TMTpro)	class1Dementia_Control	class1Dementia	Control	0.03411365375161938	0.08226942657625921	0.41465773096154873	0.6795454688300642	0.6795454688300642	ns	SSPOP_PGGG_19
A2VEC9_PGGGLAMLAATFGNSWRLP_N-Term(TMTpro)	class1Frail_Control	class1Frail	Control	-0.037744521858402554	0.08334716545065304	-0.4528590942993709	0.6519236761092017	0.6795454688300642	ns	SSPOP_PGGG_19
A2VEC9_PGGGLAMLAATFGNSWRLP_N-Term(TMTpro)	class1Resilient_Control	class1Resilient	Control	0.07484354299771347	0.08208886269310131	0.9117380914086323	0.3647522443145912	0.6795454688300642	ns	SSPOP_PGGG_19
A2VEC9_PGGGLAMLAATFGNSWRLP_N-Term(TMTpro)	class1Frail_Dementia	class1Frail	Dementia	-0.07185817561002206	0.08279267265776305	-0.8679291693729889	0.3881300951810843	0.6795454688300642	ns	SSPOP_PGGG_19
A2VEC9_PGGGLAMLAATFGNSWRLP_N-Term(TMTpro)	class1Resilient_Dementia	class1Resilient	Dementia	0.040729889246093824	0.08339082283273183	0.4884217215099464	0.626639271313964	0.6795454688300642	ns	SSPOP_PGGG_19
A2VEC9_PGGGLAMLAATFGNSWRLP_N-Term(TMTpro)	class1Frail_Resilient	class1Frail	Resilient	-0.07185817561002206	0.08279267265776305	-0.8679291693729889	0.3881300951810843	0.6795454688300642	ns	SSPOP_PGGG_19
A5A3E0; P60709_DESGPSIVH_N-Term(TMTpro)	class1Dementia_Control	class1Dementia	Control	0.015734113044613824	0.16147517528188512	0.09743982638289128	0.9225845818154635	0.9225845818154635	ns	ACTB_DESG_9
A5A3E0; P60709_DESGPSIVH_N-Term(TMTpro)	class1Frail_Control	class1Frail	Control	-0.0932373003972123	0.16181620336131333	-0.5761926090246119	0.5658620686323276	0.679034482358793	ns	ACTB_DESG_9
A5A3E0; P60709_DESGPSIVH_N-Term(TMTpro)	class1Resilient_Control	class1Resilient	Control	0.16102688095070689	0.1618914910027133	0.9946593236824787	0.32245555924871416	0.679034482358793	ns	ACTB_DESG_9
A5A3E0; P60709_DESGPSIVH_N-Term(TMTpro)	class1Frail_Dementia	class1Frail	Dementia	-0.10897141344182552	0.16284800853176226	-0.669160245951497	0.5050334633374539	0.679034482358793	ns	ACTB_DESG_9
A5A3E0; P60709_DESGPSIVH_N-Term(TMTpro)	class1Resilient_Dementia	class1Resilient	Dementia	0.14529276790609333	0.163289415112287	0.8897868107751004	0.375851934371221	0.679034482358793	ns	ACTB_DESG_9
A5A3E0; P60709_DESGPSIVH_N-Term(TMTpro)	class1Frail_Resilient	class1Frail	Resilient	-0.10897141344182552	0.16284800853176226	-0.669160245951497	0.5050334633374539	0.679034482358793	ns	ACTB_DESG_9
A5A3E0; P60709_DGVTHTVPIYEG_N-Term(TMTpro)	class1Dementia_Control	class1Dementia	Control	0.280616082159125	0.15825016848636692	1.7732434969464173	0.08024818024563997	0.24215699531302698	ns	ACTB_DGVT_12
A5A3E0; P60709_DGVTHTVPIYEG_N-Term(TMTpro)	class1Frail_Control	class1Frail	Control	0.02921479828874139	0.158678354487187	0.18411331768064454	0.8544214567275847	0.8544214567275847	ns	ACTB_DGVT_12
A5A3E0; P60709_DGVTHTVPIYEG_N-Term(TMTpro)	class1Resilient_Control	class1Resilient	Control	0.15828666596408905	0.16340395665677626	0.9686831898236352	0.33581679469061054	0.5037251920359158	ns	ACTB_DGVT_12
A5A3E0; P60709_DGVTHTVPIYEG_N-Term(TMTpro)	class1Frail_Dementia	class1Frail	Dementia	-0.2514012838703834	0.16032703233652768	-1.56805299896458	0.12107849765651349	0.24215699531302698	ns	ACTB_DGVT_12
A5A3E0; P60709_DGVTHTVPIYEG_N-Term(TMTpro)	class1Resilient_Dementia	class1Resilient	Dementia	-0.12232941619503566	0.16240723914570138	-0.7532263761056214	0.45367188468386166	0.544406261620634	ns	ACTB_DGVT_12
A5A3E0; P60709_DGVTHTVPIYEG_N-Term(TMTpro)	class1Frail_Resilient	class1Frail	Resilient	-0.2514012838703834	0.16032703233652768	-1.56805299896458	0.12107849765651349	0.24215699531302698	ns	ACTB_DGVT_12
A5A3E0; P60709_DNGSGMCK_N-Term(TMTpro); C7(Carbamidomethyl); K8(TMTpro)	class1Dementia_Control	class1Dementia	Control	0.29290830789959726	0.27802954623852794	1.0535150377446019	0.2953997335602091	0.4829268183277301	ns	ACTB_DNGS_8
A5A3E0; P60709_DNGSGMCK_N-Term(TMTpro); C7(Carbamidomethyl); K8(TMTpro)	class1Frail_Control	class1Frail	Control	-0.1641878388312452	0.28317047684915125	-0.5798197631976665	0.563728931136405	0.6764747173636859	ns	ACTB_DNGS_8
A5A3E0; P60709_DNGSGMCK_N-Term(TMTpro); C7(Carbamidomethyl); K8(TMTpro)	class1Resilient_Control	class1Resilient	Control	0.27825834633800417	0.27913269324226664	0.9968676298927708	0.3219512122184867	0.4829268183277301	ns	ACTB_DNGS_8
A5A3E0; P60709_DNGSGMCK_N-Term(TMTpro); C7(Carbamidomethyl); K8(TMTpro)	class1Frail_Dementia	class1Frail	Dementia	-0.45709614673084226	0.2818220564116503	-1.6219317698227762	0.10890579885968331	0.3267173965790499	ns	ACTB_DNGS_8
A5A3E0; P60709_DNGSGMCK_N-Term(TMTpro); C7(Carbamidomethyl); K8(TMTpro)	class1Resilient_Dementia	class1Resilient	Dementia	-0.014649961561592758	0.27737281234437816	-0.052816862034061884	0.9580146141967238	0.9580146141967238	ns	ACTB_DNGS_8
A5A3E0; P60709_DNGSGMCK_N-Term(TMTpro); C7(Carbamidomethyl); K8(TMTpro)	class1Frail_Resilient	class1Frail	Resilient	-0.45709614673084226	0.2818220564116503	-1.6219317698227762	0.10890579885968331	0.3267173965790499	ns	ACTB_DNGS_8
A5A3E0; P60709_DSGDGVTHTVP_N-Term(TMTpro)	class1Dementia_Control	class1Dementia	Control	0.19274737993069282	0.1454557856477823	1.3251269385559263	0.18834108986632603	0.4677368052801344	ns	ACTB_DSGD_11
A5A3E0; P60709_DSGDGVTHTVP_N-Term(TMTpro)	class1Frail_Control	class1Frail	Control	0.016986922157529588	0.14576298151943617	0.1165379713042199	0.9074748155596895	0.9074748155596895	ns	ACTB_DSGD_11
A5A3E0; P60709_DSGDGVTHTVP_N-Term(TMTpro)	class1Resilient_Control	class1Resilient	Control	0.1346437587656884	0.14583080013620053	0.923287526640025	0.358221315208177	0.5373319728122655	ns	ACTB_DSGD_11
A5A3E0; P60709_DSGDGVTHTVP_N-Term(TMTpro)	class1Frail_Dementia	class1Frail	Dementia	-0.1757604577731631	0.1466924248932619	-1.1981563322104194	0.2338684026400672	0.4677368052801344	ns	ACTB_DSGD_11
A5A3E0; P60709_DSGDGVTHTVP_N-Term(TMTpro)	class1Resilient_Dementia	class1Resilient	Dementia	-0.0581036211650041	0.1470900410645913	-0.39502076921366275	0.6937225093783154	0.8324670112539784	ns	ACTB_DSGD_11
A5A3E0; P60709_DSGDGVTHTVP_N-Term(TMTpro)	class1Frail_Resilient	class1Frail	Resilient	-0.1757604577731631	0.1466924248932619	-1.1981563322104194	0.2338684026400672	0.4677368052801344	ns	ACTB_DSGD_11
A5A3E0; P60709_DSGDGVTHTVPIY_N-Term(TMTpro)	class1Dementia_Control	class1Dementia	Control	0.16264066399188537	0.17259071196427486	0.9423488792696499	0.34842966863334024	0.4181156023600083	ns	ACTB_DSGD_13
A5A3E0; P60709_DSGDGVTHTVPIY_N-Term(TMTpro)	class1Frail_Control	class1Frail	Control	-0.17377029963434987	0.17295521554153107	-1.0047126887169417	0.31761456380812486	0.4181156023600083	ns	ACTB_DSGD_13
A5A3E0; P60709_DSGDGVTHTVPIY_N-Term(TMTpro)	class1Resilient_Control	class1Resilient	Control	0.17271431549705196	0.17303568579095888	0.9981427513495964	0.3207726763569795	0.4181156023600083	ns	ACTB_DSGD_13
A5A3E0; P60709_DSGDGVTHTVPIY_N-Term(TMTpro)	class1Frail_Dementia	class1Frail	Dementia	-0.33641096362623474	0.17405804753205426	-1.932751564183103	0.056276855701486876	0.16883056710446062	ns	ACTB_DSGD_13
A5A3E0; P60709_DSGDGVTHTVPIY_N-Term(TMTpro)	class1Resilient_Dementia	class1Resilient	Dementia	0.01007365150516665	0.17452983940882724	0.057718792037444296	0.9540951438170093	0.9540951438170093	ns	ACTB_DSGD_13
A5A3E0; P60709_DSGDGVTHTVPIY_N-Term(TMTpro)	class1Frail_Resilient	class1Frail	Resilient	-0.33641096362623474	0.17405804753205426	-1.932751564183103	0.056276855701486876	0.16883056710446062	ns	ACTB_DSGD_13
A5A3E0; P60709_DSGDGVTHTVPIYE_N-Term(TMTpro)	class1Dementia_Control	class1Dementia	Control	0.4572850612594449	0.2426972550153452	1.8841789588041769	0.06331522639255598	0.12439480000046757	ns	ACTB_DSGD_14
A5A3E0; P60709_DSGDGVTHTVPIYE_N-Term(TMTpro)	class1Frail_Control	class1Frail	Control	0.023531534497053353	0.245561774443066	0.09582735159176489	0.9239066560330137	0.9928828104088456	ns	ACTB_DSGD_14
A5A3E0; P60709_DSGDGVTHTVPIYE_N-Term(TMTpro)	class1Resilient_Control	class1Resilient	Control	0.45506585579068926	0.24595711467007422	1.8501837460612294	0.06812323864464569	0.12439480000046757	ns	ACTB_DSGD_14
A5A3E0; P60709_DSGDGVTHTVPIYE_N-Term(TMTpro)	class1Frail_Dementia	class1Frail	Dementia	-0.43375352676239015	0.24690185711169432	-1.756785193260686	0.08292986666697838	0.12439480000046757	ns	ACTB_DSGD_14
A5A3E0; P60709_DSGDGVTHTVPIYE_N-Term(TMTpro)	class1Resilient_Dementia	class1Resilient	Dementia	-0.00221920546875528	0.2479780045091307	-0.008949202866391996	0.9928828104088456	0.9928828104088456	ns	ACTB_DSGD_14
A5A3E0; P60709_DSGDGVTHTVPIYE_N-Term(TMTpro)	class1Frail_Resilient	class1Frail	Resilient	-0.43375352676239015	0.24690185711169432	-1.756785193260686	0.08292986666697838	0.12439480000046757	ns	ACTB_DSGD_14
A5A3E0; P60709_DSGDGVTHTVPIYEG_N-Term(TMTpro)	class1Dementia_Control	class1Dementia	Control	0.3542268981372084	0.2192359251431814	1.6157338169183055	0.10950342952680765	0.2106969906226565	ns	ACTB_DSGD_15
A5A3E0; P60709_DSGDGVTHTVPIYEG_N-Term(TMTpro)	class1Frail_Control	class1Frail	Control	-0.0533357266770488	0.21969894124681918	-0.24276733594782854	0.8087145771511233	0.9016590446606282	ns	ACTB_DSGD_15
A5A3E0; P60709_DSGDGVTHTVPIYEG_N-Term(TMTpro)	class1Resilient_Control	class1Resilient	Control	0.32675838636601146	0.2198011597809397	1.4866090183130447	0.14046466041510433	0.2106969906226565	ns	ACTB_DSGD_15
A5A3E0; P60709_DSGDGVTHTVPIYEG_N-Term(TMTpro)	class1Frail_Dementia	class1Frail	Dementia	-0.40756262481425715	0.22109983002564232	-1.8433420992091654	0.06843007721932017	0.2052902316579605	ns	ACTB_DSGD_15
A5A3E0; P60709_DSGDGVTHTVPIYEG_N-Term(TMTpro)	class1Resilient_Dementia	class1Resilient	Dementia	-0.027468511771196646	0.2216991306913744	-0.12389995254169645	0.9016590446606282	0.9016590446606282	ns	ACTB_DSGD_15
A5A3E0; P60709_DSGDGVTHTVPIYEG_N-Term(TMTpro)	class1Frail_Resilient	class1Frail	Resilient	-0.40756262481425715	0.22109983002564232	-1.8433420992091654	0.06843007721932017	0.2052902316579605	ns	ACTB_DSGD_15
A5A3E0; P60709_ESGPSIVH_N-Term(TMTpro)	class1Dementia_Control	class1Dementia	Control	-0.07268125050716921	0.1803059050060452	-0.40309966833716504	0.6879920003868354	0.6879920003868354	ns	ACTB_ESGP_8
A5A3E0; P60709_ESGPSIVH_N-Term(TMTpro)	class1Frail_Control	class1Frail	Control	-0.33235228500772507	0.18363986774080604	-1.8098046415324993	0.07422814301068346	0.31883034204297717	ns	ACTB_ESGP_8
A5A3E0; P60709_ESGPSIVH_N-Term(TMTpro)	class1Resilient_Control	class1Resilient	Control	0.10352429621917247	0.18102131069423477	0.5718901041106512	0.5690622470428609	0.6828746964514331	ns	ACTB_ESGP_8
A5A3E0; P60709_ESGPSIVH_N-Term(TMTpro)	class1Frail_Dementia	class1Frail	Dementia	-0.2596710345005557	0.18276539892768334	-1.4207888146448462	0.15941517102148858	0.31883034204297717	ns	ACTB_ESGP_8
A5A3E0; P60709_ESGPSIVH_N-Term(TMTpro)	class1Resilient_Dementia	class1Resilient	Dementia	0.17620554672634178	0.17988000423134398	0.9795727294942884	0.3303648429826952	0.4955472644740428	ns	ACTB_ESGP_8
A5A3E0; P60709_ESGPSIVH_N-Term(TMTpro)	class1Frail_Resilient	class1Frail	Resilient	-0.2596710345005557	0.18276539892768334	-1.4207888146448462	0.15941517102148858	0.31883034204297717	ns	ACTB_ESGP_8
A5A3E0; P60709_EYDESGPSIVH_N-Term(TMTpro)	class1Dementia_Control	class1Dementia	Control	0.03726366975720414	0.21009017029664667	0.17736988696133643	0.8595994996621608	0.8595994996621608	ns	ACTB_EYDE_11
A5A3E0; P60709_EYDESGPSIVH_N-Term(TMTpro)	class1Frail_Control	class1Frail	Control	-0.25603970696548234	0.21053387099031637	-1.2161449640436195	0.22697484440630078	0.45394968881260156	ns	ACTB_EYDE_11
A5A3E0; P60709_EYDESGPSIVH_N-Term(TMTpro)	class1Resilient_Control	class1Resilient	Control	0.21380718048506042	0.21063182532524952	1.015075381675621	0.31267553203636433	0.4690132980545465	ns	ACTB_EYDE_11
A5A3E0; P60709_EYDESGPSIVH_N-Term(TMTpro)	class1Frail_Dementia	class1Frail	Dementia	-0.2933033767226857	0.21187631959638947	-1.3843141002326709	0.16953992036976223	0.45394968881260156	ns	ACTB_EYDE_11
A5A3E0; P60709_EYDESGPSIVH_N-Term(TMTpro)	class1Resilient_Dementia	class1Resilient	Dementia	0.1765435107278564	0.21245061953760722	0.8309860950845819	0.4080872758255494	0.48970473099065925	ns	ACTB_EYDE_11
A5A3E0; P60709_EYDESGPSIVH_N-Term(TMTpro)	class1Frail_Resilient	class1Frail	Resilient	-0.2933033767226857	0.21187631959638947	-1.3843141002326709	0.16953992036976223	0.45394968881260156	ns	ACTB_EYDE_11
A5A3E0; P60709_EYDESGPSIVHRK_N-Term(TMTpro); K13(TMTpro)	class1Dementia_Control	class1Dementia	Control	0.18549872984873061	0.18215238458734895	1.0183711306824916	0.3111155531046377	0.4272305915199372	ns	ACTB_EYDE_13
A5A3E0; P60709_EYDESGPSIVHRK_N-Term(TMTpro); K13(TMTpro)	class1Frail_Control	class1Frail	Control	-0.16930912235492823	0.18253708197362303	-0.9275327540263503	0.356025492933281	0.4272305915199372	ns	ACTB_EYDE_13
A5A3E0; P60709_EYDESGPSIVHRK_N-Term(TMTpro); K13(TMTpro)	class1Resilient_Control	class1Resilient	Control	0.2971759012305697	0.1826220103434918	1.6272731894234145	0.10702669069962888	0.21405338139925775	ns	ACTB_EYDE_13
A5A3E0; P60709_EYDESGPSIVHRK_N-Term(TMTpro); K13(TMTpro)	class1Frail_Dementia	class1Frail	Dementia	-0.35480785220365857	0.1837010117968837	-1.9314420140263895	0.05644073432394782	0.16932220297184347	ns	ACTB_EYDE_13
A5A3E0; P60709_EYDESGPSIVHRK_N-Term(TMTpro); K13(TMTpro)	class1Resilient_Dementia	class1Resilient	Dementia	0.11167717138183895	0.18419894134596007	0.6062856309911594	0.5457864815823101	0.5457864815823101	ns	ACTB_EYDE_13
A5A3E0; P60709_EYDESGPSIVHRK_N-Term(TMTpro); K13(TMTpro)	class1Frail_Resilient	class1Frail	Resilient	-0.35480785220365857	0.1837010117968837	-1.9314420140263895	0.05644073432394782	0.16932220297184347	ns	ACTB_EYDE_13
A5A3E0; P60709_FLGMESC_N-Term(TMTpro); C7(Carbamidomethyl)	class1Dementia_Control	class1Dementia	Control	-0.6391559156216807	0.2896047378355123	-2.206993989113203	0.02974902279993769	0.17849413679962614	ns	ACTB_FLGM_7
A5A3E0; P60709_FLGMESC_N-Term(TMTpro); C7(Carbamidomethyl)	class1Frail_Control	class1Frail	Control	-0.3199902326198971	0.2902163696071759	-1.1025919490793088	0.27301935034630526	0.3327382917892672	ns	ACTB_FLGM_7
A5A3E0; P60709_FLGMESC_N-Term(TMTpro); C7(Carbamidomethyl)	class1Resilient_Control	class1Resilient	Control	-0.4892457224079975	0.2903513975308913	-1.6850124592768503	0.09530352008762534	0.28591056026287603	ns	ACTB_FLGM_7
A5A3E0; P60709_FLGMESC_N-Term(TMTpro); C7(Carbamidomethyl)	class1Frail_Dementia	class1Frail	Dementia	0.3191656830017845	0.292066905860588	1.0927827720205026	0.2772819098243894	0.3327382917892672	ns	ACTB_FLGM_7
A5A3E0; P60709_FLGMESC_N-Term(TMTpro); C7(Carbamidomethyl)	class1Resilient_Dementia	class1Resilient	Dementia	0.14991019321368315	0.2928585658591517	0.5118859773621285	0.6099313244321285	0.6099313244321285	ns	ACTB_FLGM_7
A5A3E0; P60709_FLGMESC_N-Term(TMTpro); C7(Carbamidomethyl)	class1Frail_Resilient	class1Frail	Resilient	0.3191656830017845	0.292066905860588	1.0927827720205026	0.2772819098243894	0.3327382917892672	ns	ACTB_FLGM_7
A5A3E0; P60709_GDGVTHTVPIYEG_N-Term(TMTpro)	class1Dementia_Control	class1Dementia	Control	0.09056804784498369	0.127027892789738	0.7129776449562601	0.47762582803970144	0.7543903344105708	ns	ACTB_GDGV_13
A5A3E0; P60709_GDGVTHTVPIYEG_N-Term(TMTpro)	class1Frail_Control	class1Frail	Control	-0.0796897094800979	0.12729616980653807	-0.6260181245139471	0.5328202128591195	0.7543903344105708	ns	ACTB_GDGV_13
A5A3E0; P60709_GDGVTHTVPIYEG_N-Term(TMTpro)	class1Resilient_Control	class1Resilient	Control	0.06179369765654973	0.1273553964364114	0.48520674730421304	0.628658612008809	0.7543903344105708	ns	ACTB_GDGV_13
A5A3E0; P60709_GDGVTHTVPIYEG_N-Term(TMTpro)	class1Frail_Dementia	class1Frail	Dementia	-0.1702577573250814	0.12810786136434488	-1.329018808930548	0.18705867556833844	0.5611760267050153	ns	ACTB_GDGV_13
A5A3E0; P60709_GDGVTHTVPIYEG_N-Term(TMTpro)	class1Resilient_Dementia	class1Resilient	Dementia	-0.02877435018843392	0.12845510327128012	-0.22400316885555188	0.8232409830423779	0.8232409830423779	ns	ACTB_GDGV_13
A5A3E0; P60709_GDGVTHTVPIYEG_N-Term(TMTpro)	class1Frail_Resilient	class1Frail	Resilient	-0.1702577573250814	0.12810786136434488	-1.329018808930548	0.18705867556833844	0.5611760267050153	ns	ACTB_GDGV_13
A5A3E0; P60709_ISKQEYDESGPSIVH_N-Term(TMTpro); K3(TMTpro)	class1Dementia_Control	class1Dementia	Control	0.17596752771383115	0.23186856613376405	0.7589106649855943	0.449804810622047	0.5397657727464564	ns	ACTB_ISKQ_15
A5A3E0; P60709_ISKQEYDESGPSIVH_N-Term(TMTpro); K3(TMTpro)	class1Frail_Control	class1Frail	Control	-0.2411025858298486	0.23235826178915087	-1.0376329379182248	0.30210281638166897	0.45315422457250343	ns	ACTB_ISKQ_15
A5A3E0; P60709_ISKQEYDESGPSIVH_N-Term(TMTpro); K3(TMTpro)	class1Resilient_Control	class1Resilient	Control	0.2959460151192865	0.23246637027968836	1.2730702284516404	0.2061326137633317	0.4122652275266634	ns	ACTB_ISKQ_15
A5A3E0; P60709_ISKQEYDESGPSIVH_N-Term(TMTpro); K3(TMTpro)	class1Frail_Dementia	class1Frail	Dementia	-0.41707011354367984	0.2338398714854014	-1.783571428150214	0.07772063605701345	0.23316190817104032	ns	ACTB_ISKQ_15
A5A3E0; P60709_ISKQEYDESGPSIVH_N-Term(TMTpro); K3(TMTpro)	class1Resilient_Dementia	class1Resilient	Dementia	0.11997848740545466	0.23447370458531672	0.511692718881399	0.6100660721605791	0.6100660721605791	ns	ACTB_ISKQ_15
A5A3E0; P60709_ISKQEYDESGPSIVH_N-Term(TMTpro); K3(TMTpro)	class1Frail_Resilient	class1Frail	Resilient	-0.41707011354367984	0.2338398714854014	-1.783571428150214	0.07772063605701345	0.23316190817104032	ns	ACTB_ISKQ_15
A5A3E0; P60709_ISKQEYDESGPSIVHRK_N-Term(TMTpro); K3(TMTpro); K17(TMTpro)	class1Dementia_Control	class1Dementia	Control	0.3332459965904157	0.2597010866451109	1.283190613082825	0.2032740252325092	0.4065480504650184	ns	ACTB_ISKQ_17
A5A3E0; P60709_ISKQEYDESGPSIVHRK_N-Term(TMTpro); K3(TMTpro); K17(TMTpro)	class1Frail_Control	class1Frail	Control	-0.01627970734334587	0.25990449690863665	-0.06263726690757729	0.950217665452053	0.950217665452053	ns	ACTB_ISKQ_17
A5A3E0; P60709_ISKQEYDESGPSIVHRK_N-Term(TMTpro); K3(TMTpro); K17(TMTpro)	class1Resilient_Control	class1Resilient	Control	0.2191261128045195	0.26476160350730304	0.8276355404324148	0.41043466552141716	0.6156519982821258	ns	ACTB_ISKQ_17
A5A3E0; P60709_ISKQEYDESGPSIVHRK_N-Term(TMTpro); K3(TMTpro); K17(TMTpro)	class1Frail_Dementia	class1Frail	Dementia	-0.34952570393376176	0.2662251626374256	-1.3128950714917351	0.19311777267394717	0.4065480504650184	ns	ACTB_ISKQ_17
A5A3E0; P60709_ISKQEYDESGPSIVHRK_N-Term(TMTpro); K3(TMTpro); K17(TMTpro)	class1Resilient_Dementia	class1Resilient	Dementia	-0.11411988378589602	0.26565478514930724	-0.42957962801895955	0.6687011730495265	0.8024414076594317	ns	ACTB_ISKQ_17
A5A3E0; P60709_ISKQEYDESGPSIVHRK_N-Term(TMTpro); K3(TMTpro); K17(TMTpro)	class1Frail_Resilient	class1Frail	Resilient	-0.34952570393376176	0.2662251626374256	-1.3128950714917351	0.19311777267394717	0.4065480504650184	ns	ACTB_ISKQ_17
A5A3E0; P60709_ISKQEYDESGPSIVHRKC_N-Term(TMTpro); K3(TMTpro); K17(TMTpro); C18(Carbamidomethyl)	class1Dementia_Control	class1Dementia	Control	0.30932573841491195	0.17263872462816524	1.79175175836793	0.07639052059376093	0.11458578089064139	ns	ACTB_ISKQ_18
A5A3E0; P60709_ISKQEYDESGPSIVHRKC_N-Term(TMTpro); K3(TMTpro); K17(TMTpro); C18(Carbamidomethyl)	class1Frail_Control	class1Frail	Control	-0.03717506792731161	0.1730033296059403	-0.21488065005446663	0.8303258738219299	0.8303258738219299	ns	ACTB_ISKQ_18
A5A3E0; P60709_ISKQEYDESGPSIVHRKC_N-Term(TMTpro); K3(TMTpro); K17(TMTpro); C18(Carbamidomethyl)	class1Resilient_Control	class1Resilient	Control	0.36261088259762964	0.17308382224122534	2.0950015888386275	0.038859981005215045	0.09895496333824949	ns	ACTB_ISKQ_18
A5A3E0; P60709_ISKQEYDESGPSIVHRKC_N-Term(TMTpro); K3(TMTpro); K17(TMTpro); C18(Carbamidomethyl)	class1Frail_Dementia	class1Frail	Dementia	-0.3465008063422236	0.1741064683910823	-1.9901661870706884	0.049477481669124745	0.09895496333824949	ns	ACTB_ISKQ_18
A5A3E0; P60709_ISKQEYDESGPSIVHRKC_N-Term(TMTpro); K3(TMTpro); K17(TMTpro); C18(Carbamidomethyl)	class1Resilient_Dementia	class1Resilient	Dementia	0.053285144182717535	0.17457839151469093	0.3052218760890207	0.7608720016807464	0.8303258738219299	ns	ACTB_ISKQ_18
A5A3E0; P60709_ISKQEYDESGPSIVHRKC_N-Term(TMTpro); K3(TMTpro); K17(TMTpro); C18(Carbamidomethyl)	class1Frail_Resilient	class1Frail	Resilient	-0.3465008063422236	0.1741064683910823	-1.9901661870706884	0.049477481669124745	0.09895496333824949	ns	ACTB_ISKQ_18
A5A3E0; P60709_KQEYDESGPSIVHRK_N-Term(TMTpro); K1(TMTpro); K15(TMTpro)	class1Dementia_Control	class1Dementia	Control	0.44635543707985587	0.26017147972430105	1.7156201654110994	0.09025303519439257	0.18050607038878513	ns	ACTB_KQEY_15
A5A3E0; P60709_KQEYDESGPSIVHRK_N-Term(TMTpro); K1(TMTpro); K15(TMTpro)	class1Frail_Control	class1Frail	Control	-0.33951201212852644	0.25516443673616745	-1.3305616428028013	0.18726036300622623	0.28089054450933937	ns	ACTB_KQEY_15
A5A3E0; P60709_KQEYDESGPSIVHRK_N-Term(TMTpro); K1(TMTpro); K15(TMTpro)	class1Resilient_Control	class1Resilient	Control	0.24310235633861527	0.2569063972570277	0.9462682087102647	0.3469719243277555	0.4163663091933066	ns	ACTB_KQEY_15
A5A3E0; P60709_KQEYDESGPSIVHRK_N-Term(TMTpro); K1(TMTpro); K15(TMTpro)	class1Frail_Dementia	class1Frail	Dementia	-0.7858674492083839	0.26166098368116075	-3.003380321179177	0.0036002177157804204	0.010800653147341261	significant	ACTB_KQEY_15
A5A3E0; P60709_KQEYDESGPSIVHRK_N-Term(TMTpro); K1(TMTpro); K15(TMTpro)	class1Resilient_Dementia	class1Resilient	Dementia	-0.20325308074124035	0.2652279483984929	-0.766333570683365	0.44582088749058935	0.44582088749058935	ns	ACTB_KQEY_15
A5A3E0; P60709_KQEYDESGPSIVHRK_N-Term(TMTpro); K1(TMTpro); K15(TMTpro)	class1Frail_Resilient	class1Frail	Resilient	-0.7858674492083839	0.26166098368116075	-3.003380321179177	0.0036002177157804204	0.010800653147341261	significant	ACTB_KQEY_15
A5A3E0; P60709_MFETFNTPA_N-Term(TMTpro)	class1Dementia_Control	class1Dementia	Control	-0.03338133949111141	0.2584605590446899	-0.12915448149804362	0.8975204482652616	0.8975204482652616	ns	ACTB_MFET_9
A5A3E0; P60709_MFETFNTPA_N-Term(TMTpro)	class1Frail_Control	class1Frail	Control	0.2681628485584249	0.2633972952429588	1.0180926433244897	0.31133307734929816	0.6072431327113292	ns	ACTB_MFET_9
A5A3E0; P60709_MFETFNTPA_N-Term(TMTpro)	class1Resilient_Control	class1Resilient	Control	0.17474389053687878	0.2617231337376395	0.6676669656265396	0.5060359439261077	0.6072431327113292	ns	ACTB_MFET_9
A5A3E0; P60709_MFETFNTPA_N-Term(TMTpro)	class1Frail_Dementia	class1Frail	Dementia	0.3015441880495365	0.26201989163771056	1.150844640705658	0.2528112060367808	0.6072431327113292	ns	ACTB_MFET_9
A5A3E0; P60709_MFETFNTPA_N-Term(TMTpro)	class1Resilient_Dementia	class1Resilient	Dementia	0.20812523002799055	0.2626241383914046	0.7924832473617066	0.4301401287027148	0.6072431327113292	ns	ACTB_MFET_9
A5A3E0; P60709_MFETFNTPA_N-Term(TMTpro)	class1Frail_Resilient	class1Frail	Resilient	0.3015441880495365	0.26201989163771056	1.150844640705658	0.2528112060367808	0.6072431327113292	ns	ACTB_MFET_9
A5A3E0; P60709_QEYDESGPSIVH_N-Term(TMTpro)	class1Dementia_Control	class1Dementia	Control	-0.17131877576992008	0.15617303884778308	-1.0969804841724253	0.2754521958131032	0.5509043916262064	ns	ACTB_QEYD_12
A5A3E0; P60709_QEYDESGPSIVH_N-Term(TMTpro)	class1Frail_Control	class1Frail	Control	-0.2330829623887855	0.1565028690610264	-1.4893206992767503	0.1397505414781481	0.5509043916262064	ns	ACTB_QEYD_12
A5A3E0; P60709_QEYDESGPSIVH_N-Term(TMTpro)	class1Resilient_Control	class1Resilient	Control	0.0031152951091894393	0.15657568458653728	0.019896416978254738	0.9841681757185576	0.9841681757185576	ns	ACTB_QEYD_12
A5A3E0; P60709_QEYDESGPSIVH_N-Term(TMTpro)	class1Frail_Dementia	class1Frail	Dementia	-0.06176418661886451	0.15750079427576336	-0.39215158820547574	0.6958339296989187	0.8350007156387024	ns	ACTB_QEYD_12
A5A3E0; P60709_QEYDESGPSIVH_N-Term(TMTpro)	class1Resilient_Dementia	class1Resilient	Dementia	0.17443407087910925	0.15792770700044453	1.1045184799562642	0.2721875580340322	0.5509043916262064	ns	ACTB_QEYD_12
A5A3E0; P60709_QEYDESGPSIVH_N-Term(TMTpro)	class1Frail_Resilient	class1Frail	Resilient	-0.06176418661886451	0.15750079427576336	-0.39215158820547574	0.6958339296989187	0.8350007156387024	ns	ACTB_QEYD_12
A5A3E0; P60709_QEYDESGPSIVHRK_N-Term(TMTpro); K14(TMTpro)	class1Dementia_Control	class1Dementia	Control	0.36521574932318224	0.2388202491050271	1.5292495116800986	0.13030054697409638	0.19568072618149585	ns	ACTB_QEYD_14
A5A3E0; P60709_QEYDESGPSIVHRK_N-Term(TMTpro); K14(TMTpro)	class1Frail_Control	class1Frail	Control	-0.10635937925435178	0.24163900881144085	-0.44015815069555936	0.6610556676874833	0.7932668012249798	ns	ACTB_QEYD_14
A5A3E0; P60709_QEYDESGPSIVHRK_N-Term(TMTpro); K14(TMTpro)	class1Resilient_Control	class1Resilient	Control	0.36997150749541813	0.24202803361309902	1.5286308035161202	0.13045381745433057	0.19568072618149585	ns	ACTB_QEYD_14
A5A3E0; P60709_QEYDESGPSIVHRK_N-Term(TMTpro); K14(TMTpro)	class1Frail_Dementia	class1Frail	Dementia	-0.471575128577533	0.24295768411628882	-1.9409763897478507	0.05592079753024419	0.16776239259073256	ns	ACTB_QEYD_14
A5A3E0; P60709_QEYDESGPSIVHRK_N-Term(TMTpro); K14(TMTpro)	class1Resilient_Dementia	class1Resilient	Dementia	0.0047557581722358945	0.2440166404259234	0.019489483028431454	0.9845010412154634	0.9845010412154634	ns	ACTB_QEYD_14
A5A3E0; P60709_QEYDESGPSIVHRK_N-Term(TMTpro); K14(TMTpro)	class1Frail_Resilient	class1Frail	Resilient	-0.471575128577533	0.24295768411628882	-1.9409763897478507	0.05592079753024419	0.16776239259073256	ns	ACTB_QEYD_14
A5A3E0; P60709_QQMWISKQEYDESGPSIVHRK_N-Term(TMTpro); K7(TMTpro); K21(TMTpro)	class1Dementia_Control	class1Dementia	Control	0.19831419108923962	0.1496408446856059	1.3252677870530334	0.18900135280338926	0.2835020292050839	ns	ACTB_QQMW_21
A5A3E0; P60709_QQMWISKQEYDESGPSIVHRK_N-Term(TMTpro); K7(TMTpro); K21(TMTpro)	class1Frail_Control	class1Frail	Control	-0.05364294434976101	0.1491842029723777	-0.3595752316999227	0.72014908601497	0.72014908601497	ns	ACTB_QQMW_21
A5A3E0; P60709_QQMWISKQEYDESGPSIVHRK_N-Term(TMTpro); K7(TMTpro); K21(TMTpro)	class1Resilient_Control	class1Resilient	Control	0.2875267702691548	0.14916114977977749	1.92762505983402	0.05758966377174497	0.19228925285013837	ns	ACTB_QQMW_21
A5A3E0; P60709_QQMWISKQEYDESGPSIVHRK_N-Term(TMTpro); K7(TMTpro); K21(TMTpro)	class1Frail_Dementia	class1Frail	Dementia	-0.2519571354390007	0.149578419953073	-1.6844484352625655	0.09614462642506919	0.19228925285013837	ns	ACTB_QQMW_21
A5A3E0; P60709_QQMWISKQEYDESGPSIVHRK_N-Term(TMTpro); K7(TMTpro); K21(TMTpro)	class1Resilient_Dementia	class1Resilient	Dementia	0.08921257917991543	0.1489001348111502	0.599143709930576	0.5508358324029164	0.6610029988834997	ns	ACTB_QQMW_21
A5A3E0; P60709_QQMWISKQEYDESGPSIVHRK_N-Term(TMTpro); K7(TMTpro); K21(TMTpro)	class1Frail_Resilient	class1Frail	Resilient	-0.2519571354390007	0.149578419953073	-1.6844484352625655	0.09614462642506919	0.19228925285013837	ns	ACTB_QQMW_21
A5A3E0; P60709_RVAPEEHPVLL_N-Term(TMTpro)	class1Dementia_Control	class1Dementia	Control	0.01049310571312244	0.11488888845686485	0.09133264194702422	0.9274226323972166	0.9274226323972166	ns	ACTB_RVAP_11
A5A3E0; P60709_RVAPEEHPVLL_N-Term(TMTpro)	class1Frail_Control	class1Frail	Control	-0.06150282314876634	0.11513152845963733	-0.5341961838917819	0.5944669649003231	0.7133603578803878	ns	ACTB_RVAP_11
A5A3E0; P60709_RVAPEEHPVLL_N-Term(TMTpro)	class1Resilient_Control	class1Resilient	Control	0.09647912189755463	0.11518509529069902	0.83760074733684	0.40437959516513944	0.7133603578803878	ns	ACTB_RVAP_11
A5A3E0; P60709_RVAPEEHPVLL_N-Term(TMTpro)	class1Frail_Dementia	class1Frail	Dementia	-0.07199592886188871	0.1158656533734514	-0.621374210266054	0.535857437639787	0.7133603578803878	ns	ACTB_RVAP_11
A5A3E0; P60709_RVAPEEHPVLL_N-Term(TMTpro)	class1Resilient_Dementia	class1Resilient	Dementia	0.08598601618443198	0.1161797122453833	0.7401121462826558	0.46107649767474657	0.7133603578803878	ns	ACTB_RVAP_11
A5A3E0; P60709_RVAPEEHPVLL_N-Term(TMTpro)	class1Frail_Resilient	class1Frail	Resilient	-0.07199592886188871	0.1158656533734514	-0.621374210266054	0.535857437639787	0.7133603578803878	ns	ACTB_RVAP_11
A5A3E0; P60709_SGDGVTHTVPIYEG_N-Term(TMTpro)	class1Dementia_Control	class1Dementia	Control	0.2630085317148295	0.17213503086848897	1.5279198567999086	0.12989053065454081	0.25978106130908163	ns	ACTB_SGDG_14
A5A3E0; P60709_SGDGVTHTVPIYEG_N-Term(TMTpro)	class1Frail_Control	class1Frail	Control	-0.057519484622963045	0.17249857206840977	-0.33344904791531765	0.7395379999385672	0.7395379999385672	ns	ACTB_SGDG_14
A5A3E0; P60709_SGDGVTHTVPIYEG_N-Term(TMTpro)	class1Resilient_Control	class1Resilient	Control	0.14400655645186494	0.17257882985697556	0.8344392911413883	0.406149110803116	0.5950549920897956	ns	ACTB_SGDG_14
A5A3E0; P60709_SGDGVTHTVPIYEG_N-Term(TMTpro)	class1Frail_Dementia	class1Frail	Dementia	-0.3205280163377925	0.17359849231655589	-1.8463755765419405	0.06798441416603028	0.20395324249809083	ns	ACTB_SGDG_14
A5A3E0; P60709_SGDGVTHTVPIYEG_N-Term(TMTpro)	class1Resilient_Dementia	class1Resilient	Dementia	-0.11900197526296452	0.17406903854901265	-0.6836481447529631	0.4958791600748297	0.5950549920897956	ns	ACTB_SGDG_14
A5A3E0; P60709_SGDGVTHTVPIYEG_N-Term(TMTpro)	class1Frail_Resilient	class1Frail	Resilient	-0.3205280163377925	0.17359849231655589	-1.8463755765419405	0.06798441416603028	0.20395324249809083	ns	ACTB_SGDG_14
A5A3E0; P60709_SKQEYDESGPSIVH_N-Term(TMTpro); K2(TMTpro)	class1Dementia_Control	class1Dementia	Control	-0.03723099565988355	0.18709270763549765	-0.19899757788752856	0.8426944381070866	0.8426944381070866	ns	ACTB_SKQE_14
A5A3E0; P60709_SKQEYDESGPSIVH_N-Term(TMTpro); K2(TMTpro)	class1Frail_Control	class1Frail	Control	-0.43810842672714656	0.18748783875486988	-2.336729836114594	0.021576972442847515	0.0724868615027862	ns	ACTB_SKQE_14
A5A3E0; P60709_SKQEYDESGPSIVH_N-Term(TMTpro); K2(TMTpro)	class1Resilient_Control	class1Resilient	Control	0.12365489165681387	0.1875750705454929	0.659228815946646	0.5113606080330124	0.6136327296396149	ns	ACTB_SKQE_14
A5A3E0; P60709_SKQEYDESGPSIVH_N-Term(TMTpro); K2(TMTpro)	class1Frail_Dementia	class1Frail	Dementia	-0.40087743106726204	0.18868333659380762	-2.1246043148487463	0.0362434307513931	0.0724868615027862	ns	ACTB_SKQE_14
A5A3E0; P60709_SKQEYDESGPSIVH_N-Term(TMTpro); K2(TMTpro)	class1Resilient_Dementia	class1Resilient	Dementia	0.16088588731669706	0.18919477095004436	0.8503717439377747	0.3972793050492949	0.5959189575739423	ns	ACTB_SKQE_14
A5A3E0; P60709_SKQEYDESGPSIVH_N-Term(TMTpro); K2(TMTpro)	class1Frail_Resilient	class1Frail	Resilient	-0.40087743106726204	0.18868333659380762	-2.1246043148487463	0.0362434307513931	0.0724868615027862	ns	ACTB_SKQE_14
A5A3E0; P60709_SKQEYDESGPSIVHR_N-Term(TMTpro); K2(TMTpro)	class1Dementia_Control	class1Dementia	Control	0.01892688590470795	0.16712984146678495	0.11324659760698355	0.9101417228095794	0.9101417228095794	ns	ACTB_SKQE_15
A5A3E0; P60709_SKQEYDESGPSIVHR_N-Term(TMTpro); K2(TMTpro)	class1Frail_Control	class1Frail	Control	-0.20934636557439634	0.1635120905731336	-1.280311228610722	0.2044344754894211	0.4088689509788422	ns	ACTB_SKQE_15
A5A3E0; P60709_SKQEYDESGPSIVHR_N-Term(TMTpro); K2(TMTpro)	class1Resilient_Control	class1Resilient	Control	-0.01908938848085818	0.16505635422918047	-0.11565376304357598	0.9082402235135278	0.9101417228095794	ns	ACTB_SKQE_15
A5A3E0; P60709_SKQEYDESGPSIVHR_N-Term(TMTpro); K2(TMTpro)	class1Frail_Dementia	class1Frail	Dementia	-0.2282732514791047	0.17046919946585753	-1.33908795368529	0.1846408990589119	0.4088689509788422	ns	ACTB_SKQE_15
A5A3E0; P60709_SKQEYDESGPSIVHR_N-Term(TMTpro); K2(TMTpro)	class1Resilient_Dementia	class1Resilient	Dementia	-0.03801627438556652	0.17240521735429223	-0.220505359228446	0.8260848326825897	0.9101417228095794	ns	ACTB_SKQE_15
A5A3E0; P60709_SKQEYDESGPSIVHR_N-Term(TMTpro); K2(TMTpro)	class1Frail_Resilient	class1Frail	Resilient	-0.2282732514791047	0.17046919946585753	-1.33908795368529	0.1846408990589119	0.4088689509788422	ns	ACTB_SKQE_15
A5A3E0; P60709_VAPEEHPVLL_N-Term(TMTpro)	class1Dementia_Control	class1Dementia	Control	-0.13521154307280675	0.1449324027049013	-0.9329283207159181	0.3537731900818557	0.7348429019818221	ns	ACTB_VAPE_10
A5A3E0; P60709_VAPEEHPVLL_N-Term(TMTpro)	class1Frail_Control	class1Frail	Control	-0.01436946005500111	0.14664301819261336	-0.09798939105390647	0.9221953489518679	0.9221953489518679	ns	ACTB_VAPE_10
A5A3E0; P60709_VAPEEHPVLL_N-Term(TMTpro)	class1Resilient_Control	class1Resilient	Control	-0.032469486827767714	0.14687910495421505	-0.22106266808944033	0.8256287941335095	0.9221953489518679	ns	ACTB_VAPE_10
A5A3E0; P60709_VAPEEHPVLL_N-Term(TMTpro)	class1Frail_Dementia	class1Frail	Dementia	0.1208420830178055	0.14744328023502998	0.8195835227294103	0.41498325556358784	0.7348429019818221	ns	ACTB_VAPE_10
A5A3E0; P60709_VAPEEHPVLL_N-Term(TMTpro)	class1Resilient_Dementia	class1Resilient	Dementia	0.10274205624503888	0.14808592709135815	0.6938002703096464	0.4898952679878814	0.7348429019818221	ns	ACTB_VAPE_10
A5A3E0; P60709_VAPEEHPVLL_N-Term(TMTpro)	class1Frail_Resilient	class1Frail	Resilient	0.1208420830178055	0.14744328023502998	0.8195835227294103	0.41498325556358784	0.7348429019818221	ns	ACTB_VAPE_10
A5A3E0; P60709_WISKQEYDESGPSIV_N-Term(TMTpro); K4(TMTpro)	class1Dementia_Control	class1Dementia	Control	0.15297952426450717	0.1823013622890728	0.8391573290710227	0.4035329154134374	0.8144439782812627	ns	ACTB_WISK_15
A5A3E0; P60709_WISKQEYDESGPSIV_N-Term(TMTpro); K4(TMTpro)	class1Frail_Control	class1Frail	Control	0.04350005056103706	0.18482058347719765	0.2353636686056881	0.8144439782812627	0.8144439782812627	ns	ACTB_WISK_15
A5A3E0; P60709_WISKQEYDESGPSIV_N-Term(TMTpro); K4(TMTpro)	class1Resilient_Control	class1Resilient	Control	0.06887489126753212	0.18276975199783327	0.37683966036321276	0.7071512330032546	0.8144439782812627	ns	ACTB_WISK_15
A5A3E0; P60709_WISKQEYDESGPSIV_N-Term(TMTpro); K4(TMTpro)	class1Frail_Dementia	class1Frail	Dementia	-0.10947947370347011	0.1861258346095224	-0.5882013850100368	0.557822866241622	0.8144439782812627	ns	ACTB_WISK_15
A5A3E0; P60709_WISKQEYDESGPSIV_N-Term(TMTpro); K4(TMTpro)	class1Resilient_Dementia	class1Resilient	Dementia	-0.0841046329969748	0.18434714632419028	-0.45622964430959834	0.6492885015701988	0.8144439782812627	ns	ACTB_WISK_15
A5A3E0; P60709_WISKQEYDESGPSIV_N-Term(TMTpro); K4(TMTpro)	class1Frail_Resilient	class1Frail	Resilient	-0.10947947370347011	0.1861258346095224	-0.5882013850100368	0.557822866241622	0.8144439782812627	ns	ACTB_WISK_15
A5A3E0; P60709_WISKQEYDESGPSIVH_N-Term(TMTpro); K4(TMTpro)	class1Dementia_Control	class1Dementia	Control	0.3578644482677328	0.1732017568846011	2.0661710060260337	0.04156341439530577	0.06234512159295865	ns	ACTB_WISK_16
A5A3E0; P60709_WISKQEYDESGPSIVH_N-Term(TMTpro); K4(TMTpro)	class1Frail_Control	class1Frail	Control	-0.007167285609919997	0.17356755096038293	-0.041293926026276316	0.96714915867425	0.96714915867425	ns	ACTB_WISK_16
A5A3E0; P60709_WISKQEYDESGPSIVH_N-Term(TMTpro); K4(TMTpro)	class1Resilient_Control	class1Resilient	Control	0.4199774887987295	0.17364830610890286	2.4185521771536442	0.017508604765464876	0.06234512159295865	ns	ACTB_WISK_16
A5A3E0; P60709_WISKQEYDESGPSIVH_N-Term(TMTpro); K4(TMTpro)	class1Frail_Dementia	class1Frail	Dementia	-0.36503173387765303	0.1746742874477247	-2.0897851607775824	0.03933757112012215	0.06234512159295865	ns	ACTB_WISK_16
A5A3E0; P60709_WISKQEYDESGPSIVH_N-Term(TMTpro); K4(TMTpro)	class1Resilient_Dementia	class1Resilient	Dementia	0.06211304053099655	0.17514774966948016	0.3546322499044923	0.7236594822378355	0.8683913786854026	ns	ACTB_WISK_16
A5A3E0; P60709_WISKQEYDESGPSIVH_N-Term(TMTpro); K4(TMTpro)	class1Frail_Resilient	class1Frail	Resilient	-0.36503173387765303	0.1746742874477247	-2.0897851607775824	0.03933757112012215	0.06234512159295865	ns	ACTB_WISK_16
A5A3E0; P60709_WISKQEYDESGPSIVHRK_N-Term(TMTpro); K4(TMTpro); K18(TMTpro)	class1Dementia_Control	class1Dementia	Control	0.6344514338831699	0.2649859712358919	2.3942831045888764	0.01863749002223367	0.03727498004446734	significant	ACTB_WISK_18
A5A3E0; P60709_WISKQEYDESGPSIVHRK_N-Term(TMTpro); K4(TMTpro); K18(TMTpro)	class1Frail_Control	class1Frail	Control	-0.03232264857129087	0.26554560931455157	-0.12172164568913334	0.9033793055641816	0.9033793055641816	ns	ACTB_WISK_18
A5A3E0; P60709_WISKQEYDESGPSIVHRK_N-Term(TMTpro); K4(TMTpro); K18(TMTpro)	class1Resilient_Control	class1Resilient	Control	0.5541460533831297	0.2656691587625927	2.0858501452113445	0.039701183888223385	0.05955177583233508	ns	ACTB_WISK_18
A5A3E0; P60709_WISKQEYDESGPSIVHRK_N-Term(TMTpro); K4(TMTpro); K18(TMTpro)	class1Frail_Dementia	class1Frail	Dementia	-0.6667740824544607	0.2672388348815177	-2.4950493544476045	0.01433835882685257	0.03727498004446734	significant	ACTB_WISK_18
A5A3E0; P60709_WISKQEYDESGPSIVHRK_N-Term(TMTpro); K4(TMTpro); K18(TMTpro)	class1Resilient_Dementia	class1Resilient	Dementia	-0.08030538050003977	0.26796319731831997	-0.299688096364379	0.765076754089829	0.9033793055641816	ns	ACTB_WISK_18
A5A3E0; P60709_WISKQEYDESGPSIVHRK_N-Term(TMTpro); K4(TMTpro); K18(TMTpro)	class1Frail_Resilient	class1Frail	Resilient	-0.6667740824544607	0.2672388348815177	-2.4950493544476045	0.01433835882685257	0.03727498004446734	significant	ACTB_WISK_18
A5A3E0; P60709_WISKQEYDESGPSIVHRKC_N-Term(TMTpro); K4(TMTpro); K18(TMTpro); C19(Carbamidomethyl)	class1Dementia_Control	class1Dementia	Control	0.8091646965620075	0.3795787791350628	2.131743767145866	0.036217223173525	0.108651669520575	ns	ACTB_WISK_19
A5A3E0; P60709_WISKQEYDESGPSIVHRKC_N-Term(TMTpro); K4(TMTpro); K18(TMTpro); C19(Carbamidomethyl)	class1Frail_Control	class1Frail	Control	0.1112495171462751	0.38659741507213813	0.28776580703602533	0.7742991138898248	0.8632450892314337	ns	ACTB_WISK_19
A5A3E0; P60709_WISKQEYDESGPSIVHRKC_N-Term(TMTpro); K4(TMTpro); K18(TMTpro); C19(Carbamidomethyl)	class1Resilient_Control	class1Resilient	Control	0.8746091762198973	0.3810848463806151	2.2950510484123687	0.024454220465684268	0.108651669520575	ns	ACTB_WISK_19
A5A3E0; P60709_WISKQEYDESGPSIVHRKC_N-Term(TMTpro); K4(TMTpro); K18(TMTpro); C19(Carbamidomethyl)	class1Frail_Dementia	class1Frail	Dementia	-0.6979151794157304	0.38475648920525823	-1.8139139923470131	0.0735867014526657	0.11038005217899854	ns	ACTB_WISK_19
A5A3E0; P60709_WISKQEYDESGPSIVHRKC_N-Term(TMTpro); K4(TMTpro); K18(TMTpro); C19(Carbamidomethyl)	class1Resilient_Dementia	class1Resilient	Dementia	0.0654444796578919	0.3786821756872259	0.1728216532482005	0.8632450892314337	0.8632450892314337	ns	ACTB_WISK_19
A5A3E0; P60709_WISKQEYDESGPSIVHRKC_N-Term(TMTpro); K4(TMTpro); K18(TMTpro); C19(Carbamidomethyl)	class1Frail_Resilient	class1Frail	Resilient	-0.6979151794157304	0.38475648920525823	-1.8139139923470131	0.0735867014526657	0.11038005217899854	ns	ACTB_WISK_19
A5A3E0; P60709_YDESGPSIVH_N-Term(TMTpro)	class1Dementia_Control	class1Dementia	Control	-0.14284965321864235	0.16323067067324706	-0.8751397799779727	0.3837285084379696	0.5755927626569544	ns	ACTB_YDES_10
A5A3E0; P60709_YDESGPSIVH_N-Term(TMTpro)	class1Frail_Control	class1Frail	Control	-0.4152661803034668	0.16357540627750508	-2.5386834717620643	0.012770024538536612	0.07662014723121968	ns	ACTB_YDES_10
A5A3E0; P60709_YDESGPSIVH_N-Term(TMTpro)	class1Resilient_Control	class1Resilient	Control	-0.09400357219763639	0.16365151241690187	-0.5744130977424913	0.5670604051585625	0.680472486190275	ns	ACTB_YDES_10
A5A3E0; P60709_YDESGPSIVH_N-Term(TMTpro)	class1Frail_Dementia	class1Frail	Dementia	-0.27241652708482367	0.164618428833031	-1.6548361505814762	0.10129305762371828	0.20258611524743655	ns	ACTB_YDES_10
A5A3E0; P60709_YDESGPSIVH_N-Term(TMTpro)	class1Resilient_Dementia	class1Resilient	Dementia	0.04884608102100573	0.16506463421446418	0.29592093578047307	0.7679432081836375	0.7679432081836375	ns	ACTB_YDES_10
A5A3E0; P60709_YDESGPSIVH_N-Term(TMTpro)	class1Frail_Resilient	class1Frail	Resilient	-0.27241652708482367	0.164618428833031	-1.6548361505814762	0.10129305762371828	0.20258611524743655	ns	ACTB_YDES_10
A5A3E0; P60709_YDESGPSIVHR_N-Term(TMTpro)	class1Dementia_Control	class1Dementia	Control	0.1611211145679942	0.21180843042147685	0.7606926421548937	0.44916386097965644	0.5389966331755877	ns	ACTB_YDES_11
A5A3E0; P60709_YDESGPSIVHR_N-Term(TMTpro)	class1Frail_Control	class1Frail	Control	-0.40914170664004007	0.20773214228454012	-1.9695637956673078	0.052485201312815276	0.10497040262563055	ns	ACTB_YDES_11
A5A3E0; P60709_YDESGPSIVHR_N-Term(TMTpro)	class1Resilient_Control	class1Resilient	Control	0.2526156370415978	0.20915029128446344	1.207818719688119	0.23081372059102936	0.34622058088654406	ns	ACTB_YDES_11
A5A3E0; P60709_YDESGPSIVHR_N-Term(TMTpro)	class1Frail_Dementia	class1Frail	Dementia	-0.5702628212080354	0.21302105178775171	-2.6770256574276496	0.00907351619920828	0.027220548597624843	significant	ACTB_YDES_11
A5A3E0; P60709_YDESGPSIVHR_N-Term(TMTpro)	class1Resilient_Dementia	class1Resilient	Dementia	0.09149452247360419	0.21592495654682642	0.4237329669382719	0.6729419246860382	0.6729419246860382	ns	ACTB_YDES_11
A5A3E0; P60709_YDESGPSIVHR_N-Term(TMTpro)	class1Frail_Resilient	class1Frail	Resilient	-0.5702628212080354	0.21302105178775171	-2.6770256574276496	0.00907351619920828	0.027220548597624843	significant	ACTB_YDES_11
A5A3E0; P60709_YDESGPSIVHRK_N-Term(TMTpro); K12(TMTpro)	class1Dementia_Control	class1Dementia	Control	0.3223807054992535	0.30119088865943033	1.0703534457305028	0.2878039482051518	0.43170592230772775	ns	ACTB_YDES_12
A5A3E0; P60709_YDESGPSIVHRK_N-Term(TMTpro); K12(TMTpro)	class1Frail_Control	class1Frail	Control	-0.13395259356442532	0.3047457997026677	-0.4395551758059316	0.6614905029123825	0.793788603494859	ns	ACTB_YDES_12
A5A3E0; P60709_YDESGPSIVHRK_N-Term(TMTpro); K12(TMTpro)	class1Resilient_Control	class1Resilient	Control	0.3433187250988019	0.30523642278074037	1.124763296500225	0.2641833350196802	0.43170592230772775	ns	ACTB_YDES_12
A5A3E0; P60709_YDESGPSIVHRK_N-Term(TMTpro); K12(TMTpro)	class1Frail_Dementia	class1Frail	Dementia	-0.45633329906367787	0.3064088621456925	-1.4892953678562295	0.1404942739942172	0.42148282198265163	ns	ACTB_YDES_12
A5A3E0; P60709_YDESGPSIVHRK_N-Term(TMTpro); K12(TMTpro)	class1Resilient_Dementia	class1Resilient	Dementia	0.020938019599548146	0.30774437700737445	0.06803705011008669	0.9459325074157195	0.9459325074157195	ns	ACTB_YDES_12
A5A3E0; P60709_YDESGPSIVHRK_N-Term(TMTpro); K12(TMTpro)	class1Frail_Resilient	class1Frail	Resilient	-0.45633329906367787	0.3064088621456925	-1.4892953678562295	0.1404942739942172	0.42148282198265163	ns	ACTB_YDES_12
A5A3E0; P60709_YNELRVAPEEHPVL_N-Term(TMTpro)	class1Dementia_Control	class1Dementia	Control	0.42745686443987035	0.19869220799605947	2.151351926434618	0.034011853652416456	0.06802370730483291	ns	ACTB_YNEL_14
A5A3E0; P60709_YNELRVAPEEHPVL_N-Term(TMTpro)	class1Frail_Control	class1Frail	Control	-0.039856909445992024	0.19911183672209712	-0.2001734809047079	0.8417773386634021	0.8417773386634021	ns	ACTB_YNEL_14
A5A3E0; P60709_YNELRVAPEEHPVL_N-Term(TMTpro)	class1Resilient_Control	class1Resilient	Control	0.37294036794945995	0.1992044767683362	1.8721485279829782	0.06429495993037884	0.09644243989556826	ns	ACTB_YNEL_14
A5A3E0; P60709_YNELRVAPEEHPVL_N-Term(TMTpro)	class1Frail_Dementia	class1Frail	Dementia	-0.4673137738858625	0.20038145384547454	-2.332120887026973	0.021829221315025543	0.06548766394507663	ns	ACTB_YNEL_14
A5A3E0; P60709_YNELRVAPEEHPVL_N-Term(TMTpro)	class1Resilient_Dementia	class1Resilient	Dementia	-0.054516496490410654	0.2009245964551999	-0.2713281372824167	0.78673363447399	0.8417773386634021	ns	ACTB_YNEL_14
A5A3E0; P60709_YNELRVAPEEHPVL_N-Term(TMTpro)	class1Frail_Resilient	class1Frail	Resilient	-0.4673137738858625	0.20038145384547454	-2.332120887026973	0.021829221315025543	0.06548766394507663	ns	ACTB_YNEL_14
A5A3E0; P60709_YNELRVAPEEHPVLL_N-Term(TMTpro)	class1Dementia_Control	class1Dementia	Control	0.09052770880400593	0.11397313388712238	0.7942898972459903	0.4290488797628147	0.643573319644222	ns	ACTB_YNEL_15
A5A3E0; P60709_YNELRVAPEEHPVLL_N-Term(TMTpro)	class1Frail_Control	class1Frail	Control	-0.06321330371342303	0.11433492480855534	-0.552878342459827	0.581673254390445	0.6564548862986883	ns	ACTB_YNEL_15
A5A3E0; P60709_YNELRVAPEEHPVLL_N-Term(TMTpro)	class1Resilient_Control	class1Resilient	Control	0.1414378141017482	0.11422332171611238	1.238256881140911	0.21873747296332607	0.43747494592665215	ns	ACTB_YNEL_15
A5A3E0; P60709_YNELRVAPEEHPVLL_N-Term(TMTpro)	class1Frail_Dementia	class1Frail	Dementia	-0.1537410125174291	0.11377917624661729	-1.3512227596392	0.17990208214198056	0.43747494592665215	ns	ACTB_YNEL_15
A5A3E0; P60709_YNELRVAPEEHPVLL_N-Term(TMTpro)	class1Resilient_Dementia	class1Resilient	Dementia	0.050910105297742134	0.11408459429583163	0.4462487298304944	0.6564548862986883	0.6564548862986883	ns	ACTB_YNEL_15
A5A3E0; P60709_YNELRVAPEEHPVLL_N-Term(TMTpro)	class1Frail_Resilient	class1Frail	Resilient	-0.1537410125174291	0.11377917624661729	-1.3512227596392	0.17990208214198056	0.43747494592665215	ns	ACTB_YNEL_15
A5A3E0; P60709; P68032_AGDDAPRAVFPS_N-Term(TMTpro)	class1Dementia_Control	class1Dementia	Control	0.2978141062974163	0.22429186550697333	1.3277971790205523	0.18746050867231515	0.28119076300847273	ns	ACTB_AGDD_12
A5A3E0; P60709; P68032_AGDDAPRAVFPS_N-Term(TMTpro)	class1Frail_Control	class1Frail	Control	-0.36236754392286974	0.2247655595221164	-1.612202263964794	0.11027055397812525	0.2205411079562505	ns	ACTB_AGDD_12
A5A3E0; P60709; P68032_AGDDAPRAVFPS_N-Term(TMTpro)	class1Resilient_Control	class1Resilient	Control	0.22030088987917434	0.22487013538345077	0.9796805142822327	0.32975855665723	0.395710267988676	ns	ACTB_AGDD_12
A5A3E0; P60709; P68032_AGDDAPRAVFPS_N-Term(TMTpro)	class1Frail_Dementia	class1Frail	Dementia	-0.660181650220286	0.22619875509608464	-2.918590997284022	0.004399465294467158	0.013198395883401475	significant	ACTB_AGDD_12
A5A3E0; P60709; P68032_AGDDAPRAVFPS_N-Term(TMTpro)	class1Resilient_Dementia	class1Resilient	Dementia	-0.07751321641824176	0.22681187661906874	-0.3417511356710189	0.7333010247635904	0.7333010247635904	ns	ACTB_AGDD_12
A5A3E0; P60709; P68032_AGDDAPRAVFPS_N-Term(TMTpro)	class1Frail_Resilient	class1Frail	Resilient	-0.660181650220286	0.22619875509608464	-2.918590997284022	0.004399465294467158	0.013198395883401475	significant	ACTB_AGDD_12
A5A3E0; P60709; P68032_AGDDAPRAVFPSIVG_N-Term(TMTpro)	class1Dementia_Control	class1Dementia	Control	0.20130034948954229	0.24341605058767213	0.8269805914751671	0.4103424323566469	0.4924109188279763	ns	ACTB_AGDD_15
A5A3E0; P60709; P68032_AGDDAPRAVFPSIVG_N-Term(TMTpro)	class1Frail_Control	class1Frail	Control	-0.2608287005867616	0.24393013399454255	-1.0692762567522598	0.2876833396826182	0.43152500952392736	ns	ACTB_AGDD_15
A5A3E0; P60709; P68032_AGDDAPRAVFPSIVG_N-Term(TMTpro)	class1Resilient_Control	class1Resilient	Control	0.329200856287645	0.24404362648833083	1.3489426502330149	0.18059602297465055	0.3611920459493011	ns	ACTB_AGDD_15
A5A3E0; P60709; P68032_AGDDAPRAVFPSIVG_N-Term(TMTpro)	class1Frail_Dementia	class1Frail	Dementia	-0.4621290500763033	0.24548553060041817	-1.882510341631989	0.06285971934612053	0.1885791580383616	ns	ACTB_AGDD_15
A5A3E0; P60709; P68032_AGDDAPRAVFPSIVG_N-Term(TMTpro)	class1Resilient_Dementia	class1Resilient	Dementia	0.12790050679810272	0.24615092976377057	0.5196019650254744	0.6045624362508661	0.6045624362508661	ns	ACTB_AGDD_15
A5A3E0; P60709; P68032_AGDDAPRAVFPSIVG_N-Term(TMTpro)	class1Frail_Resilient	class1Frail	Resilient	-0.4621290500763033	0.24548553060041817	-1.882510341631989	0.06285971934612053	0.1885791580383616	ns	ACTB_AGDD_15
A5A3E0; P60709; P68032_AGDDAPRAVFPSIVGRPR_N-Term(TMTpro)	class1Dementia_Control	class1Dementia	Control	0.28512583077323134	0.18259485780690543	1.561521689043142	0.12176126049207657	0.24352252098415314	ns	ACTB_AGDD_18
A5A3E0; P60709; P68032_AGDDAPRAVFPSIVGRPR_N-Term(TMTpro)	class1Frail_Control	class1Frail	Control	-0.22859632634525956	0.18298048967609304	-1.249293445164096	0.21465969537251992	0.32198954305877986	ns	ACTB_AGDD_18
A5A3E0; P60709; P68032_AGDDAPRAVFPSIVGRPR_N-Term(TMTpro)	class1Resilient_Control	class1Resilient	Control	0.12439504999790013	0.18306562434866452	0.6795106969999941	0.49848423060855285	0.49848423060855285	ns	ACTB_AGDD_18
A5A3E0; P60709; P68032_AGDDAPRAVFPSIVGRPR_N-Term(TMTpro)	class1Frail_Dementia	class1Frail	Dementia	-0.5137221571184901	0.18414724684513567	-2.789735746364542	0.0063868155062024095	0.019160446518607228	significant	ACTB_AGDD_18
A5A3E0; P60709; P68032_AGDDAPRAVFPSIVGRPR_N-Term(TMTpro)	class1Resilient_Dementia	class1Resilient	Dementia	-0.16073078077533112	0.184646385933638	-0.8704788884040104	0.38625632771831087	0.463507593261973	ns	ACTB_AGDD_18
A5A3E0; P60709; P68032_AGDDAPRAVFPSIVGRPR_N-Term(TMTpro)	class1Frail_Resilient	class1Frail	Resilient	-0.5137221571184901	0.18414724684513567	-2.789735746364542	0.0063868155062024095	0.019160446518607228	significant	ACTB_AGDD_18
A5A3E0; P60709; P68032_AGFAGDDAP_N-Term(TMTpro)	class1Dementia_Control	class1Dementia	Control	-0.38065848654164786	0.1397493547902214	-2.723865788955209	0.007707047921056298	0.017855326973160987	significant	ACTB_AGFA_9
A5A3E0; P60709; P68032_AGFAGDDAP_N-Term(TMTpro)	class1Frail_Control	class1Frail	Control	-0.008553909271037413	0.1399445035684603	-0.061123581512101864	0.9513919547781173	0.9513919547781173	ns	ACTB_AGFA_9
A5A3E0; P60709; P68032_AGFAGDDAP_N-Term(TMTpro)	class1Resilient_Control	class1Resilient	Control	-0.23344554125911163	0.13991465688884736	-1.6684852498660536	0.09858296031107298	0.14787444046660947	ns	ACTB_AGFA_9
A5A3E0; P60709; P68032_AGFAGDDAP_N-Term(TMTpro)	class1Frail_Dementia	class1Frail	Dementia	0.3721045772706111	0.13931246851457818	2.6710069905313083	0.008927663486580494	0.017855326973160987	significant	ACTB_AGFA_9
A5A3E0; P60709; P68032_AGFAGDDAP_N-Term(TMTpro)	class1Resilient_Dementia	class1Resilient	Dementia	0.14721294528253673	0.13969447533837506	1.053820810922909	0.29469518493415336	0.35363422192098404	ns	ACTB_AGFA_9
A5A3E0; P60709; P68032_AGFAGDDAP_N-Term(TMTpro)	class1Frail_Resilient	class1Frail	Resilient	0.3721045772706111	0.13931246851457818	2.6710069905313083	0.008927663486580494	0.017855326973160987	significant	ACTB_AGFA_9
A5A3E0; P60709; P68032_AGFAGDDAPRAVFPSIVG_N-Term(TMTpro)	class1Dementia_Control	class1Dementia	Control	-0.0469691073954326	0.11399602572997951	-0.4120240779857321	0.6812598508189276	0.9514355208892653	ns	ACTB_AGFA_18
A5A3E0; P60709; P68032_AGFAGDDAPRAVFPSIVG_N-Term(TMTpro)	class1Frail_Control	class1Frail	Control	-0.053989684521194514	0.11423678004809235	-0.47261210004751086	0.6375854300550565	0.9514355208892653	ns	ACTB_AGFA_18
A5A3E0; P60709; P68032_AGFAGDDAPRAVFPSIVG_N-Term(TMTpro)	class1Resilient_Control	class1Resilient	Control	0.08829253614577508	0.11428993058278722	0.7725311905918025	0.44173797657792746	0.9514355208892653	ns	ACTB_AGFA_18
A5A3E0; P60709; P68032_AGFAGDDAPRAVFPSIVG_N-Term(TMTpro)	class1Frail_Dementia	class1Frail	Dementia	-0.007020577125761572	0.11496519968630292	-0.06106697631038005	0.9514355208892653	0.9514355208892653	ns	ACTB_AGFA_18
A5A3E0; P60709; P68032_AGFAGDDAPRAVFPSIVG_N-Term(TMTpro)	class1Resilient_Dementia	class1Resilient	Dementia	0.1352616435412076	0.11527681783951467	1.173363787067017	0.24361454972800511	0.9514355208892653	ns	ACTB_AGFA_18
A5A3E0; P60709; P68032_AGFAGDDAPRAVFPSIVG_N-Term(TMTpro)	class1Frail_Resilient	class1Frail	Resilient	-0.007020577125761572	0.11496519968630292	-0.06106697631038005	0.9514355208892653	0.9514355208892653	ns	ACTB_AGFA_18
A5A3E0; P60709; P68032_ASLSTFQ_N-Term(TMTpro)	class1Dementia_Control	class1Dementia	Control	0.6401975030815751	0.23287317812525057	2.749125117093758	0.007441825843587658	0.0247634749815277	significant	ACTB_ASLS_7
A5A3E0; P60709; P68032_ASLSTFQ_N-Term(TMTpro)	class1Frail_Control	class1Frail	Control	0.033400086588105504	0.23562174544173176	0.14175298856855809	0.8876453486889617	0.8876453486889617	ns	ACTB_ASLS_7
A5A3E0; P60709; P68032_ASLSTFQ_N-Term(TMTpro)	class1Resilient_Control	class1Resilient	Control	0.41153820010001135	0.23600108279805385	1.7437979318601884	0.08518534889597526	0.12777802334396288	ns	ACTB_ASLS_7
A5A3E0; P60709; P68032_ASLSTFQ_N-Term(TMTpro)	class1Frail_Dementia	class1Frail	Dementia	-0.6067974164934679	0.23690758326455472	-2.561325425433331	0.01238173749076385	0.0247634749815277	significant	ACTB_ASLS_7
A5A3E0; P60709; P68032_ASLSTFQ_N-Term(TMTpro)	class1Resilient_Dementia	class1Resilient	Dementia	-0.22865930298156315	0.23794016958101874	-0.9609949567750667	0.33956278888378066	0.4074753466605368	ns	ACTB_ASLS_7
A5A3E0; P60709; P68032_ASLSTFQ_N-Term(TMTpro)	class1Frail_Resilient	class1Frail	Resilient	-0.6067974164934679	0.23690758326455472	-2.561325425433331	0.01238173749076385	0.0247634749815277	significant	ACTB_ASLS_7
A5A3E0; P60709; P68032_ASLSTFQQ_N-Term(TMTpro)	class1Dementia_Control	class1Dementia	Control	0.5881751572578158	0.2784948497277993	2.111978579972656	0.037340143462659924	0.05601021519398988	ns	ACTB_ASLS_8
A5A3E0; P60709; P68032_ASLSTFQQ_N-Term(TMTpro)	class1Frail_Control	class1Frail	Control	-0.10993792356133204	0.2790830179311626	-0.39392552214857035	0.6945282139197397	0.8334338567036876	ns	ACTB_ASLS_8
A5A3E0; P60709; P68032_ASLSTFQQ_N-Term(TMTpro)	class1Resilient_Control	class1Resilient	Control	0.6211517237551408	0.2792128658804925	2.2246529428232136	0.02849743735893194	0.05601021519398988	ns	ACTB_ASLS_8
A5A3E0; P60709; P68032_ASLSTFQQ_N-Term(TMTpro)	class1Frail_Dementia	class1Frail	Dementia	-0.698113080819148	0.2808625634581509	-2.4856038918948635	0.014699782605780608	0.04409934781734182	significant	ACTB_ASLS_8
A5A3E0; P60709; P68032_ASLSTFQQ_N-Term(TMTpro)	class1Resilient_Dementia	class1Resilient	Dementia	0.03297656649732473	0.28162385360134173	0.11709436567829004	0.9070350985476474	0.9070350985476474	ns	ACTB_ASLS_8
A5A3E0; P60709; P68032_ASLSTFQQ_N-Term(TMTpro)	class1Frail_Resilient	class1Frail	Resilient	-0.698113080819148	0.2808625634581509	-2.4856038918948635	0.014699782605780608	0.04409934781734182	significant	ACTB_ASLS_8
A5A3E0; P60709; P68032_ASLSTFQQM_N-Term(TMTpro)	class1Dementia_Control	class1Dementia	Control	0.38717009979314954	0.1857133513758813	2.0847725644104202	0.03980126114927935	0.11536495578231451	ns	ACTB_ASLS_9
A5A3E0; P60709; P68032_ASLSTFQQM_N-Term(TMTpro)	class1Frail_Control	class1Frail	Control	0.05218982069055945	0.18610556935882097	0.28043126742722474	0.7797629030760695	0.8869823468232217	ns	ACTB_ASLS_9
A5A3E0; P60709; P68032_ASLSTFQQM_N-Term(TMTpro)	class1Resilient_Control	class1Resilient	Control	0.36040676880782846	0.18619215802594682	1.9356710434475115	0.05591295713460541	0.11536495578231451	ns	ACTB_ASLS_9
A5A3E0; P60709; P68032_ASLSTFQQM_N-Term(TMTpro)	class1Frail_Dementia	class1Frail	Dementia	-0.33498027910259054	0.18729225329235147	-1.788543162966315	0.07690997052154301	0.11536495578231451	ns	ACTB_ASLS_9
A5A3E0; P60709; P68032_ASLSTFQQM_N-Term(TMTpro)	class1Resilient_Dementia	class1Resilient	Dementia	-0.026763330985321385	0.18779991705704793	-0.14250981259587828	0.8869823468232217	0.8869823468232217	ns	ACTB_ASLS_9
A5A3E0; P60709; P68032_ASLSTFQQM_N-Term(TMTpro)	class1Frail_Resilient	class1Frail	Resilient	-0.33498027910259054	0.18729225329235147	-1.788543162966315	0.07690997052154301	0.11536495578231451	ns	ACTB_ASLS_9
A5A3E0; P60709; P68032_ASLSTFQQMW_N-Term(TMTpro)	class1Dementia_Control	class1Dementia	Control	0.1035581786262197	0.09596909947901235	1.0790783615601918	0.2839214361792259	0.44968485226924426	ns	ACTB_ASLS_10
A5A3E0; P60709; P68032_ASLSTFQQMW_N-Term(TMTpro)	class1Frail_Control	class1Frail	Control	-0.10136627502152286	0.0971018084167427	-1.0439174787196328	0.2997899015128295	0.44968485226924426	ns	ACTB_ASLS_10
A5A3E0; P60709; P68032_ASLSTFQQMW_N-Term(TMTpro)	class1Resilient_Control	class1Resilient	Control	0.019676941437030877	0.09725813670142562	0.20231666063516565	0.8402027778247779	0.8402027778247779	ns	ACTB_ASLS_10
A5A3E0; P60709; P68032_ASLSTFQQMW_N-Term(TMTpro)	class1Frail_Dementia	class1Frail	Dementia	-0.20492445364774228	0.09763171357338551	-2.0989537738033195	0.03909849845400556	0.11729549536201667	ns	ACTB_ASLS_10
A5A3E0; P60709; P68032_ASLSTFQQMW_N-Term(TMTpro)	class1Resilient_Dementia	class1Resilient	Dementia	-0.0838812371891886	0.09805725154097449	-0.8554312493057972	0.39496646252976575	0.47395975503571885	ns	ACTB_ASLS_10
A5A3E0; P60709; P68032_ASLSTFQQMW_N-Term(TMTpro)	class1Frail_Resilient	class1Frail	Resilient	-0.20492445364774228	0.09763171357338551	-2.0989537738033195	0.03909849845400556	0.11729549536201667	ns	ACTB_ASLS_10
A5A3E0; P60709; P68032_EKSYELPDGQVITIGNER_N-Term(TMTpro); K2(TMTpro)	class1Dementia_Control	class1Dementia	Control	-0.18256733933755362	0.1827650493259284	-0.998918228681556	0.3210463306089617	0.8612836840954321	ns	ACTB_EKSY_18
A5A3E0; P60709; P68032_EKSYELPDGQVITIGNER_N-Term(TMTpro); K2(TMTpro)	class1Frail_Control	class1Frail	Control	-0.19575267274537422	0.18541785024858704	-1.055738012726021	0.29447690898062145	0.8612836840954321	ns	ACTB_EKSY_18
A5A3E0; P60709; P68032_EKSYELPDGQVITIGNER_N-Term(TMTpro); K2(TMTpro)	class1Resilient_Control	class1Resilient	Control	-0.14411046492106558	0.181871753803614	-0.7923740872740291	0.43064184204771605	0.8612836840954321	ns	ACTB_EKSY_18
A5A3E0; P60709; P68032_EKSYELPDGQVITIGNER_N-Term(TMTpro); K2(TMTpro)	class1Frail_Dementia	class1Frail	Dementia	-0.013185333407820406	0.18279252156479703	-0.07213278363330863	0.9426882522079065	0.9426882522079065	ns	ACTB_EKSY_18
A5A3E0; P60709; P68032_EKSYELPDGQVITIGNER_N-Term(TMTpro); K2(TMTpro)	class1Resilient_Dementia	class1Resilient	Dementia	0.038456874416488415	0.17920393006269775	0.2145983874518465	0.8306628734314334	0.9426882522079065	ns	ACTB_EKSY_18
A5A3E0; P60709; P68032_EKSYELPDGQVITIGNER_N-Term(TMTpro); K2(TMTpro)	class1Frail_Resilient	class1Frail	Resilient	-0.013185333407820406	0.18279252156479703	-0.07213278363330863	0.9426882522079065	0.9426882522079065	ns	ACTB_EKSY_18
A5A3E0; P60709; P68032_FAGDDAPRAVFPSIVG_N-Term(TMTpro)	class1Dementia_Control	class1Dementia	Control	0.3057687398775934	0.24624568130723423	1.2417222436323414	0.2174284673352475	0.260914160802297	ns	ACTB_FAGD_16
A5A3E0; P60709; P68032_FAGDDAPRAVFPSIVG_N-Term(TMTpro)	class1Frail_Control	class1Frail	Control	-0.3748495186126913	0.24676574076291893	-1.5190500814812429	0.13210629987134523	0.260914160802297	ns	ACTB_FAGD_16
A5A3E0; P60709; P68032_FAGDDAPRAVFPSIVG_N-Term(TMTpro)	class1Resilient_Control	class1Resilient	Control	0.3350668177482701	0.24688055256924266	1.3572021540833752	0.17796685014864505	0.260914160802297	ns	ACTB_FAGD_16
A5A3E0; P60709; P68032_FAGDDAPRAVFPSIVG_N-Term(TMTpro)	class1Frail_Dementia	class1Frail	Dementia	-0.6806182584902843	0.2483392183375987	-2.7406797164233416	0.007338388127347076	0.02201516438204123	significant	ACTB_FAGD_16
A5A3E0; P60709; P68032_FAGDDAPRAVFPSIVG_N-Term(TMTpro)	class1Resilient_Dementia	class1Resilient	Dementia	0.02929807787067642	0.24901235254516388	0.11765712652894425	0.9065903795725856	0.9065903795725856	ns	ACTB_FAGD_16
A5A3E0; P60709; P68032_FAGDDAPRAVFPSIVG_N-Term(TMTpro)	class1Frail_Resilient	class1Frail	Resilient	-0.6806182584902843	0.2483392183375987	-2.7406797164233416	0.007338388127347076	0.02201516438204123	significant	ACTB_FAGD_16
A5A3E0; P60709; P68032_FAGDDAPRAVFPSIVGRPR_N-Term(TMTpro)	class1Dementia_Control	class1Dementia	Control	0.46194824410818947	0.29952910731617066	1.5422482584324462	0.12711323822225584	0.2542264764445117	ns	ACTB_FAGD_19
A5A3E0; P60709; P68032_FAGDDAPRAVFPSIVGRPR_N-Term(TMTpro)	class1Frail_Control	class1Frail	Control	-0.3767799893785246	0.3050675775162166	-1.2350705782835802	0.2205596394847107	0.2646715673816528	ns	ACTB_FAGD_19
A5A3E0; P60709; P68032_FAGDDAPRAVFPSIVGRPR_N-Term(TMTpro)	class1Resilient_Control	class1Resilient	Control	0.4003363226850423	0.3007175588377398	1.3312701933080484	0.18702826112662846	0.2646715673816528	ns	ACTB_FAGD_19
A5A3E0; P60709; P68032_FAGDDAPRAVFPSIVGRPR_N-Term(TMTpro)	class1Frail_Dementia	class1Frail	Dementia	-0.8387282334867137	0.3036148859753506	-2.7624740163590236	0.007170929620570444	0.021512788861711332	significant	ACTB_FAGD_19
A5A3E0; P60709; P68032_FAGDDAPRAVFPSIVGRPR_N-Term(TMTpro)	class1Resilient_Dementia	class1Resilient	Dementia	-0.06161192142314616	0.29882158928537045	-0.20618296546273848	0.8371921867166213	0.8371921867166213	ns	ACTB_FAGD_19
A5A3E0; P60709; P68032_FAGDDAPRAVFPSIVGRPR_N-Term(TMTpro)	class1Frail_Resilient	class1Frail	Resilient	-0.8387282334867137	0.3036148859753506	-2.7624740163590236	0.007170929620570444	0.021512788861711332	significant	ACTB_FAGD_19
A5A3E0; P60709; P68032_GDDAPRAVFPSIVG_N-Term(TMTpro)	class1Dementia_Control	class1Dementia	Control	0.09295474801723455	0.2045443644264293	0.4544478567175025	0.6505542023964308	0.6656463291432893	ns	ACTB_GDDA_14
A5A3E0; P60709; P68032_GDDAPRAVFPSIVG_N-Term(TMTpro)	class1Frail_Control	class1Frail	Control	-0.08885680843052063	0.20497635263536873	-0.43349785127939855	0.6656463291432893	0.6656463291432893	ns	ACTB_GDDA_14
A5A3E0; P60709; P68032_GDDAPRAVFPSIVG_N-Term(TMTpro)	class1Resilient_Control	class1Resilient	Control	0.1860009951143468	0.2050717212437783	0.9070046030053982	0.3667236234776404	0.6656463291432893	ns	ACTB_GDDA_14
A5A3E0; P60709; P68032_GDDAPRAVFPSIVG_N-Term(TMTpro)	class1Frail_Dementia	class1Frail	Dementia	-0.18181155644775504	0.20628336427002372	-0.8813680012013222	0.3803667565234966	0.6656463291432893	ns	ACTB_GDDA_14
A5A3E0; P60709; P68032_GDDAPRAVFPSIVG_N-Term(TMTpro)	class1Resilient_Dementia	class1Resilient	Dementia	0.09304624709711252	0.2068425042635829	0.44984103933755376	0.6538607119526666	0.6656463291432893	ns	ACTB_GDDA_14
A5A3E0; P60709; P68032_GDDAPRAVFPSIVG_N-Term(TMTpro)	class1Frail_Resilient	class1Frail	Resilient	-0.18181155644775504	0.20628336427002372	-0.8813680012013222	0.3803667565234966	0.6656463291432893	ns	ACTB_GDDA_14
A5A3E0; P60709; P68032_GFAGDDAP_N-Term(TMTpro)	class1Dementia_Control	class1Dementia	Control	-0.24662911369953192	0.1621051710919543	-1.5214142278017235	0.13225210647356692	0.22474106127812887	ns	ACTB_GFAG_8
A5A3E0; P60709; P68032_GFAGDDAP_N-Term(TMTpro)	class1Frail_Control	class1Frail	Control	0.05343473242200379	0.16161049343087786	0.33063900299802174	0.7418151947528858	0.8901782337034629	ns	ACTB_GFAG_8
A5A3E0; P60709; P68032_GFAGDDAP_N-Term(TMTpro)	class1Resilient_Control	class1Resilient	Control	-0.011988126693581621	0.16158552002379423	-0.07419060007243417	0.9410511262880269	0.9410511262880269	ns	ACTB_GFAG_8
A5A3E0; P60709; P68032_GFAGDDAP_N-Term(TMTpro)	class1Frail_Dementia	class1Frail	Dementia	0.3000638461215351	0.16203754669455886	1.8518167686601434	0.06788546933275443	0.2036564079982633	ns	ACTB_GFAG_8
A5A3E0; P60709; P68032_GFAGDDAP_N-Term(TMTpro)	class1Resilient_Dementia	class1Resilient	Dementia	0.23464098700594957	0.1613027638268763	1.4546619130332201	0.14982737418541925	0.22474106127812887	ns	ACTB_GFAG_8
A5A3E0; P60709; P68032_GFAGDDAP_N-Term(TMTpro)	class1Frail_Resilient	class1Frail	Resilient	0.3000638461215351	0.16203754669455886	1.8518167686601434	0.06788546933275443	0.2036564079982633	ns	ACTB_GFAG_8
A5A3E0; P60709; P68032_GFAGDDAPRAVFPSIVG_N-Term(TMTpro)	class1Dementia_Control	class1Dementia	Control	-0.0428251125133082	0.11538787016362238	-0.3711405059525001	0.7113680471376299	0.8142173664751384	ns	ACTB_GFAG_17
A5A3E0; P60709; P68032_GFAGDDAPRAVFPSIVG_N-Term(TMTpro)	class1Frail_Control	class1Frail	Control	0.0272485118846326	0.11563156399261199	0.23564942774944722	0.8142173664751384	0.8142173664751384	ns	ACTB_GFAG_17
A5A3E0; P60709; P68032_GFAGDDAPRAVFPSIVG_N-Term(TMTpro)	class1Resilient_Control	class1Resilient	Control	0.2258871241095403	0.11568536347340289	1.9525989920191917	0.053841999396275056	0.16152599818882518	ns	ACTB_GFAG_17
A5A3E0; P60709; P68032_GFAGDDAPRAVFPSIVG_N-Term(TMTpro)	class1Frail_Dementia	class1Frail	Dementia	0.07007362439794092	0.11636887733402237	0.6021680882664469	0.5485120460850409	0.8142173664751384	ns	ACTB_GFAG_17
A5A3E0; P60709; P68032_GFAGDDAPRAVFPSIVG_N-Term(TMTpro)	class1Resilient_Dementia	class1Resilient	Dementia	0.26871223662284865	0.11668430021629543	2.302899671376029	0.023490014316188346	0.14094008589713009	ns	ACTB_GFAG_17
A5A3E0; P60709; P68032_GFAGDDAPRAVFPSIVG_N-Term(TMTpro)	class1Frail_Resilient	class1Frail	Resilient	0.07007362439794092	0.11636887733402237	0.6021680882664469	0.5485120460850409	0.8142173664751384	ns	ACTB_GFAG_17
A5A3E0; P60709; P68032_LPDGQVIT_N-Term(TMTpro)	class1Dementia_Control	class1Dementia	Control	-0.07120977024803703	0.1439200915957541	-0.4947868602533452	0.6221414304004627	0.7465697164805551	ns	ACTB_LPDG_8
A5A3E0; P60709; P68032_LPDGQVIT_N-Term(TMTpro)	class1Frail_Control	class1Frail	Control	0.08429524458725907	0.14163727315196806	0.5951487395328168	0.5534668175926021	0.7465697164805551	ns	ACTB_LPDG_8
A5A3E0; P60709; P68032_LPDGQVIT_N-Term(TMTpro)	class1Resilient_Control	class1Resilient	Control	0.029828433621060208	0.14142898343725735	0.21090750209834538	0.833509483556332	0.833509483556332	ns	ACTB_LPDG_8
A5A3E0; P60709; P68032_LPDGQVIT_N-Term(TMTpro)	class1Frail_Dementia	class1Frail	Dementia	0.15550501483529575	0.13552109217857441	1.1474598701609398	0.2546989867012586	0.7465697164805551	ns	ACTB_LPDG_8
A5A3E0; P60709; P68032_LPDGQVIT_N-Term(TMTpro)	class1Resilient_Dementia	class1Resilient	Dementia	0.10103820386909716	0.13523170765109566	0.7471487687619874	0.45722017469707976	0.7465697164805551	ns	ACTB_LPDG_8
A5A3E0; P60709; P68032_LPDGQVIT_N-Term(TMTpro)	class1Frail_Resilient	class1Frail	Resilient	0.15550501483529575	0.13552109217857441	1.1474598701609398	0.2546989867012586	0.7465697164805551	ns	ACTB_LPDG_8
A5A3E0; P60709; P68032_LPDGQVITIGNE_N-Term(TMTpro)	class1Dementia_Control	class1Dementia	Control	-0.16518539996880577	0.11798334816656256	-1.40007384546848	0.1650472887607727	0.24757093314115908	ns	ACTB_LPDG_12
A5A3E0; P60709; P68032_LPDGQVITIGNE_N-Term(TMTpro)	class1Frail_Control	class1Frail	Control	0.3392496762788565	0.12150669294081311	2.792024604308075	0.006438690369140748	0.012877380738281496	significant	ACTB_LPDG_12
A5A3E0; P60709; P68032_LPDGQVITIGNE_N-Term(TMTpro)	class1Resilient_Control	class1Resilient	Control	-0.02526940253899976	0.11840821463359005	-0.2134092015253757	0.8315071164570669	0.8315071164570669	ns	ACTB_LPDG_12
A5A3E0; P60709; P68032_LPDGQVITIGNE_N-Term(TMTpro)	class1Frail_Dementia	class1Frail	Dementia	0.5044350762476617	0.11944876391499053	4.223024665258644	5.909846831783006e-5	1.7729540495349018e-4	significant	ACTB_LPDG_12
A5A3E0; P60709; P68032_LPDGQVITIGNE_N-Term(TMTpro)	class1Resilient_Dementia	class1Resilient	Dementia	0.13991599742980618	0.11693028697722817	1.1965761912228472	0.2347224415779058	0.28166692989348696	ns	ACTB_LPDG_12
A5A3E0; P60709; P68032_LPDGQVITIGNE_N-Term(TMTpro)	class1Frail_Resilient	class1Frail	Resilient	0.5044350762476617	0.11944876391499053	4.223024665258644	5.909846831783006e-5	1.7729540495349018e-4	significant	ACTB_LPDG_12
A5A3E0; P60709; P68032_LSTFQQM_N-Term(TMTpro)	class1Dementia_Control	class1Dementia	Control	0.5555648648001427	0.2560225145731262	2.169984408310543	0.03317487086007639	0.1302935100589495	ns	ACTB_LSTF_7
A5A3E0; P60709; P68032_LSTFQQM_N-Term(TMTpro)	class1Frail_Control	class1Frail	Control	0.07396356482027099	0.255542052321297	0.28943793848566046	0.773044882317775	0.773044882317775	ns	ACTB_LSTF_7
A5A3E0; P60709; P68032_LSTFQQM_N-Term(TMTpro)	class1Resilient_Control	class1Resilient	Control	0.4272916668572983	0.25586929958547727	1.669960669566591	0.09909595408790339	0.1486439311318551	ns	ACTB_LSTF_7
A5A3E0; P60709; P68032_LSTFQQM_N-Term(TMTpro)	class1Frail_Dementia	class1Frail	Dementia	-0.48160129997987167	0.2573062727421207	-1.8717044666165037	0.06514675502947476	0.1302935100589495	ns	ACTB_LSTF_7
A5A3E0; P60709; P68032_LSTFQQM_N-Term(TMTpro)	class1Resilient_Dementia	class1Resilient	Dementia	-0.12827319794284392	0.2582935031107532	-0.4966179807002032	0.620910983972133	0.7450931807665595	ns	ACTB_LSTF_7
A5A3E0; P60709; P68032_LSTFQQM_N-Term(TMTpro)	class1Frail_Resilient	class1Frail	Resilient	-0.48160129997987167	0.2573062727421207	-1.8717044666165037	0.06514675502947476	0.1302935100589495	ns	ACTB_LSTF_7
A5A3E0; P60709; P68032_MYVAIQAV_N-Term(TMTpro)	class1Dementia_Control	class1Dementia	Control	-0.5573508756047445	0.25422156781603145	-2.1923823395191784	0.03082067192498769	0.18492403154992615	ns	ACTB_MYVA_8
A5A3E0; P60709; P68032_MYVAIQAV_N-Term(TMTpro)	class1Frail_Control	class1Frail	Control	-0.38044020360562664	0.2547584719740246	-1.4933368090087171	0.13869812160700218	0.27739624321400436	ns	ACTB_MYVA_8
A5A3E0; P60709; P68032_MYVAIQAV_N-Term(TMTpro)	class1Resilient_Control	class1Resilient	Control	-0.42702468929925563	0.25487700252957574	-1.6754147493150309	0.0971764572543209	0.27739624321400436	ns	ACTB_MYVA_8
A5A3E0; P60709; P68032_MYVAIQAV_N-Term(TMTpro)	class1Frail_Dementia	class1Frail	Dementia	0.1769106719991182	0.25638291441636485	0.6900252007893785	0.4918784599222553	0.5902541519067064	ns	ACTB_MYVA_8
A5A3E0; P60709; P68032_MYVAIQAV_N-Term(TMTpro)	class1Resilient_Dementia	class1Resilient	Dementia	0.13032618630548826	0.25707785141054634	0.5069522154102684	0.6133755413050141	0.6133755413050141	ns	ACTB_MYVA_8
A5A3E0; P60709; P68032_MYVAIQAV_N-Term(TMTpro)	class1Frail_Resilient	class1Frail	Resilient	0.1769106719991182	0.25638291441636485	0.6900252007893785	0.4918784599222553	0.5902541519067064	ns	ACTB_MYVA_8
A5A3E0; P60709; P68032_SLSTFQQ_N-Term(TMTpro)	class1Dementia_Control	class1Dementia	Control	0.14778872895290684	0.09342496461276813	1.5818976176813984	0.1170319780775343	0.3010616189492516	ns	ACTB_SLST_7
A5A3E0; P60709; P68032_SLSTFQQ_N-Term(TMTpro)	class1Frail_Control	class1Frail	Control	0.01883709026056215	0.0936222738040845	0.20120308442818802	0.8409745187743012	0.8409745187743012	ns	ACTB_SLST_7
A5A3E0; P60709; P68032_SLSTFQQ_N-Term(TMTpro)	class1Resilient_Control	class1Resilient	Control	0.12069562498117337	0.0936658331017988	1.288576858650238	0.20070774596616772	0.3010616189492516	ns	ACTB_SLST_7
A5A3E0; P60709; P68032_SLSTFQQ_N-Term(TMTpro)	class1Frail_Dementia	class1Frail	Dementia	-0.1289516386923448	0.09421924706247042	-1.3686337209513644	0.17437584111751964	0.3010616189492516	ns	ACTB_SLST_7
A5A3E0; P60709; P68032_SLSTFQQ_N-Term(TMTpro)	class1Resilient_Dementia	class1Resilient	Dementia	-0.027093103971733305	0.09447463241253046	-0.28677649523344284	0.7749146204446894	0.8409745187743012	ns	ACTB_SLST_7
A5A3E0; P60709; P68032_SLSTFQQ_N-Term(TMTpro)	class1Frail_Resilient	class1Frail	Resilient	-0.1289516386923448	0.09421924706247042	-1.3686337209513644	0.17437584111751964	0.3010616189492516	ns	ACTB_SLST_7
A5A3E0; P60709; P68032_SLSTFQQM_N-Term(TMTpro)	class1Dementia_Control	class1Dementia	Control	0.6168397753421268	0.23311661392287633	2.6460566879467473	0.009547065479578298	0.04690586841760599	significant	ACTB_SLST_8
A5A3E0; P60709; P68032_SLSTFQQM_N-Term(TMTpro)	class1Frail_Control	class1Frail	Control	0.07528281339485236	0.23360894539729735	0.32225997710327114	0.7479713738191094	0.7479713738191094	ns	ACTB_SLST_8
A5A3E0; P60709; P68032_SLSTFQQM_N-Term(TMTpro)	class1Resilient_Control	class1Resilient	Control	0.4299389344083328	0.23371763578888702	1.8395656491951211	0.06898830098762682	0.10348245148144022	ns	ACTB_SLST_8
A5A3E0; P60709; P68032_SLSTFQQM_N-Term(TMTpro)	class1Frail_Dementia	class1Frail	Dementia	-0.541556961947275	0.2350985299550678	-2.3035318938437332	0.023452934208802994	0.04690586841760599	significant	ACTB_SLST_8
A5A3E0; P60709; P68032_SLSTFQQM_N-Term(TMTpro)	class1Resilient_Dementia	class1Resilient	Dementia	-0.1869008409337941	0.23573577470328114	-0.7928403788904964	0.4298673923186783	0.5158408707824139	ns	ACTB_SLST_8
A5A3E0; P60709; P68032_SLSTFQQM_N-Term(TMTpro)	class1Frail_Resilient	class1Frail	Resilient	-0.541556961947275	0.2350985299550678	-2.3035318938437332	0.023452934208802994	0.04690586841760599	significant	ACTB_SLST_8
A6NGB9_TPPPPPPPLPPPLP_N-Term(TMTpro)	class1Dementia_Control	class1Dementia	Control	0.15494164525929022	0.24548225200687876	0.6311724941115031	0.529796930712529	0.6569634023934152	ns	WIPF3_TPPP_14
A6NGB9_TPPPPPPPLPPPLP_N-Term(TMTpro)	class1Frail_Control	class1Frail	Control	-0.020645103394697998	0.2483796423378485	-0.08311914454976273	0.933972508291727	0.933972508291727	ns	WIPF3_TPPP_14
A6NGB9_TPPPPPPPLPPPLP_N-Term(TMTpro)	class1Resilient_Control	class1Resilient	Control	0.30649582791956115	0.24877951916887714	1.2319978306232873	0.22169888523604891	0.6569634023934152	ns	WIPF3_TPPP_14
A6NGB9_TPPPPPPPLPPPLP_N-Term(TMTpro)	class1Frail_Dementia	class1Frail	Dementia	-0.17558674865398757	0.24973510270904004	-0.703091983262598	0.48411886425352935	0.6569634023934152	ns	WIPF3_TPPP_14
A6NGB9_TPPPPPPPLPPPLP_N-Term(TMTpro)	class1Resilient_Dementia	class1Resilient	Dementia	0.15155418266027063	0.2508235991017879	0.6042261701171415	0.5474695019945127	0.6569634023934152	ns	WIPF3_TPPP_14
A6NGB9_TPPPPPPPLPPPLP_N-Term(TMTpro)	class1Frail_Resilient	class1Frail	Resilient	-0.17558674865398757	0.24973510270904004	-0.703091983262598	0.48411886425352935	0.6569634023934152	ns	WIPF3_TPPP_14
A7KAX9_DLSPTEDKSSKPSS_N-Term(TMTpro); K8(TMTpro); K11(TMTpro)	class1Dementia_Control	class1Dementia	Control	0.48551491239676503	0.3099429683021067	1.5664653244319624	0.12067303185946546	0.19255077142376015	ns	ARHGAP32_DLSP_14
A7KAX9_DLSPTEDKSSKPSS_N-Term(TMTpro); K8(TMTpro); K11(TMTpro)	class1Frail_Control	class1Frail	Control	-0.28357653487434886	0.3184835832806705	-0.8903960824393292	0.37557579944986863	0.4506909593398423	ns	ARHGAP32_DLSP_14
A7KAX9_DLSPTEDKSSKPSS_N-Term(TMTpro); K8(TMTpro); K11(TMTpro)	class1Resilient_Control	class1Resilient	Control	0.47717399626952967	0.3109873759113526	1.5343838150058824	0.12836718094917343	0.19255077142376015	ns	ARHGAP32_DLSP_14
A7KAX9_DLSPTEDKSSKPSS_N-Term(TMTpro); K8(TMTpro); K11(TMTpro)	class1Frail_Dementia	class1Frail	Dementia	-0.7690914472711139	0.31873456177658105	-2.412952781098817	0.017806524634974362	0.053419573904923086	ns	ARHGAP32_DLSP_14
A7KAX9_DLSPTEDKSSKPSS_N-Term(TMTpro); K8(TMTpro); K11(TMTpro)	class1Resilient_Dementia	class1Resilient	Dementia	-0.008340916127236144	0.3133374524437994	-0.02661959514313783	0.9788208006887454	0.9788208006887454	ns	ARHGAP32_DLSP_14
A7KAX9_DLSPTEDKSSKPSS_N-Term(TMTpro); K8(TMTpro); K11(TMTpro)	class1Frail_Resilient	class1Frail	Resilient	-0.7690914472711139	0.31873456177658105	-2.412952781098817	0.017806524634974362	0.053419573904923086	ns	ARHGAP32_DLSP_14
O00115_LTCYGDSGQPVDWFVVYKLPALR_N-Term(TMTpro); C3(Carbamidomethyl); K18(TMTpro)	class1Dementia_Control	class1Dementia	Control	-0.10429069962963691	0.08667256041202286	-1.2032723982522402	0.2318926693789597	0.4637853387579194	ns	DNASE2_LTCY_23
O00115_LTCYGDSGQPVDWFVVYKLPALR_N-Term(TMTpro); C3(Carbamidomethyl); K18(TMTpro)	class1Frail_Control	class1Frail	Control	0.019495962637932147	0.08685560883890853	0.2244640605086471	0.8228834202143431	0.8228834202143431	ns	DNASE2_LTCY_23
O00115_LTCYGDSGQPVDWFVVYKLPALR_N-Term(TMTpro); C3(Carbamidomethyl); K18(TMTpro)	class1Resilient_Control	class1Resilient	Control	-0.062161129100972726	0.08689601983481626	-0.7153507055804976	0.47616544603043276	0.7142481690456491	ns	DNASE2_LTCY_23
O00115_LTCYGDSGQPVDWFVVYKLPALR_N-Term(TMTpro); C3(Carbamidomethyl); K18(TMTpro)	class1Frail_Dementia	class1Frail	Dementia	0.12378666226756896	0.08740943512095505	1.4161704865873574	0.16003080255651175	0.4637853387579194	ns	DNASE2_LTCY_23
O00115_LTCYGDSGQPVDWFVVYKLPALR_N-Term(TMTpro); C3(Carbamidomethyl); K18(TMTpro)	class1Resilient_Dementia	class1Resilient	Dementia	0.04212957052866406	0.08764636218079574	0.48067677289058214	0.6318631045990901	0.7582357255189082	ns	DNASE2_LTCY_23
O00115_LTCYGDSGQPVDWFVVYKLPALR_N-Term(TMTpro); C3(Carbamidomethyl); K18(TMTpro)	class1Frail_Resilient	class1Frail	Resilient	0.12378666226756896	0.08740943512095505	1.4161704865873574	0.16003080255651175	0.4637853387579194	ns	DNASE2_LTCY_23
O00115_LTCYGDSGQPVDWFVVYKLPALRG_N-Term(TMTpro); C3(Carbamidomethyl); K18(TMTpro)	class1Dementia_Control	class1Dementia	Control	-0.1437605197527256	0.08398691276031797	-1.7117014428544324	0.09024931990221495	0.1804986398044299	ns	DNASE2_LTCY_24
O00115_LTCYGDSGQPVDWFVVYKLPALRG_N-Term(TMTpro); C3(Carbamidomethyl); K18(TMTpro)	class1Frail_Control	class1Frail	Control	0.05036054668679356	0.08416428922394933	0.5983600307345462	0.5510388140127214	0.6612465768152657	ns	DNASE2_LTCY_24
O00115_LTCYGDSGQPVDWFVVYKLPALRG_N-Term(TMTpro); C3(Carbamidomethyl); K18(TMTpro)	class1Resilient_Control	class1Resilient	Control	-0.13009952156406515	0.08420344803928519	-1.5450616880126704	0.12569146336812342	0.18853719505218514	ns	DNASE2_LTCY_24
O00115_LTCYGDSGQPVDWFVVYKLPALRG_N-Term(TMTpro); C3(Carbamidomethyl); K18(TMTpro)	class1Frail_Dementia	class1Frail	Dementia	0.194121066439519	0.08470095457009225	2.291840362659417	0.024147059684720328	0.07244117905416098	ns	DNASE2_LTCY_24
O00115_LTCYGDSGQPVDWFVVYKLPALRG_N-Term(TMTpro); C3(Carbamidomethyl); K18(TMTpro)	class1Resilient_Dementia	class1Resilient	Dementia	0.013660998188660362	0.084930540176088	0.16084906748899477	0.8725574615521742	0.8725574615521742	ns	DNASE2_LTCY_24
O00115_LTCYGDSGQPVDWFVVYKLPALRG_N-Term(TMTpro); C3(Carbamidomethyl); K18(TMTpro)	class1Frail_Resilient	class1Frail	Resilient	0.194121066439519	0.08470095457009225	2.291840362659417	0.024147059684720328	0.07244117905416098	ns	DNASE2_LTCY_24
O00193_AAEHPDEVEDPKN_N-Term(TMTpro); K12(TMTpro)	class1Dementia_Control	class1Dementia	Control	-0.21721584723250503	0.16234530947431203	-1.3379865912718296	0.184128652130085	0.5294754339593982	ns	SMAP_AAEH_13
O00193_AAEHPDEVEDPKN_N-Term(TMTpro); K12(TMTpro)	class1Frail_Control	class1Frail	Control	-0.25391232905257544	0.16268817523678947	-1.5607300818452907	0.12194801370951601	0.5294754339593982	ns	SMAP_AAEH_13
O00193_AAEHPDEVEDPKN_N-Term(TMTpro); K12(TMTpro)	class1Resilient_Control	class1Resilient	Control	-0.18261437007715975	0.16276386857739947	-1.1219588946444876	0.2647377169796991	0.5294754339593982	ns	SMAP_AAEH_13
O00193_AAEHPDEVEDPKN_N-Term(TMTpro); K12(TMTpro)	class1Frail_Dementia	class1Frail	Dementia	-0.03669648182006998	0.1637255404504906	-0.2241341315417232	0.8231393775185234	0.8335253126537683	ns	SMAP_AAEH_13
O00193_AAEHPDEVEDPKN_N-Term(TMTpro); K12(TMTpro)	class1Resilient_Dementia	class1Resilient	Dementia	0.03460147715534513	0.16416932561928943	0.21076700549764307	0.8335253126537683	0.8335253126537683	ns	SMAP_AAEH_13
O00193_AAEHPDEVEDPKN_N-Term(TMTpro); K12(TMTpro)	class1Frail_Resilient	class1Frail	Resilient	-0.03669648182006998	0.1637255404504906	-0.2241341315417232	0.8231393775185234	0.8335253126537683	ns	SMAP_AAEH_13
O00244_PKHEFSVDMTCGGCAEAV_N-Term(TMTpro); K2(TMTpro); C11(Carbamidomethyl); C14(Carbamidomethyl)	class1Dementia_Control	class1Dementia	Control	-0.30140822177123655	0.09793749632012724	-3.077556942910065	0.002734715098762795	0.016408290592576768	significant	ATOX1_PKHE_18
O00244_PKHEFSVDMTCGGCAEAV_N-Term(TMTpro); K2(TMTpro); C11(Carbamidomethyl); C14(Carbamidomethyl)	class1Frail_Control	class1Frail	Control	-0.20704534455631862	0.09814433576907507	-2.109600548354395	0.03754988817821105	0.11264966453463314	ns	ATOX1_PKHE_18
O00244_PKHEFSVDMTCGGCAEAV_N-Term(TMTpro); K2(TMTpro); C11(Carbamidomethyl); C14(Carbamidomethyl)	class1Resilient_Control	class1Resilient	Control	-0.15545345619717488	0.09818999903025245	-1.5831903221557166	0.11673695246494796	0.21584425030152826	ns	ATOX1_PKHE_18
O00244_PKHEFSVDMTCGGCAEAV_N-Term(TMTpro); K2(TMTpro); C11(Carbamidomethyl); C14(Carbamidomethyl)	class1Frail_Dementia	class1Frail	Dementia	0.09436287721491841	0.09877014351263395	0.9553785573152296	0.34183683646639274	0.34183683646639274	ns	ATOX1_PKHE_18
O00244_PKHEFSVDMTCGGCAEAV_N-Term(TMTpro); K2(TMTpro); C11(Carbamidomethyl); C14(Carbamidomethyl)	class1Resilient_Dementia	class1Resilient	Dementia	0.1459547655740615	0.09903786426463411	1.4737269089735527	0.1438961668676855	0.21584425030152826	ns	ATOX1_PKHE_18
O00244_PKHEFSVDMTCGGCAEAV_N-Term(TMTpro); K2(TMTpro); C11(Carbamidomethyl); C14(Carbamidomethyl)	class1Frail_Resilient	class1Frail	Resilient	0.09436287721491841	0.09877014351263395	0.9553785573152296	0.34183683646639274	0.34183683646639274	ns	ATOX1_PKHE_18
O00264_EEPTVYSDEEEPKDESARKND_N-Term(TMTpro); K13(TMTpro); K19(TMTpro)	class1Dementia_Control	class1Dementia	Control	0.19024290349574527	0.2189246704109387	0.8689879634791479	0.3875897586712177	0.9609493923955794	ns	PGRMC1_EEPT_21
O00264_EEPTVYSDEEEPKDESARKND_N-Term(TMTpro); K13(TMTpro); K19(TMTpro)	class1Frail_Control	class1Frail	Control	0.1792677099320313	0.21875904869117457	0.8194756331433231	0.415077593322683	0.9609493923955794	ns	PGRMC1_EEPT_21
O00264_EEPTVYSDEEEPKDESARKND_N-Term(TMTpro); K13(TMTpro); K19(TMTpro)	class1Resilient_Control	class1Resilient	Control	0.09990103113524394	0.21911962965176834	0.4559200437405345	0.649747569423558	0.9609493923955794	ns	PGRMC1_EEPT_21
O00264_EEPTVYSDEEEPKDESARKND_N-Term(TMTpro); K13(TMTpro); K19(TMTpro)	class1Frail_Dementia	class1Frail	Dementia	-0.010975193563713698	0.2234184101042811	-0.049123944434977404	0.9609493923955794	0.9609493923955794	ns	PGRMC1_EEPT_21
O00264_EEPTVYSDEEEPKDESARKND_N-Term(TMTpro); K13(TMTpro); K19(TMTpro)	class1Resilient_Dementia	class1Resilient	Dementia	-0.09034187236050135	0.2244285637946103	-0.4025417746877322	0.6884153682220715	0.9609493923955794	ns	PGRMC1_EEPT_21
O00264_EEPTVYSDEEEPKDESARKND_N-Term(TMTpro); K13(TMTpro); K19(TMTpro)	class1Frail_Resilient	class1Frail	Resilient	-0.010975193563713698	0.2234184101042811	-0.049123944434977404	0.9609493923955794	0.9609493923955794	ns	PGRMC1_EEPT_21
O00267_LQDGSRTPHYGSQTPLHD_N-Term(TMTpro)	class1Dementia_Control	class1Dementia	Control	-0.102613236441757	0.1507665786855782	-0.6806099689756548	0.4977913730152723	0.7466870595229085	ns	SUPT5H_LQDG_18
O00267_LQDGSRTPHYGSQTPLHD_N-Term(TMTpro)	class1Frail_Control	class1Frail	Control	0.022991461732182153	0.1510849907057624	0.1521756835327075	0.8793745216575721	0.8793745216575721	ns	SUPT5H_LQDG_18
O00267_LQDGSRTPHYGSQTPLHD_N-Term(TMTpro)	class1Resilient_Control	class1Resilient	Control	0.041427655664304466	0.15115528547454876	0.274073483664453	0.7846295246060254	0.8793745216575721	ns	SUPT5H_LQDG_18
O00267_LQDGSRTPHYGSQTPLHD_N-Term(TMTpro)	class1Frail_Dementia	class1Frail	Dementia	0.12560469817393893	0.15204836934986118	0.8260838226086087	0.41084835516469453	0.7466870595229085	ns	SUPT5H_LQDG_18
O00267_LQDGSRTPHYGSQTPLHD_N-Term(TMTpro)	class1Resilient_Dementia	class1Resilient	Dementia	0.14404089210606114	0.15246050304062103	0.9447751334500281	0.3471958369165753	0.7466870595229085	ns	SUPT5H_LQDG_18
O00267_LQDGSRTPHYGSQTPLHD_N-Term(TMTpro)	class1Frail_Resilient	class1Frail	Resilient	0.12560469817393893	0.15204836934986118	0.8260838226086087	0.41084835516469453	0.7466870595229085	ns	SUPT5H_LQDG_18
O00273_ASPPGDLQNPKRARQDPT_N-Term(TMTpro); K11(TMTpro)	class1Dementia_Control	class1Dementia	Control	0.16472670157737404	0.13477750848184322	1.222212099280389	0.22535565348763353	0.40708384082676186	ns	DFFA_ASPP_18
O00273_ASPPGDLQNPKRARQDPT_N-Term(TMTpro); K11(TMTpro)	class1Frail_Control	class1Frail	Control	0.011666970803415408	0.13488307264744528	0.08649692340498727	0.9312959356196393	0.9312959356196393	ns	DFFA_ASPP_18
O00273_ASPPGDLQNPKRARQDPT_N-Term(TMTpro); K11(TMTpro)	class1Resilient_Control	class1Resilient	Control	0.1916906840118319	0.1374037734048262	1.3950903913465516	0.1669996670736439	0.40708384082676186	ns	DFFA_ASPP_18
O00273_ASPPGDLQNPKRARQDPT_N-Term(TMTpro); K11(TMTpro)	class1Frail_Dementia	class1Frail	Dementia	-0.15305973077395868	0.13816331914112623	-1.1078174129387888	0.27138922721784126	0.40708384082676186	ns	DFFA_ASPP_18
O00273_ASPPGDLQNPKRARQDPT_N-Term(TMTpro); K11(TMTpro)	class1Resilient_Dementia	class1Resilient	Dementia	0.026963982434458134	0.13786730937953529	0.19557923162356722	0.8454547126253803	0.9312959356196393	ns	DFFA_ASPP_18
O00273_ASPPGDLQNPKRARQDPT_N-Term(TMTpro); K11(TMTpro)	class1Frail_Resilient	class1Frail	Resilient	-0.15305973077395868	0.13816331914112623	-1.1078174129387888	0.27138922721784126	0.40708384082676186	ns	DFFA_ASPP_18
O00429_IAEIRETHLW_N-Term(TMTpro)	class1Dementia_Control	class1Dementia	Control	-0.24586161689643427	0.14694741029132025	-1.673126572350058	0.09762736764246926	0.1464410514637039	ns	DNM1L_IAEI_10
O00429_IAEIRETHLW_N-Term(TMTpro)	class1Frail_Control	class1Frail	Control	0.05534912113699106	0.14725775640502542	0.37586557399907644	0.7078637560801639	0.732751263877728	ns	DNM1L_IAEI_10
O00429_IAEIRETHLW_N-Term(TMTpro)	class1Resilient_Control	class1Resilient	Control	-0.29675420869164265	0.14732627049031038	-2.0142653968231694	0.046839414305396974	0.09367882861079395	ns	DNM1L_IAEI_10
O00429_IAEIRETHLW_N-Term(TMTpro)	class1Frail_Dementia	class1Frail	Dementia	0.3012107380334254	0.14819673106449233	2.0325059525256624	0.044923487164166005	0.09367882861079395	ns	DNM1L_IAEI_10
O00429_IAEIRETHLW_N-Term(TMTpro)	class1Resilient_Dementia	class1Resilient	Dementia	-0.050892591795208116	0.14859842472285456	-0.34248405990928915	0.732751263877728	0.732751263877728	ns	DNM1L_IAEI_10
O00429_IAEIRETHLW_N-Term(TMTpro)	class1Frail_Resilient	class1Frail	Resilient	0.3012107380334254	0.14819673106449233	2.0325059525256624	0.044923487164166005	0.09367882861079395	ns	DNM1L_IAEI_10
O00471_IGTGGIQDL_N-Term(TMTpro)	class1Dementia_Control	class1Dementia	Control	0.21046353360434952	0.15189054359762247	1.3856263110223268	0.1691399059589395	0.5397865996234124	ns	EXOC5_IGTG_9
O00471_IGTGGIQDL_N-Term(TMTpro)	class1Frail_Control	class1Frail	Control	0.20564205216414821	0.1522113293795606	1.351029867503164	0.17992886654113746	0.5397865996234124	ns	EXOC5_IGTG_9
O00471_IGTGGIQDL_N-Term(TMTpro)	class1Resilient_Control	class1Resilient	Control	0.1500935098376651	0.15228214819587998	0.9856277417665552	0.32684602526547424	0.6536920505309485	ns	EXOC5_IGTG_9
O00471_IGTGGIQDL_N-Term(TMTpro)	class1Frail_Dementia	class1Frail	Dementia	-0.004821481440201979	0.1531818900118853	-0.03147553173438376	0.9749570404132959	0.9749570404132959	ns	EXOC5_IGTG_9
O00471_IGTGGIQDL_N-Term(TMTpro)	class1Resilient_Dementia	class1Resilient	Dementia	-0.06037002376668447	0.15359709615949554	-0.3930414394292722	0.6951788340183922	0.9749570404132959	ns	EXOC5_IGTG_9
O00471_IGTGGIQDL_N-Term(TMTpro)	class1Frail_Resilient	class1Frail	Resilient	-0.004821481440201979	0.1531818900118853	-0.03147553173438376	0.9749570404132959	0.9749570404132959	ns	EXOC5_IGTG_9
O00471_IGTGGIQDLK_N-Term(TMTpro); K10(TMTpro)	class1Dementia_Control	class1Dementia	Control	-0.07140354062881409	0.1364945704593355	-0.5231236699637561	0.6021191676089646	0.7225430011307574	ns	EXOC5_IGTG_10
O00471_IGTGGIQDLK_N-Term(TMTpro); K10(TMTpro)	class1Frail_Control	class1Frail	Control	0.1250638552005422	0.13678284066021848	0.9143241549662845	0.3628859371462979	0.5968210290667035	ns	EXOC5_IGTG_10
O00471_IGTGGIQDLK_N-Term(TMTpro); K10(TMTpro)	class1Resilient_Control	class1Resilient	Control	0.0458216473998951	0.13684648111922926	0.33483979292074306	0.7384919700202288	0.7384919700202288	ns	EXOC5_IGTG_10
O00471_IGTGGIQDLK_N-Term(TMTpro); K10(TMTpro)	class1Frail_Dementia	class1Frail	Dementia	0.19646739582935607	0.13765502304548163	1.42724465466431	0.15682289685620932	0.47046869056862795	ns	EXOC5_IGTG_10
O00471_IGTGGIQDLK_N-Term(TMTpro); K10(TMTpro)	class1Resilient_Dementia	class1Resilient	Dementia	0.11722518802870932	0.1380281429476677	0.849284685900283	0.397880686044469	0.5968210290667035	ns	EXOC5_IGTG_10
O00471_IGTGGIQDLK_N-Term(TMTpro); K10(TMTpro)	class1Frail_Resilient	class1Frail	Resilient	0.19646739582935607	0.13765502304548163	1.42724465466431	0.15682289685620932	0.47046869056862795	ns	EXOC5_IGTG_10
O00483_DRNNPEPWNK_N-Term(TMTpro); K10(TMTpro)	class1Dementia_Control	class1Dementia	Control	0.38991823600196934	0.2881473639264867	1.3531903630443998	0.17924024920355067	0.35848049840710133	ns	NDUFA4_DRNN_10
O00483_DRNNPEPWNK_N-Term(TMTpro); K10(TMTpro)	class1Frail_Control	class1Frail	Control	-0.2809711385195463	0.28875591779206145	-0.973040277989658	0.3330305924746618	0.3996367109695942	ns	NDUFA4_DRNN_10
O00483_DRNNPEPWNK_N-Term(TMTpro); K10(TMTpro)	class1Resilient_Control	class1Resilient	Control	0.2907538799850008	0.28889026621662744	1.006450939980705	0.31678247702915613	0.3996367109695942	ns	NDUFA4_DRNN_10
O00483_DRNNPEPWNK_N-Term(TMTpro); K10(TMTpro)	class1Frail_Dementia	class1Frail	Dementia	-0.670889374521515	0.29059714161752914	-2.3086578580477206	0.023154195206267315	0.06946258561880195	ns	NDUFA4_DRNN_10
O00483_DRNNPEPWNK_N-Term(TMTpro); K10(TMTpro)	class1Resilient_Dementia	class1Resilient	Dementia	-0.0991643560169684	0.2913848177564526	-0.3403209432134954	0.7343742012829266	0.7343742012829266	ns	NDUFA4_DRNN_10
O00483_DRNNPEPWNK_N-Term(TMTpro); K10(TMTpro)	class1Frail_Resilient	class1Frail	Resilient	-0.670889374521515	0.29059714161752914	-2.3086578580477206	0.023154195206267315	0.06946258561880195	ns	NDUFA4_DRNN_10
O00483_SVNVDYSKLKKERPDF_N-Term(TMTpro); K8(TMTpro); K10(TMTpro); K11(TMTpro)	class1Dementia_Control	class1Dementia	Control	0.30472526997245303	0.17099245067585392	1.782097798867817	0.07796227253182986	0.15592454506365971	ns	NDUFA4_SVNV_16
O00483_SVNVDYSKLKKERPDF_N-Term(TMTpro); K8(TMTpro); K10(TMTpro); K11(TMTpro)	class1Frail_Control	class1Frail	Control	-0.07043718555529563	0.17135357879941165	-0.41106340497125043	0.6819616695667501	0.8183540034801001	ns	NDUFA4_SVNV_16
O00483_SVNVDYSKLKKERPDF_N-Term(TMTpro); K8(TMTpro); K10(TMTpro); K11(TMTpro)	class1Resilient_Control	class1Resilient	Control	0.2803200753483596	0.17143330386108824	1.6351552996697885	0.10536099233941608	0.1580414885091241	ns	NDUFA4_SVNV_16
O00483_SVNVDYSKLKKERPDF_N-Term(TMTpro); K8(TMTpro); K10(TMTpro); K11(TMTpro)	class1Frail_Dementia	class1Frail	Dementia	-0.3751624555277486	0.17244619811013287	-2.175533352658496	0.03209807678487006	0.09629423035461018	ns	NDUFA4_SVNV_16
O00483_SVNVDYSKLKKERPDF_N-Term(TMTpro); K8(TMTpro); K10(TMTpro); K11(TMTpro)	class1Resilient_Dementia	class1Resilient	Dementia	-0.024405194624093324	0.17291362099923407	-0.1411409609206057	0.8880606170512102	0.8880606170512102	ns	NDUFA4_SVNV_16
O00483_SVNVDYSKLKKERPDF_N-Term(TMTpro); K8(TMTpro); K10(TMTpro); K11(TMTpro)	class1Frail_Resilient	class1Frail	Resilient	-0.3751624555277486	0.17244619811013287	-2.175533352658496	0.03209807678487006	0.09629423035461018	ns	NDUFA4_SVNV_16
O00499_FEDTFVPEISVTTPSQF_N-Term(TMTpro)	class1Dementia_Control	class1Dementia	Control	-0.09515627258967546	0.1891495947726542	-0.5030741551629929	0.6161410953346753	0.9036550221201647	ns	BIN1_FEDT_17
O00499_FEDTFVPEISVTTPSQF_N-Term(TMTpro)	class1Frail_Control	class1Frail	Control	-0.1185005387874181	0.19399439827067025	-0.6108451576116156	0.5428417278290516	0.9036550221201647	ns	BIN1_FEDT_17
O00499_FEDTFVPEISVTTPSQF_N-Term(TMTpro)	class1Resilient_Control	class1Resilient	Control	0.2835175529607516	0.19252086177424463	1.4726588606964177	0.14433168929551451	0.4329950678865435	ns	BIN1_FEDT_17
O00499_FEDTFVPEISVTTPSQF_N-Term(TMTpro)	class1Frail_Dementia	class1Frail	Dementia	-0.023344266197742804	0.1923125330754788	-0.12138712867237128	0.9036550221201647	0.9036550221201647	ns	BIN1_FEDT_17
O00499_FEDTFVPEISVTTPSQF_N-Term(TMTpro)	class1Resilient_Dementia	class1Resilient	Dementia	0.37867382555042683	0.19192096220767835	1.973071733251642	0.05155573101515577	0.30933438609093467	ns	BIN1_FEDT_17
O00499_FEDTFVPEISVTTPSQF_N-Term(TMTpro)	class1Frail_Resilient	class1Frail	Resilient	-0.023344266197742804	0.1923125330754788	-0.12138712867237128	0.9036550221201647	0.9036550221201647	ns	BIN1_FEDT_17
O00533_IEIPSSVQQVPT_N-Term(TMTpro)	class1Dementia_Control	class1Dementia	Control	-0.2384166578757015	0.09914083713937204	-2.4048279675159057	0.018228088098379683	0.1093685285902781	ns	CHL1_IEIP_12
O00533_IEIPSSVQQVPT_N-Term(TMTpro)	class1Frail_Control	class1Frail	Control	-0.09557373502238709	0.10081022934351046	-0.9480559229432954	0.34563969471840705	0.34563969471840705	ns	CHL1_IEIP_12
O00533_IEIPSSVQQVPT_N-Term(TMTpro)	class1Resilient_Control	class1Resilient	Control	-0.10257260385864225	0.1032576300286177	-0.9933658542251493	0.3231949646803495	0.34563969471840705	ns	CHL1_IEIP_12
O00533_IEIPSSVQQVPT_N-Term(TMTpro)	class1Frail_Dementia	class1Frail	Dementia	0.14284292285331407	0.10129162019621703	1.410214611797165	0.16192308584559043	0.2903064826747591	ns	CHL1_IEIP_12
O00533_IEIPSSVQQVPT_N-Term(TMTpro)	class1Resilient_Dementia	class1Resilient	Dementia	0.13584405401705935	0.10369962931459457	1.3099762739261867	0.19353765511650606	0.2903064826747591	ns	CHL1_IEIP_12
O00533_IEIPSSVQQVPT_N-Term(TMTpro)	class1Frail_Resilient	class1Frail	Resilient	0.14284292285331407	0.10129162019621703	1.410214611797165	0.16192308584559043	0.2903064826747591	ns	CHL1_IEIP_12
O00584_GLRVCEDGPVFYPPPKK_N-Term(TMTpro); C5(Carbamidomethyl); K16(TMTpro); K17(TMTpro)	class1Dementia_Control	class1Dementia	Control	-0.03962986262537992	0.08785995997039804	-0.4510571441044601	0.6529871873279994	0.8957553067798247	ns	RNASET2_GLRV_17
O00584_GLRVCEDGPVFYPPPKK_N-Term(TMTpro); C5(Carbamidomethyl); K16(TMTpro); K17(TMTpro)	class1Frail_Control	class1Frail	Control	-0.09191687096642108	0.08804551613006802	-1.0439699260849806	0.2991766676465887	0.8957553067798247	ns	RNASET2_GLRV_17
O00584_GLRVCEDGPVFYPPPKK_N-Term(TMTpro); C5(Carbamidomethyl); K16(TMTpro); K17(TMTpro)	class1Resilient_Control	class1Resilient	Control	-0.02856279215302927	0.0880864807498501	-0.32425852310007147	0.746462755649854	0.8957553067798247	ns	RNASET2_GLRV_17
O00584_GLRVCEDGPVFYPPPKK_N-Term(TMTpro); C5(Carbamidomethyl); K16(TMTpro); K17(TMTpro)	class1Frail_Dementia	class1Frail	Dementia	-0.052287008341040976	0.08860692973940229	-0.5901006670112582	0.556539077844362	0.8957553067798247	ns	RNASET2_GLRV_17
O00584_GLRVCEDGPVFYPPPKK_N-Term(TMTpro); C5(Carbamidomethyl); K16(TMTpro); K17(TMTpro)	class1Resilient_Dementia	class1Resilient	Dementia	0.011067070472350499	0.0888471026602731	0.12456309931307423	0.901135434595731	0.901135434595731	ns	RNASET2_GLRV_17
O00584_GLRVCEDGPVFYPPPKK_N-Term(TMTpro); C5(Carbamidomethyl); K16(TMTpro); K17(TMTpro)	class1Frail_Resilient	class1Frail	Resilient	-0.052287008341040976	0.08860692973940229	-0.5901006670112582	0.556539077844362	0.8957553067798247	ns	RNASET2_GLRV_17
O00584_SRGLRVCEDGPVFYPPPKK_N-Term(TMTpro); C7(Carbamidomethyl); K18(TMTpro); K19(TMTpro)	class1Dementia_Control	class1Dementia	Control	0.007476336734538142	0.12180402994469201	0.06138004414084615	0.9512155872122923	0.9512155872122923	ns	RNASET2_SRGL_19
O00584_SRGLRVCEDGPVFYPPPKK_N-Term(TMTpro); C7(Carbamidomethyl); K18(TMTpro); K19(TMTpro)	class1Frail_Control	class1Frail	Control	-0.09046845281076657	0.12405625843807208	-0.7292534367053132	0.4680591367652841	0.7014762889501944	ns	RNASET2_SRGL_19
O00584_SRGLRVCEDGPVFYPPPKK_N-Term(TMTpro); C7(Carbamidomethyl); K18(TMTpro); K19(TMTpro)	class1Resilient_Control	class1Resilient	Control	-0.0671411846755634	0.1222873158130274	-0.5490445532243073	0.584563574125162	0.7014762889501944	ns	RNASET2_SRGL_19
O00584_SRGLRVCEDGPVFYPPPKK_N-Term(TMTpro); C7(Carbamidomethyl); K18(TMTpro); K19(TMTpro)	class1Frail_Dementia	class1Frail	Dementia	-0.09794478954530451	0.12346551890851686	-0.7932967067337868	0.4300427307348552	0.7014762889501944	ns	RNASET2_SRGL_19
O00584_SRGLRVCEDGPVFYPPPKK_N-Term(TMTpro); C7(Carbamidomethyl); K18(TMTpro); K19(TMTpro)	class1Resilient_Dementia	class1Resilient	Dementia	-0.07461752141010128	0.12151631651282498	-0.6140535160331827	0.540989993539719	0.7014762889501944	ns	RNASET2_SRGL_19
O00584_SRGLRVCEDGPVFYPPPKK_N-Term(TMTpro); C7(Carbamidomethyl); K18(TMTpro); K19(TMTpro)	class1Frail_Resilient	class1Frail	Resilient	-0.09794478954530451	0.12346551890851686	-0.7932967067337868	0.4300427307348552	0.7014762889501944	ns	RNASET2_SRGL_19
O00764_DIEDPEIVVQ_N-Term(TMTpro)	class1Dementia_Control	class1Dementia	Control	-0.21586114073578996	0.11478139983764825	-1.8806282293221137	0.06336806346069702	0.1906541102553879	ns	PDXK_DIED_10
O00764_DIEDPEIVVQ_N-Term(TMTpro)	class1Frail_Control	class1Frail	Control	-0.015595270062227428	0.119088507234539	-0.13095529051777688	0.896113021531082	0.896113021531082	ns	PDXK_DIED_10
O00764_DIEDPEIVVQ_N-Term(TMTpro)	class1Resilient_Control	class1Resilient	Control	-0.04678176696425823	0.1170386604297207	-0.399712084814485	0.6903482306123276	0.8284178767347932	ns	PDXK_DIED_10
O00764_DIEDPEIVVQ_N-Term(TMTpro)	class1Frail_Dementia	class1Frail	Dementia	0.20026587067356352	0.11876267097415977	1.6862695073365024	0.09532705512769395	0.1906541102553879	ns	PDXK_DIED_10
O00764_DIEDPEIVVQ_N-Term(TMTpro)	class1Resilient_Dementia	class1Resilient	Dementia	0.16907937377153212	0.11696263125334504	1.4455845594418995	0.15188643696709161	0.22782965545063744	ns	PDXK_DIED_10
O00764_DIEDPEIVVQ_N-Term(TMTpro)	class1Frail_Resilient	class1Frail	Resilient	0.20026587067356352	0.11876267097415977	1.6862695073365024	0.09532705512769395	0.1906541102553879	ns	PDXK_DIED_10
O00764_DIEDPEIVVQAT_N-Term(TMTpro)	class1Dementia_Control	class1Dementia	Control	-0.15959444839895445	0.12503547821869976	-1.2763933139025352	0.20560386429935795	0.24672463715922954	ns	PDXK_DIED_12
O00764_DIEDPEIVVQAT_N-Term(TMTpro)	class1Frail_Control	class1Frail	Control	0.2929538684178073	0.12951063436961913	2.2620062811346173	0.026480788166755188	0.052961576333510375	ns	PDXK_DIED_12
O00764_DIEDPEIVVQAT_N-Term(TMTpro)	class1Resilient_Control	class1Resilient	Control	0.015836567734979067	0.1269063583248241	0.1247893954568018	0.9010113365192368	0.9010113365192368	ns	PDXK_DIED_12
O00764_DIEDPEIVVQAT_N-Term(TMTpro)	class1Frail_Dementia	class1Frail	Dementia	0.45254831681676266	0.12803142384925154	3.5346659687984734	6.901517554607061e-4	0.0020704552663821183	significant	PDXK_DIED_12
O00764_DIEDPEIVVQAT_N-Term(TMTpro)	class1Resilient_Dementia	class1Resilient	Dementia	0.1754310161339331	0.1269942840590502	1.3814087573607696	0.17109776842237842	0.24672463715922954	ns	PDXK_DIED_12
O00764_DIEDPEIVVQAT_N-Term(TMTpro)	class1Frail_Resilient	class1Frail	Resilient	0.45254831681676266	0.12803142384925154	3.5346659687984734	6.901517554607061e-4	0.0020704552663821183	significant	PDXK_DIED_12
O00764_DPEIVVQ_N-Term(TMTpro)	class1Dementia_Control	class1Dementia	Control	-0.060813583514757436	0.15832072738393177	-0.3841163726293586	0.7019937446998752	0.7019937446998752	ns	PDXK_DPEI_7
O00764_DPEIVVQ_N-Term(TMTpro)	class1Frail_Control	class1Frail	Control	0.33989873399736503	0.1556698781854751	2.183458598152096	0.03217287989981239	0.06434575979962479	ns	PDXK_DPEI_7
O00764_DPEIVVQ_N-Term(TMTpro)	class1Resilient_Control	class1Resilient	Control	0.1951671185046616	0.15705656654118696	1.242654941482376	0.21791833215311654	0.26150199858373985	ns	PDXK_DPEI_7
O00764_DPEIVVQ_N-Term(TMTpro)	class1Frail_Dementia	class1Frail	Dementia	0.40071231751212294	0.16375806161095646	2.4469776545358957	0.01677983934955475	0.05033951804866425	ns	PDXK_DPEI_7
O00764_DPEIVVQ_N-Term(TMTpro)	class1Resilient_Dementia	class1Resilient	Dementia	0.2559807020194192	0.16120685670244728	1.5879020734949494	0.11657241585985227	0.1748586237897784	ns	PDXK_DPEI_7
O00764_DPEIVVQ_N-Term(TMTpro)	class1Frail_Resilient	class1Frail	Resilient	0.40071231751212294	0.16375806161095646	2.4469776545358957	0.01677983934955475	0.05033951804866425	ns	PDXK_DPEI_7
O00764_EDPEIVVQ_N-Term(TMTpro)	class1Dementia_Control	class1Dementia	Control	-0.13557416571928116	0.12291526731716056	-1.1029888204974294	0.2728478542131846	0.3274174250558215	ns	PDXK_EDPE_8
O00764_EDPEIVVQ_N-Term(TMTpro)	class1Frail_Control	class1Frail	Control	0.22644762937078328	0.12317485865974556	1.838424105655483	0.06915778689438302	0.13831557378876605	ns	PDXK_EDPE_8
O00764_EDPEIVVQ_N-Term(TMTpro)	class1Resilient_Control	class1Resilient	Control	0.06443055498544546	0.12323216778204378	0.522838769657947	0.6023166559605884	0.6023166559605884	ns	PDXK_EDPE_8
O00764_EDPEIVVQ_N-Term(TMTpro)	class1Frail_Dementia	class1Frail	Dementia	0.36202179509006416	0.12396027108071718	2.9204663069374246	0.004375294597657855	0.013125883792973563	significant	PDXK_EDPE_8
O00764_EDPEIVVQ_N-Term(TMTpro)	class1Resilient_Dementia	class1Resilient	Dementia	0.20000472070472686	0.124296270764545	1.6090967128337803	0.11094870111556063	0.16642305167334093	ns	PDXK_EDPE_8
O00764_EDPEIVVQ_N-Term(TMTpro)	class1Frail_Resilient	class1Frail	Resilient	0.36202179509006416	0.12396027108071718	2.9204663069374246	0.004375294597657855	0.013125883792973563	significant	PDXK_EDPE_8
O00764_VQSKRDIEDPEIVVQ_N-Term(TMTpro); K4(TMTpro)	class1Dementia_Control	class1Dementia	Control	-0.046911718784909774	0.15636774156624964	-0.3000089296872929	0.764832780550842	0.8237117042757311	ns	PDXK_VQSK_15
O00764_VQSKRDIEDPEIVVQ_N-Term(TMTpro); K4(TMTpro)	class1Frail_Control	class1Frail	Control	-0.08214070932401171	0.15669798298260218	-0.5241976173562592	0.6013749910984514	0.8237117042757311	ns	PDXK_VQSK_15
O00764_VQSKRDIEDPEIVVQ_N-Term(TMTpro); K4(TMTpro)	class1Resilient_Control	class1Resilient	Control	0.06235735643153442	0.15677088928806376	0.3977610684911908	0.6917081854326728	0.8237117042757311	ns	PDXK_VQSK_15
O00764_VQSKRDIEDPEIVVQ_N-Term(TMTpro); K4(TMTpro)	class1Frail_Dementia	class1Frail	Dementia	-0.035228990539101744	0.1576971523221482	-0.22339649144161441	0.8237117042757311	0.8237117042757311	ns	PDXK_VQSK_15
O00764_VQSKRDIEDPEIVVQ_N-Term(TMTpro); K4(TMTpro)	class1Resilient_Dementia	class1Resilient	Dementia	0.10926907521644397	0.15812459728381892	0.6910314846229532	0.4912487705725942	0.8237117042757311	ns	PDXK_VQSK_15
O00764_VQSKRDIEDPEIVVQ_N-Term(TMTpro); K4(TMTpro)	class1Frail_Resilient	class1Frail	Resilient	-0.035228990539101744	0.1576971523221482	-0.22339649144161441	0.8237117042757311	0.8237117042757311	ns	PDXK_VQSK_15
O14514_VDGNWNE_N-Term(TMTpro)	class1Dementia_Control	class1Dementia	Control	0.1975405280616954	0.13600159584688443	1.4524868390816073	0.1496962138824923	0.2993924277649846	ns	ADGRB1_VDGN_7
O14514_VDGNWNE_N-Term(TMTpro)	class1Frail_Control	class1Frail	Control	-0.024756490895413298	0.13628882490825478	-0.18164725473331042	0.8562506867835687	0.8562506867835687	ns	ADGRB1_VDGN_7
O14514_VDGNWNE_N-Term(TMTpro)	class1Resilient_Control	class1Resilient	Control	0.09869558361707852	0.13635223551833817	0.7238281297104574	0.4709687988636485	0.5689173895169454	ns	ADGRB1_VDGN_7
O14514_VDGNWNE_N-Term(TMTpro)	class1Frail_Dementia	class1Frail	Dementia	-0.22229701895710866	0.13715785725046561	-1.620738493684466	0.10842366055545188	0.2993924277649846	ns	ADGRB1_VDGN_7
O14514_VDGNWNE_N-Term(TMTpro)	class1Resilient_Dementia	class1Resilient	Dementia	-0.09884494444461679	0.13752962956323067	-0.7187174484402418	0.47409782459745453	0.5689173895169454	ns	ADGRB1_VDGN_7
O14514_VDGNWNE_N-Term(TMTpro)	class1Frail_Resilient	class1Frail	Resilient	-0.22229701895710866	0.13715785725046561	-1.620738493684466	0.10842366055545188	0.2993924277649846	ns	ADGRB1_VDGN_7
O14531_SPPVNPDPTTADH_N-Term(TMTpro)	class1Dementia_Control	class1Dementia	Control	0.311287219770942	0.1874033142648298	1.6610550405263649	0.10003439226214907	0.20006878452429813	ns	DPYSL4_SPPV_13
O14531_SPPVNPDPTTADH_N-Term(TMTpro)	class1Frail_Control	class1Frail	Control	-0.09855129122986005	0.18779910137099426	-0.5247697699850729	0.6009786983828984	0.6389770833539966	ns	DPYSL4_SPPV_13
O14531_SPPVNPDPTTADH_N-Term(TMTpro)	class1Resilient_Control	class1Resilient	Control	0.22209383081807152	0.18788647798165226	1.1820639420350396	0.240161944220126	0.360242916330189	ns	DPYSL4_SPPV_13
O14531_SPPVNPDPTTADH_N-Term(TMTpro)	class1Frail_Dementia	class1Frail	Dementia	-0.40983851100080204	0.1889965839455149	-2.16849692436215	0.0326450425524889	0.0979351276574667	ns	DPYSL4_SPPV_13
O14531_SPPVNPDPTTADH_N-Term(TMTpro)	class1Resilient_Dementia	class1Resilient	Dementia	-0.08919338895287035	0.18950886737226605	-0.4706554906354925	0.6389770833539966	0.6389770833539966	ns	DPYSL4_SPPV_13
O14531_SPPVNPDPTTADH_N-Term(TMTpro)	class1Frail_Resilient	class1Frail	Resilient	-0.40983851100080204	0.1889965839455149	-2.16849692436215	0.0326450425524889	0.0979351276574667	ns	DPYSL4_SPPV_13
O14531; Q14195_APPGGRSNITSLS_N-Term(TMTpro)	class1Dementia_Control	class1Dementia	Control	-0.32636383230849914	0.25353826792458867	-1.28723697207544	0.2011722748231805	0.30175841223477073	ns	DPYSL3_APPG_13
O14531; Q14195_APPGGRSNITSLS_N-Term(TMTpro)	class1Frail_Control	class1Frail	Control	0.41104365401187754	0.25407372898490915	1.6178124973963433	0.10905390595428839	0.21810781190857678	ns	DPYSL3_APPG_13
O14531; Q14195_APPGGRSNITSLS_N-Term(TMTpro)	class1Resilient_Control	class1Resilient	Control	-0.17223782060214382	0.254191940952559	-0.6775896197050927	0.4996963117922921	0.5491894880446686	ns	DPYSL3_APPG_13
O14531; Q14195_APPGGRSNITSLS_N-Term(TMTpro)	class1Frail_Dementia	class1Frail	Dementia	0.7374074863203759	0.2556938052306515	2.8839474059811074	0.004868684664813212	0.014606053994439636	significant	DPYSL3_APPG_13
O14531; Q14195_APPGGRSNITSLS_N-Term(TMTpro)	class1Resilient_Dementia	class1Resilient	Dementia	0.15412601170635523	0.25638687436453783	0.6011462641695716	0.5491894880446686	0.5491894880446686	ns	DPYSL3_APPG_13
O14531; Q14195_APPGGRSNITSLS_N-Term(TMTpro)	class1Frail_Resilient	class1Frail	Resilient	0.7374074863203759	0.2556938052306515	2.8839474059811074	0.004868684664813212	0.014606053994439636	significant	DPYSL3_APPG_13
O14531; Q16555; Q14194_EDGLIKQIGENL_N-Term(TMTpro); K6(TMTpro)	class1Dementia_Control	class1Dementia	Control	0.778330291631025	0.25401044548364843	3.0641664761031606	0.002985462212859505	0.015295331319597883	significant	DPYSL2_EDGL_12
O14531; Q16555; Q14194_EDGLIKQIGENL_N-Term(TMTpro); K6(TMTpro)	class1Frail_Control	class1Frail	Control	0.04781216439299309	0.2668154744485825	0.17919562008839512	0.8582428989373914	0.8582428989373914	ns	DPYSL2_EDGL_12
O14531; Q16555; Q14194_EDGLIKQIGENL_N-Term(TMTpro); K6(TMTpro)	class1Resilient_Control	class1Resilient	Control	0.49490281579070056	0.26705141116817505	1.85321176033418	0.06758573934344629	0.10137860901516943	ns	DPYSL2_EDGL_12
O14531; Q16555; Q14194_EDGLIKQIGENL_N-Term(TMTpro); K6(TMTpro)	class1Frail_Dementia	class1Frail	Dementia	-0.7305181272380314	0.26686492154405206	-2.7374078354372364	0.007647665659798942	0.015295331319597883	significant	DPYSL2_EDGL_12
O14531; Q16555; Q14194_EDGLIKQIGENL_N-Term(TMTpro); K6(TMTpro)	class1Resilient_Dementia	class1Resilient	Dementia	-0.28342747584032396	0.2681192710284796	-1.057094757691693	0.29369017323400565	0.35242820788080675	ns	DPYSL2_EDGL_12
O14531; Q16555; Q14194_EDGLIKQIGENL_N-Term(TMTpro); K6(TMTpro)	class1Frail_Resilient	class1Frail	Resilient	-0.7305181272380314	0.26686492154405206	-2.7374078354372364	0.007647665659798942	0.015295331319597883	significant	DPYSL2_EDGL_12
O14531; Q16555; Q14195_QSGFSLSG_N-Term(TMTpro)	class1Dementia_Control	class1Dementia	Control	-0.3213242132242663	0.13426311951113376	-2.393242570217658	0.018731323467593715	0.10637060525318384	ns	DPYSL2_QSGF_8
O14531; Q16555; Q14195_QSGFSLSG_N-Term(TMTpro)	class1Frail_Control	class1Frail	Control	-0.1091323838087776	0.1353637203465124	-0.8062159013464892	0.4221974772452558	0.506636972694307	ns	DPYSL2_QSGF_8
O14531; Q16555; Q14195_QSGFSLSG_N-Term(TMTpro)	class1Resilient_Control	class1Resilient	Control	-0.03493387141978645	0.13456806172257982	-0.259600019295847	0.7957523619509738	0.7957523619509738	ns	DPYSL2_QSGF_8
O14531; Q16555; Q14195_QSGFSLSG_N-Term(TMTpro)	class1Frail_Dementia	class1Frail	Dementia	0.21219182941548873	0.13536989219546228	1.5674964792695727	0.12043194930601883	0.18064792395902823	ns	DPYSL2_QSGF_8
O14531; Q16555; Q14195_QSGFSLSG_N-Term(TMTpro)	class1Resilient_Dementia	class1Resilient	Dementia	0.2863903418044802	0.1341693793500459	2.1345432407292586	0.035456868417727945	0.10637060525318384	ns	DPYSL2_QSGF_8
O14531; Q16555; Q14195_QSGFSLSG_N-Term(TMTpro)	class1Frail_Resilient	class1Frail	Resilient	0.21219182941548873	0.13536989219546228	1.5674964792695727	0.12043194930601883	0.18064792395902823	ns	DPYSL2_QSGF_8
O14558_AAPASAQAPPPAAAK_N-Term(TMTpro); K15(TMTpro)	class1Dementia_Control	class1Dementia	Control	0.0855342331476073	0.147334515253912	0.5805444365850059	0.5629367302600032	0.6755240763120038	ns	HSPB6_AAPA_15
O14558_AAPASAQAPPPAAAK_N-Term(TMTpro); K15(TMTpro)	class1Frail_Control	class1Frail	Control	-0.13578701853002784	0.14764567891534053	-0.9196816292056038	0.36009323135915317	0.5744929596143346	ns	HSPB6_AAPA_15
O14558_AAPASAQAPPPAAAK_N-Term(TMTpro); K15(TMTpro)	class1Resilient_Control	class1Resilient	Control	0.1294709475093339	0.14771437348793295	0.8764952553511024	0.38299530640955637	0.5744929596143346	ns	HSPB6_AAPA_15
O14558_AAPASAQAPPPAAAK_N-Term(TMTpro); K15(TMTpro)	class1Frail_Dementia	class1Frail	Dementia	-0.2213212516776349	0.14858712712469654	-1.4895048848471157	0.1397021395011174	0.4191064185033522	ns	HSPB6_AAPA_15
O14558_AAPASAQAPPPAAAK_N-Term(TMTpro); K15(TMTpro)	class1Resilient_Dementia	class1Resilient	Dementia	0.04393671436172649	0.1489898789684891	0.29489730890390864	0.7687226510899908	0.7687226510899908	ns	HSPB6_AAPA_15
O14558_AAPASAQAPPPAAAK_N-Term(TMTpro); K15(TMTpro)	class1Frail_Resilient	class1Frail	Resilient	-0.2213212516776349	0.14858712712469654	-1.4895048848471157	0.1397021395011174	0.4191064185033522	ns	HSPB6_AAPA_15
O14561_CPQEIVDYIADKKDVYE_N-Term(TMTpro); C1(Carbamidomethyl); K12(TMTpro); K13(TMTpro)	class1Dementia_Control	class1Dementia	Control	-0.23203308172659148	0.12485922482531976	-1.8583575386697284	0.06646149400988967	0.13292298801977934	ns	NDUFAB1_CPQE_17
O14561_CPQEIVDYIADKKDVYE_N-Term(TMTpro); C1(Carbamidomethyl); K12(TMTpro); K13(TMTpro)	class1Frail_Control	class1Frail	Control	0.024253042970954004	0.12491363361267062	0.194158493909138	0.8464992844200694	0.8464992844200694	ns	NDUFAB1_CPQE_17
O14561_CPQEIVDYIADKKDVYE_N-Term(TMTpro); C1(Carbamidomethyl); K12(TMTpro); K13(TMTpro)	class1Resilient_Control	class1Resilient	Control	-0.15313130075382247	0.13046049000438972	-1.1737752996993183	0.2436520158581076	0.36547802378716143	ns	NDUFAB1_CPQE_17
O14561_CPQEIVDYIADKKDVYE_N-Term(TMTpro); C1(Carbamidomethyl); K12(TMTpro); K13(TMTpro)	class1Frail_Dementia	class1Frail	Dementia	0.25628612469754597	0.12287621755553221	2.085726024091855	0.03989877985707687	0.1196963395712306	ns	NDUFAB1_CPQE_17
O14561_CPQEIVDYIADKKDVYE_N-Term(TMTpro); C1(Carbamidomethyl); K12(TMTpro); K13(TMTpro)	class1Resilient_Dementia	class1Resilient	Dementia	0.0789017809727694	0.12885410934364577	0.612334223368409	0.5418956947930289	0.6502748337516346	ns	NDUFAB1_CPQE_17
O14561_CPQEIVDYIADKKDVYE_N-Term(TMTpro); C1(Carbamidomethyl); K12(TMTpro); K13(TMTpro)	class1Frail_Resilient	class1Frail	Resilient	0.25628612469754597	0.12287621755553221	2.085726024091855	0.03989877985707687	0.1196963395712306	ns	NDUFAB1_CPQE_17
O14639_DSPINSASHIPSS_N-Term(TMTpro)	class1Dementia_Control	class1Dementia	Control	0.041146513512701335	0.10150855853865146	0.4053501902209946	0.6861412115218403	0.9706945217159044	ns	ABLIM1_DSPI_13
O14639_DSPINSASHIPSS_N-Term(TMTpro)	class1Frail_Control	class1Frail	Control	0.037375636544225356	0.10172293990534469	0.36742583903890474	0.7141273475467937	0.9706945217159044	ns	ABLIM1_DSPI_13
O14639_DSPINSASHIPSS_N-Term(TMTpro)	class1Resilient_Control	class1Resilient	Control	0.11843754344956962	0.10177026817076347	1.1637735222515049	0.24746127928568007	0.9706945217159044	ns	ABLIM1_DSPI_13
O14639_DSPINSASHIPSS_N-Term(TMTpro)	class1Frail_Dementia	class1Frail	Dementia	-0.0037708769684760214	0.10237156626764565	-0.03683519854152901	0.9706945217159044	0.9706945217159044	ns	ABLIM1_DSPI_13
O14639_DSPINSASHIPSS_N-Term(TMTpro)	class1Resilient_Dementia	class1Resilient	Dementia	0.07729102993686836	0.1026490488320109	0.7529639175065138	0.4533532465838733	0.9706945217159044	ns	ABLIM1_DSPI_13
O14639_DSPINSASHIPSS_N-Term(TMTpro)	class1Frail_Resilient	class1Frail	Resilient	-0.0037708769684760214	0.10237156626764565	-0.03683519854152901	0.9706945217159044	0.9706945217159044	ns	ABLIM1_DSPI_13
O14745_AQEAPGQAEPPAAAEVQG_N-Term(TMTpro)	class1Dementia_Control	class1Dementia	Control	0.36598624725255097	0.15735219348904741	2.3259049596790375	0.02219702729468799	0.13318216376812794	ns	SLC9A3R1_AQEA_18
O14745_AQEAPGQAEPPAAAEVQG_N-Term(TMTpro)	class1Frail_Control	class1Frail	Control	0.18458818034338115	0.15757192322131483	1.171453496090932	0.24440910260298984	0.30056035070684856	ns	SLC9A3R1_AQEA_18
O14745_AQEAPGQAEPPAAAEVQG_N-Term(TMTpro)	class1Resilient_Control	class1Resilient	Control	0.20544339162066727	0.15753831705180862	1.3040852248859838	0.19542301721418096	0.30056035070684856	ns	SLC9A3R1_AQEA_18
O14745_AQEAPGQAEPPAAAEVQG_N-Term(TMTpro)	class1Frail_Dementia	class1Frail	Dementia	-0.18139806690917043	0.1568602769869575	-1.156430872070009	0.2504669589223738	0.30056035070684856	ns	SLC9A3R1_AQEA_18
O14745_AQEAPGQAEPPAAAEVQG_N-Term(TMTpro)	class1Resilient_Dementia	class1Resilient	Dementia	-0.16054285563188395	0.15729040141753145	-1.020678020941143	0.3100548318789813	0.3100548318789813	ns	SLC9A3R1_AQEA_18
O14745_AQEAPGQAEPPAAAEVQG_N-Term(TMTpro)	class1Frail_Resilient	class1Frail	Resilient	-0.18139806690917043	0.1568602769869575	-1.156430872070009	0.2504669589223738	0.30056035070684856	ns	SLC9A3R1_AQEA_18
O14745_EPPAAAEVQGAGNE_N-Term(TMTpro)	class1Dementia_Control	class1Dementia	Control	-0.0976171860245131	0.1309418082964161	-0.7455005188528842	0.45823890083047336	0.549886680996568	ns	SLC9A3R1_EPPA_14
O14745_EPPAAAEVQGAGNE_N-Term(TMTpro)	class1Frail_Control	class1Frail	Control	0.1927751896101162	0.13248729488934138	1.4550466123648282	0.14972111840326233	0.29944223680652465	ns	SLC9A3R1_EPPA_14
O14745_EPPAAAEVQGAGNE_N-Term(TMTpro)	class1Resilient_Control	class1Resilient	Control	0.03478760666737059	0.1327005917567225	0.26215110427801297	0.7939049991722152	0.7939049991722152	ns	SLC9A3R1_EPPA_14
O14745_EPPAAAEVQGAGNE_N-Term(TMTpro)	class1Frail_Dementia	class1Frail	Dementia	0.2903923756346293	0.13321030614830998	2.1799542695391776	0.032316531530337686	0.09694959459101306	ns	SLC9A3R1_EPPA_14
O14745_EPPAAAEVQGAGNE_N-Term(TMTpro)	class1Resilient_Dementia	class1Resilient	Dementia	0.1324047926918831	0.13379091710826868	0.9896396224321874	0.32545000092429854	0.4881750013864478	ns	SLC9A3R1_EPPA_14
O14745_EPPAAAEVQGAGNE_N-Term(TMTpro)	class1Frail_Resilient	class1Frail	Resilient	0.2903923756346293	0.13321030614830998	2.1799542695391776	0.032316531530337686	0.09694959459101306	ns	SLC9A3R1_EPPA_14
O14745_QEAPGQAEPPAAAEVQG_N-Term(TMTpro)	class1Dementia_Control	class1Dementia	Control	0.10514076957259076	0.16148378266159902	0.6510918176404182	0.5170039934117283	0.6806256711156706	ns	SLC9A3R1_QEAP_17
O14745_QEAPGQAEPPAAAEVQG_N-Term(TMTpro)	class1Frail_Control	class1Frail	Control	0.17082144718487116	0.167769131087603	1.018193550133334	0.3119033930589427	0.6806256711156706	ns	SLC9A3R1_QEAP_17
O14745_QEAPGQAEPPAAAEVQG_N-Term(TMTpro)	class1Resilient_Control	class1Resilient	Control	0.1900922836645956	0.16548788953415736	1.1486779135301004	0.25438830253663924	0.6806256711156706	ns	SLC9A3R1_QEAP_17
O14745_QEAPGQAEPPAAAEVQG_N-Term(TMTpro)	class1Frail_Dementia	class1Frail	Dementia	0.06568067761227998	0.15894067248460983	0.4132402146381998	0.6806256711156706	0.6806256711156706	ns	SLC9A3R1_QEAP_17
O14745_QEAPGQAEPPAAAEVQG_N-Term(TMTpro)	class1Resilient_Dementia	class1Resilient	Dementia	0.08495151409200451	0.1560823477594208	0.5442736818832674	0.587889464458967	0.6806256711156706	ns	SLC9A3R1_QEAP_17
O14745_QEAPGQAEPPAAAEVQG_N-Term(TMTpro)	class1Frail_Resilient	class1Frail	Resilient	0.06568067761227998	0.15894067248460983	0.4132402146381998	0.6806256711156706	0.6806256711156706	ns	SLC9A3R1_QEAP_17
O14810_KYLPGPLQDMLKK_N-Term(TMTpro); K1(TMTpro); K12(TMTpro); K13(TMTpro)	class1Dementia_Control	class1Dementia	Control	-0.3504059842507304	0.17576029321697867	-1.9936583959731395	0.04973085497983957	0.1491925649395187	ns	CPLX1_KYLP_13
O14810_KYLPGPLQDMLKK_N-Term(TMTpro); K1(TMTpro); K12(TMTpro); K13(TMTpro)	class1Frail_Control	class1Frail	Control	-0.16269411621403732	0.17522394579404935	-0.9284924813031031	0.3560536849699423	0.4272644219639307	ns	CPLX1_KYLP_13
O14810_KYLPGPLQDMLKK_N-Term(TMTpro); K1(TMTpro); K12(TMTpro); K13(TMTpro)	class1Resilient_Control	class1Resilient	Control	-0.4370554780552723	0.17519686872228118	-2.4946534789276655	0.014749858940079677	0.08849915364047806	ns	CPLX1_KYLP_13
O14810_KYLPGPLQDMLKK_N-Term(TMTpro); K1(TMTpro); K12(TMTpro); K13(TMTpro)	class1Frail_Dementia	class1Frail	Dementia	0.18771186803669285	0.17568697239794012	1.0684450046274103	0.28865803251119776	0.4272644219639307	ns	CPLX1_KYLP_13
O14810_KYLPGPLQDMLKK_N-Term(TMTpro); K1(TMTpro); K12(TMTpro); K13(TMTpro)	class1Resilient_Dementia	class1Resilient	Dementia	-0.08664949380454245	0.1748902942204041	-0.49545055768128055	0.6216931595748783	0.6216931595748783	ns	CPLX1_KYLP_13
O14810_KYLPGPLQDMLKK_N-Term(TMTpro); K1(TMTpro); K12(TMTpro); K13(TMTpro)	class1Frail_Resilient	class1Frail	Resilient	0.18771186803669285	0.17568697239794012	1.0684450046274103	0.28865803251119776	0.4272644219639307	ns	CPLX1_KYLP_13
O14880_STDPENGHIFN_N-Term(TMTpro)	class1Dementia_Control	class1Dementia	Control	0.5255109422593628	0.2088193949397289	2.5165810982789214	0.013929515633100405	0.07427308230895814	ns	MGST3_STDP_11
O14880_STDPENGHIFN_N-Term(TMTpro)	class1Frail_Control	class1Frail	Control	0.07146934839777473	0.20898295223824737	0.3419865000102848	0.7332927023666291	0.7332927023666291	ns	MGST3_STDP_11
O14880_STDPENGHIFN_N-Term(TMTpro)	class1Resilient_Control	class1Resilient	Control	0.28461057567704595	0.21288843478433042	1.3369001278316253	0.1851917411193299	0.27778761167899485	ns	MGST3_STDP_11
O14880_STDPENGHIFN_N-Term(TMTpro)	class1Frail_Dementia	class1Frail	Dementia	-0.45404159386158766	0.2140652474652429	-2.1210429961795128	0.03713654115447907	0.07427308230895814	ns	MGST3_STDP_11
O14880_STDPENGHIFN_N-Term(TMTpro)	class1Resilient_Dementia	class1Resilient	Dementia	-0.24090036658231584	0.2136066206512593	-1.1277757489343794	0.2629165619135208	0.31549987429622495	ns	MGST3_STDP_11
O14880_STDPENGHIFN_N-Term(TMTpro)	class1Frail_Resilient	class1Frail	Resilient	-0.45404159386158766	0.2140652474652429	-2.1210429961795128	0.03713654115447907	0.07427308230895814	ns	MGST3_STDP_11
O14880_TDPENGHIFN_N-Term(TMTpro)	class1Dementia_Control	class1Dementia	Control	0.12833409507244317	0.1819279320674926	0.7054117177830235	0.4822984788458763	0.798739772693418	ns	MGST3_TDPE_10
O14880_TDPENGHIFN_N-Term(TMTpro)	class1Frail_Control	class1Frail	Control	-0.04661755439745351	0.182312155420457	-0.255701844399469	0.798739772693418	0.798739772693418	ns	MGST3_TDPE_10
O14880_TDPENGHIFN_N-Term(TMTpro)	class1Resilient_Control	class1Resilient	Control	0.06559806885341618	0.1823969791395595	0.3596444917172909	0.7199197170621544	0.798739772693418	ns	MGST3_TDPE_10
O14880_TDPENGHIFN_N-Term(TMTpro)	class1Frail_Dementia	class1Frail	Dementia	-0.17495164946989675	0.18347465102158347	-0.9535467079281481	0.3427587962919837	0.798739772693418	ns	MGST3_TDPE_10
O14880_TDPENGHIFN_N-Term(TMTpro)	class1Resilient_Dementia	class1Resilient	Dementia	-0.06273602621902709	0.18397196700997406	-0.3410086179902933	0.7338581233702604	0.798739772693418	ns	MGST3_TDPE_10
O14880_TDPENGHIFN_N-Term(TMTpro)	class1Frail_Resilient	class1Frail	Resilient	-0.17495164946989675	0.18347465102158347	-0.9535467079281481	0.3427587962919837	0.798739772693418	ns	MGST3_TDPE_10
O14979_TDEEPVKKLLESRYHQ_N-Term(TMTpro); K7(TMTpro); K8(TMTpro)	class1Dementia_Control	class1Dementia	Control	-0.03054066226125914	0.18249410605869748	-0.1673514992940979	0.8674529851444741	0.8674529851444741	ns	HNRNPDL_TDEE_16
O14979_TDEEPVKKLLESRYHQ_N-Term(TMTpro); K7(TMTpro); K8(TMTpro)	class1Frail_Control	class1Frail	Control	-0.06400170769659025	0.18287952514486672	-0.34996650196839557	0.7271467558595492	0.8674529851444741	ns	HNRNPDL_TDEE_16
O14979_TDEEPVKKLLESRYHQ_N-Term(TMTpro); K7(TMTpro); K8(TMTpro)	class1Resilient_Control	class1Resilient	Control	0.18180163535541294	0.18296461284203486	0.9936437026343121	0.32294731701344326	0.8674529851444741	ns	HNRNPDL_TDEE_16
O14979_TDEEPVKKLLESRYHQ_N-Term(TMTpro); K7(TMTpro); K8(TMTpro)	class1Frail_Dementia	class1Frail	Dementia	-0.033461045435331176	0.1840456385234657	-0.1818084128685555	0.8561245647479924	0.8674529851444741	ns	HNRNPDL_TDEE_16
O14979_TDEEPVKKLLESRYHQ_N-Term(TMTpro); K7(TMTpro); K8(TMTpro)	class1Resilient_Dementia	class1Resilient	Dementia	0.21234229761667198	0.1845445021982112	1.150629225402794	0.2528034597453044	0.8674529851444741	ns	HNRNPDL_TDEE_16
O14979_TDEEPVKKLLESRYHQ_N-Term(TMTpro); K7(TMTpro); K8(TMTpro)	class1Frail_Resilient	class1Frail	Resilient	-0.033461045435331176	0.1840456385234657	-0.1818084128685555	0.8561245647479924	0.8674529851444741	ns	HNRNPDL_TDEE_16
O14979_TDEEPVKKLLESRYHQIG_N-Term(TMTpro); K7(TMTpro); K8(TMTpro)	class1Dementia_Control	class1Dementia	Control	0.09769639934706956	0.1635893400081783	0.5972051683941352	0.5521225413854383	0.8281838120781574	ns	HNRNPDL_TDEE_18
O14979_TDEEPVKKLLESRYHQIG_N-Term(TMTpro); K7(TMTpro); K8(TMTpro)	class1Frail_Control	class1Frail	Control	-0.010595996961222086	0.16661420357752782	-0.06359600042316696	0.9494567232272817	0.983617417061313	ns	HNRNPDL_TDEE_18
O14979_TDEEPVKKLLESRYHQIG_N-Term(TMTpro); K7(TMTpro); K8(TMTpro)	class1Resilient_Control	class1Resilient	Control	0.10105850515600319	0.16423841882989024	0.6153158674808872	0.5401605215771059	0.8281838120781574	ns	HNRNPDL_TDEE_18
O14979_TDEEPVKKLLESRYHQIG_N-Term(TMTpro); K7(TMTpro); K8(TMTpro)	class1Frail_Dementia	class1Frail	Dementia	-0.10829239630829156	0.1658208087300785	-0.6530687984073752	0.5156572002878175	0.8281838120781574	ns	HNRNPDL_TDEE_18
O14979_TDEEPVKKLLESRYHQIG_N-Term(TMTpro); K7(TMTpro); K8(TMTpro)	class1Resilient_Dementia	class1Resilient	Dementia	0.0033621058089338095	0.1632029254498752	0.020600769254999776	0.983617417061313	0.983617417061313	ns	HNRNPDL_TDEE_18
O14979_TDEEPVKKLLESRYHQIG_N-Term(TMTpro); K7(TMTpro); K8(TMTpro)	class1Frail_Resilient	class1Frail	Resilient	-0.10829239630829156	0.1658208087300785	-0.6530687984073752	0.5156572002878175	0.8281838120781574	ns	HNRNPDL_TDEE_18
O15079_QPSPSPAGGGSQL_N-Term(TMTpro)	class1Dementia_Control	class1Dementia	Control	0.2850142425506575	0.16263781090000326	1.752447607192011	0.08295761952390215	0.29798218345952293	ns	SNPH_QPSP_13
O15079_QPSPSPAGGGSQL_N-Term(TMTpro)	class1Frail_Control	class1Frail	Control	0.04635870883917271	0.16298129441192272	0.2844418987249213	0.7766974213307847	0.7766974213307847	ns	SNPH_QPSP_13
O15079_QPSPSPAGGGSQL_N-Term(TMTpro)	class1Resilient_Control	class1Resilient	Control	0.1604049385025566	0.1630571241310343	0.9837346228040527	0.3277712936479328	0.4916569404718992	ns	SNPH_QPSP_13
O15079_QPSPSPAGGGSQL_N-Term(TMTpro)	class1Frail_Dementia	class1Frail	Dementia	-0.23865553371148496	0.16402052867133243	-1.455034535278859	0.14899109172976147	0.29798218345952293	ns	SNPH_QPSP_13
O15079_QPSPSPAGGGSQL_N-Term(TMTpro)	class1Resilient_Dementia	class1Resilient	Dementia	-0.12460930404810093	0.1644651134184806	-0.7576640508010548	0.45054733989851525	0.5406568078782182	ns	SNPH_QPSP_13
O15079_QPSPSPAGGGSQL_N-Term(TMTpro)	class1Frail_Resilient	class1Frail	Resilient	-0.23865553371148496	0.16402052867133243	-1.455034535278859	0.14899109172976147	0.29798218345952293	ns	SNPH_QPSP_13
O15079_RSLSQPSPSPAGGGSQL_N-Term(TMTpro)	class1Dementia_Control	class1Dementia	Control	-0.19140220184530143	0.10134725673239016	-1.888578023879852	0.06203183210519756	0.3721909926311854	ns	SNPH_RSLS_17
O15079_RSLSQPSPSPAGGGSQL_N-Term(TMTpro)	class1Frail_Control	class1Frail	Control	-0.06603325935942365	0.1015612974371513	-0.6501813291651449	0.5171610099294492	0.5171610099294492	ns	SNPH_RSLS_17
O15079_RSLSQPSPSPAGGGSQL_N-Term(TMTpro)	class1Resilient_Control	class1Resilient	Control	-0.11526904457982468	0.10160855049576183	-1.1344423674721413	0.259493721890179	0.3892405828352685	ns	SNPH_RSLS_17
O15079_RSLSQPSPSPAGGGSQL_N-Term(TMTpro)	class1Frail_Dementia	class1Frail	Dementia	0.12536894248587785	0.1022088931020871	1.2265952470560297	0.2230383443476817	0.3892405828352685	ns	SNPH_RSLS_17
O15079_RSLSQPSPSPAGGGSQL_N-Term(TMTpro)	class1Resilient_Dementia	class1Resilient	Dementia	0.07613315726547666	0.10248593473379128	0.7428644473335161	0.45941624683378535	0.5171610099294492	ns	SNPH_RSLS_17
O15079_RSLSQPSPSPAGGGSQL_N-Term(TMTpro)	class1Frail_Resilient	class1Frail	Resilient	0.12536894248587785	0.1022088931020871	1.2265952470560297	0.2230383443476817	0.3892405828352685	ns	SNPH_RSLS_17
O15240_APPEPVPPPRAAPAPTHV_N-Term(TMTpro)	class1Dementia_Control	class1Dementia	Control	-0.3404700059448585	0.10336850266776987	-3.293750002736728	0.0013944455256651915	0.003510937691560206	significant	VGF_APPE_18
O15240_APPEPVPPPRAAPAPTHV_N-Term(TMTpro)	class1Frail_Control	class1Frail	Control	-0.004695666030563863	0.10358681215018176	-0.04533073209894725	0.9639398540252091	0.9639398540252091	ns	VGF_APPE_18
O15240_APPEPVPPPRAAPAPTHV_N-Term(TMTpro)	class1Resilient_Control	class1Resilient	Control	-0.20103270357119768	0.10363500761271845	-1.9398146263707734	0.05539990013029479	0.0830998501954422	ns	VGF_APPE_18
O15240_APPEPVPPPRAAPAPTHV_N-Term(TMTpro)	class1Frail_Dementia	class1Frail	Dementia	0.33577433991429456	0.10424732331128116	3.2209396773831473	0.001755468845780103	0.003510937691560206	significant	VGF_APPE_18
O15240_APPEPVPPPRAAPAPTHV_N-Term(TMTpro)	class1Resilient_Dementia	class1Resilient	Dementia	0.13943730237366045	0.10452989019635742	1.333946702820888	0.18544429456380232	0.22253315347656277	ns	VGF_APPE_18
O15240_APPEPVPPPRAAPAPTHV_N-Term(TMTpro)	class1Frail_Resilient	class1Frail	Resilient	0.33577433991429456	0.10424732331128116	3.2209396773831473	0.001755468845780103	0.003510937691560206	significant	VGF_APPE_18
O15240_APPGRPEAQPPPLSSEHKEPVAGDAVPGPKDGSAPEV_N-Term(TMTpro); K18(TMTpro); K30(TMTpro)	class1Dementia_Control	class1Dementia	Control	-0.8889916787188469	0.13315265581999897	-6.676484770387314	1.6950967928557867e-9	1.017058075713472e-8	significant	VGF_APPG_37
O15240_APPGRPEAQPPPLSSEHKEPVAGDAVPGPKDGSAPEV_N-Term(TMTpro); K18(TMTpro); K30(TMTpro)	class1Frail_Control	class1Frail	Control	-0.09418768855667303	0.13343386805219373	-0.7058754267681933	0.4820113717333454	0.4820113717333454	ns	VGF_APPG_37
O15240_APPGRPEAQPPPLSSEHKEPVAGDAVPGPKDGSAPEV_N-Term(TMTpro); K18(TMTpro); K30(TMTpro)	class1Resilient_Control	class1Resilient	Control	-0.3686118831966142	0.13349595034679615	-2.7612214620670756	0.0069252054180729125	0.008310246501687494	significant	VGF_APPG_37
O15240_APPGRPEAQPPPLSSEHKEPVAGDAVPGPKDGSAPEV_N-Term(TMTpro); K18(TMTpro); K30(TMTpro)	class1Frail_Dementia	class1Frail	Dementia	0.7948039901621741	0.13428469604166177	5.918797998511956	5.249718028142028e-8	1.0499436056284056e-7	significant	VGF_APPG_37
O15240_APPGRPEAQPPPLSSEHKEPVAGDAVPGPKDGSAPEV_N-Term(TMTpro); K18(TMTpro); K30(TMTpro)	class1Resilient_Dementia	class1Resilient	Dementia	0.5203797955222325	0.13464868052652573	3.864722576466079	2.0450611262466678e-4	3.0675916893700017e-4	significant	VGF_APPG_37
O15240_APPGRPEAQPPPLSSEHKEPVAGDAVPGPKDGSAPEV_N-Term(TMTpro); K18(TMTpro); K30(TMTpro)	class1Frail_Resilient	class1Frail	Resilient	0.7948039901621741	0.13428469604166177	5.918797998511956	5.249718028142028e-8	1.0499436056284056e-7	significant	VGF_APPG_37
O15240_APPGRPEAQPPPLSSEHKEPVAGDAVPGPKDGSAPEVRG_N-Term(TMTpro); K18(TMTpro); K30(TMTpro)	class1Dementia_Control	class1Dementia	Control	-0.5806653659419317	0.12082112454260822	-4.805992065875508	5.9705417439258555e-6	3.5823250463555134e-5	significant	VGF_APPG_39
O15240_APPGRPEAQPPPLSSEHKEPVAGDAVPGPKDGSAPEVRG_N-Term(TMTpro); K18(TMTpro); K30(TMTpro)	class1Frail_Control	class1Frail	Control	-0.1248613079646484	0.11970108516437683	-1.0431092399303266	0.29963095867360906	0.29963095867360906	ns	VGF_APPG_39
O15240_APPGRPEAQPPPLSSEHKEPVAGDAVPGPKDGSAPEVRG_N-Term(TMTpro); K18(TMTpro); K30(TMTpro)	class1Resilient_Control	class1Resilient	Control	-0.3244396750773945	0.1211917638346656	-2.677076930079237	0.008794316411484425	0.013191474617226636	significant	VGF_APPG_39
O15240_APPGRPEAQPPPLSSEHKEPVAGDAVPGPKDGSAPEVRG_N-Term(TMTpro); K18(TMTpro); K30(TMTpro)	class1Frail_Dementia	class1Frail	Dementia	0.4558040579772836	0.12208545503520069	3.733483713075095	3.26955750844181e-4	6.53911501688362e-4	significant	VGF_APPG_39
O15240_APPGRPEAQPPPLSSEHKEPVAGDAVPGPKDGSAPEVRG_N-Term(TMTpro); K18(TMTpro); K30(TMTpro)	class1Resilient_Dementia	class1Resilient	Dementia	0.2562256908645373	0.12302212956695922	2.082760977772517	0.04004811007558021	0.04805773209069625	significant	VGF_APPG_39
O15240_APPGRPEAQPPPLSSEHKEPVAGDAVPGPKDGSAPEVRG_N-Term(TMTpro); K18(TMTpro); K30(TMTpro)	class1Frail_Resilient	class1Frail	Resilient	0.4558040579772836	0.12208545503520069	3.733483713075095	3.26955750844181e-4	6.53911501688362e-4	significant	VGF_APPG_39
O15240_APPGRPEAQPPPLSSEHKEPVAGDAVPGPKDGSAPEVRGA_N-Term(TMTpro); K18(TMTpro); K30(TMTpro)	class1Dementia_Control	class1Dementia	Control	-0.903002343357951	0.12929155672039666	-6.984232893960477	4.044093637414912e-10	2.426456182448947e-9	significant	VGF_APPG_40
O15240_APPGRPEAQPPPLSSEHKEPVAGDAVPGPKDGSAPEVRGA_N-Term(TMTpro); K18(TMTpro); K30(TMTpro)	class1Frail_Control	class1Frail	Control	-0.08703707225777055	0.12956461449040788	-0.6717657641331863	0.5033804984705311	0.5033804984705311	ns	VGF_APPG_40
O15240_APPGRPEAQPPPLSSEHKEPVAGDAVPGPKDGSAPEVRGA_N-Term(TMTpro); K18(TMTpro); K30(TMTpro)	class1Resilient_Control	class1Resilient	Control	-0.46041107519660573	0.12962489655135884	-3.551872267178132	6.000154229050723e-4	9.000231343576084e-4	significant	VGF_APPG_40
O15240_APPGRPEAQPPPLSSEHKEPVAGDAVPGPKDGSAPEVRGA_N-Term(TMTpro); K18(TMTpro); K30(TMTpro)	class1Frail_Dementia	class1Frail	Dementia	0.8159652711001804	0.13039077056354184	6.2578453028049665	1.150972773013079e-8	2.301945546026158e-8	significant	VGF_APPG_40
O15240_APPGRPEAQPPPLSSEHKEPVAGDAVPGPKDGSAPEVRGA_N-Term(TMTpro); K18(TMTpro); K30(TMTpro)	class1Resilient_Dementia	class1Resilient	Dementia	0.4425912681613442	0.13074420039474063	3.385169413443046	0.0010393599530083358	0.001247231943610003	significant	VGF_APPG_40
O15240_APPGRPEAQPPPLSSEHKEPVAGDAVPGPKDGSAPEVRGA_N-Term(TMTpro); K18(TMTpro); K30(TMTpro)	class1Frail_Resilient	class1Frail	Resilient	0.8159652711001804	0.13039077056354184	6.2578453028049665	1.150972773013079e-8	2.301945546026158e-8	significant	VGF_APPG_40
O15240_AQEEAEAEERRLQEQEELENYIEHV_N-Term(TMTpro)	class1Dementia_Control	class1Dementia	Control	-0.7592255291838488	0.1686964279350039	-4.500543007800773	2.3680848621557635e-5	1.4208509172934582e-4	significant	VGF_AQEE_25
O15240_AQEEAEAEERRLQEQEELENYIEHV_N-Term(TMTpro)	class1Frail_Control	class1Frail	Control	-0.13039077401172408	0.17068752666076561	-0.7639150707882149	0.44725238601611006	0.44725238601611006	ns	VGF_AQEE_25
O15240_AQEEAEAEERRLQEQEELENYIEHV_N-Term(TMTpro)	class1Resilient_Control	class1Resilient	Control	-0.4546619816266959	0.17096232368766678	-2.659427947746684	0.009518349285957425	0.014277523928936137	significant	VGF_AQEE_25
O15240_AQEEAEAEERRLQEQEELENYIEHV_N-Term(TMTpro)	class1Frail_Dementia	class1Frail	Dementia	0.628834755172123	0.171619004683955	3.664132397983275	4.537365193090779e-4	9.074730386181558e-4	significant	VGF_AQEE_25
O15240_AQEEAEAEERRLQEQEELENYIEHV_N-Term(TMTpro)	class1Resilient_Dementia	class1Resilient	Dementia	0.30456354755715215	0.17236702394716255	1.7669478800684821	0.08119953223444498	0.09743943868133398	ns	VGF_AQEE_25
O15240_AQEEAEAEERRLQEQEELENYIEHV_N-Term(TMTpro)	class1Frail_Resilient	class1Frail	Resilient	0.628834755172123	0.171619004683955	3.664132397983275	4.537365193090779e-4	9.074730386181558e-4	significant	VGF_AQEE_25
O15240_AQEEAEAEERRLQEQEELENYIEHVLLRRP_N-Term(TMTpro)	class1Dementia_Control	class1Dementia	Control	-0.7396249904505341	0.14040760658421558	-5.267698869340898	8.736564280619144e-7	5.2419385683714865e-6	significant	VGF_AQEE_30
O15240_AQEEAEAEERRLQEQEELENYIEHVLLRRP_N-Term(TMTpro)	class1Frail_Control	class1Frail	Control	-0.06691037612162419	0.14070414093587016	-0.47553949497563447	0.6355057211694208	0.6355057211694208	ns	VGF_AQEE_30
O15240_AQEEAEAEERRLQEQEELENYIEHVLLRRP_N-Term(TMTpro)	class1Resilient_Control	class1Resilient	Control	-0.39447936003999984	0.1407696058441193	-2.8023049270793945	0.0061618736237243205	0.00924281043558648	significant	VGF_AQEE_30
O15240_AQEEAEAEERRLQEQEELENYIEHVLLRRP_N-Term(TMTpro)	class1Frail_Dementia	class1Frail	Dementia	0.6727146143289099	0.14160132710824033	4.750764897949618	7.261948008882363e-6	1.4523896017764726e-5	significant	VGF_AQEE_30
O15240_AQEEAEAEERRLQEQEELENYIEHVLLRRP_N-Term(TMTpro)	class1Resilient_Dementia	class1Resilient	Dementia	0.34514563041053375	0.1419851436385139	2.430857352859782	0.016959829573676765	0.02035179548841212	significant	VGF_AQEE_30
O15240_AQEEAEAEERRLQEQEELENYIEHVLLRRP_N-Term(TMTpro)	class1Frail_Resilient	class1Frail	Resilient	0.6727146143289099	0.14160132710824033	4.750764897949618	7.261948008882363e-6	1.4523896017764726e-5	significant	VGF_AQEE_30
O15240_ASWGEFQ_N-Term(TMTpro)	class1Dementia_Control	class1Dementia	Control	-0.4817736454929984	0.14545156490365307	-3.3122616852704514	0.0013144468417092138	0.0026288936834184275	significant	VGF_ASWG_7
O15240_ASWGEFQ_N-Term(TMTpro)	class1Frail_Control	class1Frail	Control	0.034689524874571886	0.14575875186129114	0.2379927409613358	0.8124047293618817	0.8124047293618817	ns	VGF_ASWG_7
O15240_ASWGEFQ_N-Term(TMTpro)	class1Resilient_Control	class1Resilient	Control	-0.2626386660691911	0.14582656851013773	-1.8010343982751862	0.07490407180051588	0.11235610770077381	ns	VGF_ASWG_7
O15240_ASWGEFQ_N-Term(TMTpro)	class1Frail_Dementia	class1Frail	Dementia	0.5164631703675696	0.146688168265116	3.520823638850974	6.655304185587502e-4	0.0019965912556762504	significant	VGF_ASWG_7
O15240_ASWGEFQ_N-Term(TMTpro)	class1Resilient_Dementia	class1Resilient	Dementia	0.21913497942380694	0.14708577289867047	1.4898448375069708	0.13961283804139196	0.16753540564967034	ns	VGF_ASWG_7
O15240_ASWGEFQ_N-Term(TMTpro)	class1Frail_Resilient	class1Frail	Resilient	0.5164631703675696	0.146688168265116	3.520823638850974	6.655304185587502e-4	0.0019965912556762504	significant	VGF_ASWG_7
O15240_ASWGEFQA_N-Term(TMTpro)	class1Dementia_Control	class1Dementia	Control	-0.5745881859067056	0.13094533395912744	-4.388000461979457	2.9890391497708323e-5	1.7934234898624992e-4	significant	VGF_ASWG_8
O15240_ASWGEFQA_N-Term(TMTpro)	class1Frail_Control	class1Frail	Control	-0.06371813723998385	0.1312218844299488	-0.4855755388423719	0.6283980413356214	0.6283980413356214	ns	VGF_ASWG_8
O15240_ASWGEFQA_N-Term(TMTpro)	class1Resilient_Control	class1Resilient	Control	-0.31481872841353054	0.1312829375629081	-2.3980170939020606	0.018459694860365316	0.027689542290547972	significant	VGF_ASWG_8
O15240_ASWGEFQA_N-Term(TMTpro)	class1Frail_Dementia	class1Frail	Dementia	0.5108700486667217	0.13205860792251867	3.868510025234092	2.0178793791054996e-4	4.035758758210999e-4	significant	VGF_ASWG_8
O15240_ASWGEFQA_N-Term(TMTpro)	class1Resilient_Dementia	class1Resilient	Dementia	0.2597694574931749	0.13241655849911765	1.9617596200773175	0.05274867567137894	0.06329841080565472	ns	VGF_ASWG_8
O15240_ASWGEFQA_N-Term(TMTpro)	class1Frail_Resilient	class1Frail	Resilient	0.5108700486667217	0.13205860792251867	3.868510025234092	2.0178793791054996e-4	4.035758758210999e-4	significant	VGF_ASWG_8
O15240_DRPASPPAPSGSQQGPEEEAAEALLTE_N-Term(TMTpro)	class1Dementia_Control	class1Dementia	Control	-0.19679603057933703	0.15952058096923588	-1.2336717267679076	0.2204677201740431	0.4409354403480862	ns	VGF_DRPA_27
O15240_DRPASPPAPSGSQQGPEEEAAEALLTE_N-Term(TMTpro)	class1Frail_Control	class1Frail	Control	0.10008184026663791	0.15933683966583362	0.6281148821360634	0.5314848382512308	0.6095935145299276	ns	VGF_DRPA_27
O15240_DRPASPPAPSGSQQGPEEEAAEALLTE_N-Term(TMTpro)	class1Resilient_Control	class1Resilient	Control	-0.08109825197859576	0.15826890951862232	-0.5124079784542492	0.6095935145299276	0.6095935145299276	ns	VGF_DRPA_27
O15240_DRPASPPAPSGSQQGPEEEAAEALLTE_N-Term(TMTpro)	class1Frail_Dementia	class1Frail	Dementia	0.2968778708459748	0.16258123260422247	1.826027925182949	0.07108983114162576	0.21326949342487728	ns	VGF_DRPA_27
O15240_DRPASPPAPSGSQQGPEEEAAEALLTE_N-Term(TMTpro)	class1Resilient_Dementia	class1Resilient	Dementia	0.11569777860074147	0.1611750464419203	0.7178392757121579	0.474675273076003	0.6095935145299276	ns	VGF_DRPA_27
O15240_DRPASPPAPSGSQQGPEEEAAEALLTE_N-Term(TMTpro)	class1Frail_Resilient	class1Frail	Resilient	0.2968778708459748	0.16258123260422247	1.826027925182949	0.07108983114162576	0.21326949342487728	ns	VGF_DRPA_27
O15240_GGEERVGEEDEEAAEAEAEAEEAERARQNALL_N-Term(TMTpro)	class1Dementia_Control	class1Dementia	Control	-0.902299544817788	0.21038041476359834	-4.288895170359322	5.1560745087982273e-05	3.093644705278936e-4	significant	VGF_GGEE_32
O15240_GGEERVGEEDEEAAEAEAEAEEAERARQNALL_N-Term(TMTpro)	class1Frail_Control	class1Frail	Control	-0.3955275141379255	0.21286350335586193	-1.8581274286211886	0.06697316368114982	0.06697316368114982	ns	VGF_GGEE_32
O15240_GGEERVGEEDEEAAEAEAEAEEAERARQNALL_N-Term(TMTpro)	class1Resilient_Control	class1Resilient	Control	-0.4982749049120465	0.2132062012612233	-2.3370563424726702	0.022036988402765356	0.033055482604148034	significant	VGF_GGEE_32
O15240_GGEERVGEEDEEAAEAEAEAEEAERARQNALL_N-Term(TMTpro)	class1Frail_Dementia	class1Frail	Dementia	0.5067720306798603	0.2140251446262821	2.3678153871347933	0.020403792546899783	0.033055482604148034	significant	VGF_GGEE_32
O15240_GGEERVGEEDEEAAEAEAEAEEAERARQNALL_N-Term(TMTpro)	class1Resilient_Dementia	class1Resilient	Dementia	0.4040246399057401	0.21495799545644545	1.879551579590363	0.06395239301585885	0.06697316368114982	ns	VGF_GGEE_32
O15240_GGEERVGEEDEEAAEAEAEAEEAERARQNALL_N-Term(TMTpro)	class1Frail_Resilient	class1Frail	Resilient	0.5067720306798603	0.2140251446262821	2.3678153871347933	0.020403792546899783	0.033055482604148034	significant	VGF_GGEE_32
O15240_GGEERVGEEDEEAAEAEAEAEEAERARQNALLFAEEEDGEAGAED_N-Term(TMTpro)	class1Dementia_Control	class1Dementia	Control	-0.7455433532943471	0.1656947159243015	-4.499499873218362	2.121140956589737e-5	1.272684573953842e-4	significant	VGF_GGEE_45
O15240_GGEERVGEEDEEAAEAEAEAEEAERARQNALLFAEEEDGEAGAED_N-Term(TMTpro)	class1Frail_Control	class1Frail	Control	-0.19611436716262726	0.15896630942585788	-1.2336850988799943	0.22068131414281128	0.22068131414281128	ns	VGF_GGEE_45
O15240_GGEERVGEEDEEAAEAEAEAEEAERARQNALLFAEEEDGEAGAED_N-Term(TMTpro)	class1Resilient_Control	class1Resilient	Control	-0.38581289027608595	0.16215808366124224	-2.379239329702932	0.01956098247529892	0.02934147371294838	significant	VGF_GGEE_45
O15240_GGEERVGEEDEEAAEAEAEAEEAERARQNALLFAEEEDGEAGAED_N-Term(TMTpro)	class1Frail_Dementia	class1Frail	Dementia	0.5494289861317198	0.1660291350390216	3.309232358541097	0.0013678218727857614	0.0027356437455715228	significant	VGF_GGEE_45
O15240_GGEERVGEEDEEAAEAEAEAEEAERARQNALLFAEEEDGEAGAED_N-Term(TMTpro)	class1Resilient_Dementia	class1Resilient	Dementia	0.3597304630182613	0.16821209889215685	2.1385528471937656	0.03530774024964777	0.042369288299577326	significant	VGF_GGEE_45
O15240_GGEERVGEEDEEAAEAEAEAEEAERARQNALLFAEEEDGEAGAED_N-Term(TMTpro)	class1Frail_Resilient	class1Frail	Resilient	0.5494289861317198	0.1660291350390216	3.309232358541097	0.0013678218727857614	0.0027356437455715228	significant	VGF_GGEE_45
O15240_GLQEAAEERESAREE_N-Term(TMTpro)	class1Dementia_Control	class1Dementia	Control	-0.34120390770789816	0.13077681875991004	-2.609054960530169	0.010903419032505787	0.021806838065011575	significant	VGF_GLQE_15
O15240_GLQEAAEERESAREE_N-Term(TMTpro)	class1Frail_Control	class1Frail	Control	0.1103792951277239	0.1308792493947243	0.8433674217891202	0.4016353213652497	0.48196238563829963	ns	VGF_GLQE_15
O15240_GLQEAAEERESAREE_N-Term(TMTpro)	class1Resilient_Control	class1Resilient	Control	-0.3045951554205702	0.13332512652815107	-2.284604285421444	0.025090627472494378	0.037635941208741565	significant	VGF_GLQE_15
O15240_GLQEAAEERESAREE_N-Term(TMTpro)	class1Frail_Dementia	class1Frail	Dementia	0.451583202835622	0.1340621261671476	3.368462187990302	0.0011829268112967177	0.003548780433890153	significant	VGF_GLQE_15
O15240_GLQEAAEERESAREE_N-Term(TMTpro)	class1Resilient_Dementia	class1Resilient	Dementia	0.03660875228732696	0.13377490305864237	0.27365934454296653	0.7850791536530133	0.7850791536530133	ns	VGF_GLQE_15
O15240_GLQEAAEERESAREE_N-Term(TMTpro)	class1Frail_Resilient	class1Frail	Resilient	0.451583202835622	0.1340621261671476	3.368462187990302	0.0011829268112967177	0.003548780433890153	significant	VGF_GLQE_15
O15240_GLQEAAEERESAREEEEAEQ_N-Term(TMTpro)	class1Dementia_Control	class1Dementia	Control	-0.7692409144800084	0.18807256793445723	-4.090128203854199	1.0513818976352986e-4	2.1027637952705973e-4	significant	VGF_GLQE_20
O15240_GLQEAAEERESAREEEEAEQ_N-Term(TMTpro)	class1Frail_Control	class1Frail	Control	0.056270591893113925	0.1902923603446991	0.29570599571724443	0.7682505986478084	0.7682505986478084	ns	VGF_GLQE_20
O15240_GLQEAAEERESAREEEEAEQ_N-Term(TMTpro)	class1Resilient_Control	class1Resilient	Control	-0.41330902610297415	0.19059872001776798	-2.1684774486651572	0.033210242276970864	0.049815363415456296	significant	VGF_GLQE_20
O15240_GLQEAAEERESAREEEEAEQ_N-Term(TMTpro)	class1Frail_Dementia	class1Frail	Dementia	0.8255115063731201	0.19133082610203708	4.314576606348176	4.696429188760089e-5	1.4089287566280268e-4	significant	VGF_GLQE_20
O15240_GLQEAAEERESAREEEEAEQ_N-Term(TMTpro)	class1Resilient_Dementia	class1Resilient	Dementia	0.35593188837703327	0.19216476138696253	1.8522224668460028	0.0678265074092193	0.08139180889106316	ns	VGF_GLQE_20
O15240_GLQEAAEERESAREEEEAEQ_N-Term(TMTpro)	class1Frail_Resilient	class1Frail	Resilient	0.8255115063731201	0.19133082610203708	4.314576606348176	4.696429188760089e-5	1.4089287566280268e-4	significant	VGF_GLQE_20
O15240_GLQEAAEERESAREEEEAEQE_N-Term(TMTpro)	class1Dementia_Control	class1Dementia	Control	-0.9570579086869553	0.1421097049702878	-6.734641443996075	1.2948912943377238e-9	7.769347766026342e-9	significant	VGF_GLQE_21
O15240_GLQEAAEERESAREEEEAEQE_N-Term(TMTpro)	class1Frail_Control	class1Frail	Control	-0.17149433893586477	0.14240983407477414	-1.204231014311971	0.23152381224120197	0.23152381224120197	ns	VGF_GLQE_21
O15240_GLQEAAEERESAREEEEAEQE_N-Term(TMTpro)	class1Resilient_Control	class1Resilient	Control	-0.5313851907044739	0.14247609258471897	-3.7296446095930254	3.278015064021553e-4	4.917022596032329e-4	significant	VGF_GLQE_21
O15240_GLQEAAEERESAREEEEAEQE_N-Term(TMTpro)	class1Frail_Dementia	class1Frail	Dementia	0.7855635697510903	0.1433178964323678	5.481266396634564	3.5306814512413397e-7	7.061362902482679e-7	significant	VGF_GLQE_21
O15240_GLQEAAEERESAREEEEAEQE_N-Term(TMTpro)	class1Resilient_Dementia	class1Resilient	Dementia	0.42567271798248035	0.14370636579814378	2.9621006391630473	0.0038691940129426585	0.00464303281553119	significant	VGF_GLQE_21
O15240_GLQEAAEERESAREEEEAEQE_N-Term(TMTpro)	class1Frail_Resilient	class1Frail	Resilient	0.7855635697510903	0.1433178964323678	5.481266396634564	3.5306814512413397e-7	7.061362902482679e-7	significant	VGF_GLQE_21
O15240_GRPEAQPPPLSSEHKEPVAGDAVPGPKDGSAPEVRGA_N-Term(TMTpro); K15(TMTpro); K27(TMTpro)	class1Dementia_Control	class1Dementia	Control	-1.157131836340018	0.2697940521518699	-4.2889449456382245	5.155142945421914e-5	3.0930857672531486e-4	significant	VGF_GRPE_37
O15240_GRPEAQPPPLSSEHKEPVAGDAVPGPKDGSAPEVRGA_N-Term(TMTpro); K15(TMTpro); K27(TMTpro)	class1Frail_Control	class1Frail	Control	-0.26593227715262674	0.274782703610092	-0.9677911806631624	0.3361786991726715	0.36360525499097274	ns	VGF_GRPE_37
O15240_GRPEAQPPPLSSEHKEPVAGDAVPGPKDGSAPEVRGA_N-Term(TMTpro); K15(TMTpro); K27(TMTpro)	class1Resilient_Control	class1Resilient	Control	-0.9111406895933438	0.27086452291400437	-3.3638243938008006	0.0012003683769680473	0.002499684909520415	significant	VGF_GRPE_37
O15240_GRPEAQPPPLSSEHKEPVAGDAVPGPKDGSAPEVRGA_N-Term(TMTpro); K15(TMTpro); K27(TMTpro)	class1Frail_Dementia	class1Frail	Dementia	0.8911995591873892	0.2734742246417249	3.258806420805977	0.0016664566063469433	0.002499684909520415	significant	VGF_GRPE_37
O15240_GRPEAQPPPLSSEHKEPVAGDAVPGPKDGSAPEVRGA_N-Term(TMTpro); K15(TMTpro); K27(TMTpro)	class1Resilient_Dementia	class1Resilient	Dementia	0.24599114674667236	0.2691567713272768	0.9139325959872042	0.36360525499097274	0.36360525499097274	ns	VGF_GRPE_37
O15240_GRPEAQPPPLSSEHKEPVAGDAVPGPKDGSAPEVRGA_N-Term(TMTpro); K15(TMTpro); K27(TMTpro)	class1Frail_Resilient	class1Frail	Resilient	0.8911995591873892	0.2734742246417249	3.258806420805977	0.0016664566063469433	0.002499684909520415	significant	VGF_GRPE_37
O15240_KKNAPPEPVPPPRAAPAPT_N-Term(TMTpro); K1(TMTpro); K2(TMTpro)	class1Dementia_Control	class1Dementia	Control	-0.0546854533406	0.09912448632203265	-0.5516846076048207	0.5827620288374583	0.6993144346049499	ns	VGF_KKNA_19
O15240_KKNAPPEPVPPPRAAPAPT_N-Term(TMTpro); K1(TMTpro); K2(TMTpro)	class1Frail_Control	class1Frail	Control	0.15489989895830222	0.09882199955545459	1.5674637191628487	0.1211069972405859	0.2422139944811718	ns	VGF_KKNA_19
O15240_KKNAPPEPVPPPRAAPAPT_N-Term(TMTpro); K1(TMTpro); K2(TMTpro)	class1Resilient_Control	class1Resilient	Control	0.03390015090023639	0.09880672875235683	0.34309556978858863	0.732461515210675	0.732461515210675	ns	VGF_KKNA_19
O15240_KKNAPPEPVPPPRAAPAPT_N-Term(TMTpro); K1(TMTpro); K2(TMTpro)	class1Frail_Dementia	class1Frail	Dementia	0.20958535229890246	0.0990831351818469	2.1152474829773125	0.037642847235684646	0.11292854170705394	ns	VGF_KKNA_19
O15240_KKNAPPEPVPPPRAAPAPT_N-Term(TMTpro); K1(TMTpro); K2(TMTpro)	class1Resilient_Dementia	class1Resilient	Dementia	0.08858560424083639	0.09863382826691852	0.8981259857531833	0.37191820243167606	0.5578773036475141	ns	VGF_KKNA_19
O15240_KKNAPPEPVPPPRAAPAPT_N-Term(TMTpro); K1(TMTpro); K2(TMTpro)	class1Frail_Resilient	class1Frail	Resilient	0.20958535229890246	0.0990831351818469	2.1152474829773125	0.037642847235684646	0.11292854170705394	ns	VGF_KKNA_19
O15240_KKNAPPEPVPPPRAAPAPTHV_N-Term(TMTpro); K1(TMTpro); K2(TMTpro)	class1Dementia_Control	class1Dementia	Control	-0.270830929747214	0.11488873514506978	-2.357332330321474	0.020947899515126246	0.04189579903025249	significant	VGF_KKNA_21
O15240_KKNAPPEPVPPPRAAPAPTHV_N-Term(TMTpro); K1(TMTpro); K2(TMTpro)	class1Frail_Control	class1Frail	Control	0.06915309429976972	0.11497872147586992	0.6014425400814931	0.5493119335367415	0.5493119335367415	ns	VGF_KKNA_21
O15240_KKNAPPEPVPPPRAAPAPTHV_N-Term(TMTpro); K1(TMTpro); K2(TMTpro)	class1Resilient_Control	class1Resilient	Control	-0.1287692371209507	0.1171274488485363	-1.0993941931363076	0.27502165470147216	0.3300259856417666	ns	VGF_KKNA_21
O15240_KKNAPPEPVPPPRAAPAPTHV_N-Term(TMTpro); K1(TMTpro); K2(TMTpro)	class1Frail_Dementia	class1Frail	Dementia	0.33998402404698386	0.11777491035684949	2.8867270882809994	0.005049563703549511	0.015148691110648534	significant	VGF_KKNA_21
O15240_KKNAPPEPVPPPRAAPAPTHV_N-Term(TMTpro); K1(TMTpro); K2(TMTpro)	class1Resilient_Dementia	class1Resilient	Dementia	0.14206169262626236	0.11752258200115534	1.2088033653384656	0.23043731063601114	0.3300259856417666	ns	VGF_KKNA_21
O15240_KKNAPPEPVPPPRAAPAPTHV_N-Term(TMTpro); K1(TMTpro); K2(TMTpro)	class1Frail_Resilient	class1Frail	Resilient	0.33998402404698386	0.11777491035684949	2.8867270882809994	0.005049563703549511	0.015148691110648534	significant	VGF_KKNA_21
O15240_NAPPEPVPPP_N-Term(TMTpro)	class1Dementia_Control	class1Dementia	Control	-0.35254278125948235	0.07212599682103045	-4.887873953884657	4.1871018389253e-6	8.3742036778506e-6	significant	VGF_NAPP_10
O15240_NAPPEPVPPP_N-Term(TMTpro)	class1Frail_Control	class1Frail	Control	0.06002102776556302	0.07227832358042106	0.830415327754249	0.4084081670114712	0.4084081670114712	ns	VGF_NAPP_10
O15240_NAPPEPVPPP_N-Term(TMTpro)	class1Resilient_Control	class1Resilient	Control	-0.1561110416946767	0.07231195225538486	-2.158855304353252	0.03340767865401754	0.04008921438482104	significant	VGF_NAPP_10
O15240_NAPPEPVPPP_N-Term(TMTpro)	class1Frail_Dementia	class1Frail	Dementia	0.4125638090250452	0.0727391992308968	5.671822255224993	1.551538485379996e-7	4.654615456139988e-7	significant	VGF_NAPP_10
O15240_NAPPEPVPPP_N-Term(TMTpro)	class1Resilient_Dementia	class1Resilient	Dementia	0.19643173956480528	0.07293636198094884	2.693193548865431	0.008380869596008382	0.012571304394012574	significant	VGF_NAPP_10
O15240_NAPPEPVPPP_N-Term(TMTpro)	class1Frail_Resilient	class1Frail	Resilient	0.4125638090250452	0.0727391992308968	5.671822255224993	1.551538485379996e-7	4.654615456139988e-7	significant	VGF_NAPP_10
O15240_NAPPEPVPPPRAAPAPT_N-Term(TMTpro)	class1Dementia_Control	class1Dementia	Control	-0.6876037188235445	0.12303144002573203	-5.588845572154013	2.222947034777604e-7	4.445894069555208e-7	significant	VGF_NAPP_17
O15240_NAPPEPVPPPRAAPAPT_N-Term(TMTpro)	class1Frail_Control	class1Frail	Control	0.054016716797874585	0.12329127671968833	0.4381227791215555	0.6623024538055268	0.6623024538055268	ns	VGF_NAPP_17
O15240_NAPPEPVPPPRAAPAPT_N-Term(TMTpro)	class1Resilient_Control	class1Resilient	Control	-0.3236645048861073	0.12334864000739748	-2.6239811388815997	0.010142220991193374	0.012170665189432049	significant	VGF_NAPP_17
O15240_NAPPEPVPPPRAAPAPT_N-Term(TMTpro)	class1Frail_Dementia	class1Frail	Dementia	0.7416204356214192	0.12407743146901577	5.977077594539136	4.0539112267457746e-8	1.2161733680237324e-7	significant	VGF_NAPP_17
O15240_NAPPEPVPPPRAAPAPT_N-Term(TMTpro)	class1Resilient_Dementia	class1Resilient	Dementia	0.3639392139374371	0.12441374872115062	2.925233084593702	0.004314405484049953	0.00647160822607493	significant	VGF_NAPP_17
O15240_NAPPEPVPPPRAAPAPT_N-Term(TMTpro)	class1Frail_Resilient	class1Frail	Resilient	0.7416204356214192	0.12407743146901577	5.977077594539136	4.0539112267457746e-8	1.2161733680237324e-7	significant	VGF_NAPP_17
O15240_NAPPEPVPPPRAAPAPTH_N-Term(TMTpro)	class1Dementia_Control	class1Dementia	Control	-0.34426707292944264	0.09775780026966657	-3.521632769761349	6.637404960597037e-4	0.003982442976358223	significant	VGF_NAPP_18
O15240_NAPPEPVPPPRAAPAPTH_N-Term(TMTpro)	class1Frail_Control	class1Frail	Control	-0.14072244525053906	0.09796426020889186	-1.43646718660941	0.15418935968002365	0.18502723161602838	ns	VGF_NAPP_18
O15240_NAPPEPVPPPRAAPAPTH_N-Term(TMTpro)	class1Resilient_Control	class1Resilient	Control	-0.12504215725749526	0.09800983968696274	-1.2758122822858609	0.20516553278782004	0.20516553278782004	ns	VGF_NAPP_18
O15240_NAPPEPVPPPRAAPAPTH_N-Term(TMTpro)	class1Frail_Dementia	class1Frail	Dementia	0.20354462767890377	0.09858891971828006	2.064579146019014	0.04171728469404815	0.06257592704107223	ns	VGF_NAPP_18
O15240_NAPPEPVPPPRAAPAPTH_N-Term(TMTpro)	class1Resilient_Dementia	class1Resilient	Dementia	0.21922491567194707	0.09885614925533631	2.2176153666041487	0.028990596869174032	0.06257592704107223	ns	VGF_NAPP_18
O15240_NAPPEPVPPPRAAPAPTH_N-Term(TMTpro)	class1Frail_Resilient	class1Frail	Resilient	0.20354462767890377	0.09858891971828006	2.064579146019014	0.04171728469404815	0.06257592704107223	ns	VGF_NAPP_18
O15240_NAPPEPVPPPRAAPAPTHV_N-Term(TMTpro)	class1Dementia_Control	class1Dementia	Control	-0.5700188087432362	0.08991154878271233	-6.339772993131179	7.93863561825171e-9	4.7631813709510255e-8	significant	VGF_NAPP_19
O15240_NAPPEPVPPPRAAPAPTHV_N-Term(TMTpro)	class1Frail_Control	class1Frail	Control	-0.043017284381700195	0.09010143780278156	-0.4774317195232615	0.6341629794769985	0.6341629794769985	ns	VGF_NAPP_19
O15240_NAPPEPVPPPRAAPAPTHV_N-Term(TMTpro)	class1Resilient_Control	class1Resilient	Control	-0.19718953597067532	0.09014335897382628	-2.1875104080371646	0.0311854000789077	0.03742248009468924	significant	VGF_NAPP_19
O15240_NAPPEPVPPPRAAPAPTHV_N-Term(TMTpro)	class1Frail_Dementia	class1Frail	Dementia	0.5270015243615359	0.09067596079527947	5.811921039925405	8.41072307327306e-8	1.682144614654612e-7	significant	VGF_NAPP_19
O15240_NAPPEPVPPPRAAPAPTHV_N-Term(TMTpro)	class1Resilient_Dementia	class1Resilient	Dementia	0.3728292727725606	0.09092174191444272	4.100551363428481	8.754282096938726e-5	1.313142314540809e-4	significant	VGF_NAPP_19
O15240_NAPPEPVPPPRAAPAPTHV_N-Term(TMTpro)	class1Frail_Resilient	class1Frail	Resilient	0.5270015243615359	0.09067596079527947	5.811921039925405	8.41072307327306e-8	1.682144614654612e-7	significant	VGF_NAPP_19
O15240_NSEPQDEGELFQ_N-Term(TMTpro)	class1Dementia_Control	class1Dementia	Control	-0.10939475806716858	0.11182324602986538	-0.9782827985332477	0.3309981333067832	0.3309981333067832	ns	VGF_NSEP_12
O15240_NSEPQDEGELFQ_N-Term(TMTpro)	class1Frail_Control	class1Frail	Control	0.16521728502599528	0.11148200792236138	1.4820085151413525	0.1424191195953346	0.2136286793930019	ns	VGF_NSEP_12
O15240_NSEPQDEGELFQ_N-Term(TMTpro)	class1Resilient_Control	class1Resilient	Control	0.1332893240022929	0.11146478078873137	1.1957976596654996	0.23544508312671739	0.28253409975206084	ns	VGF_NSEP_12
O15240_NSEPQDEGELFQ_N-Term(TMTpro)	class1Frail_Dementia	class1Frail	Dementia	0.27461204309316384	0.11177659742774719	2.4567937243811175	0.016268913564938627	0.04880674069481588	significant	VGF_NSEP_12
O15240_NSEPQDEGELFQ_N-Term(TMTpro)	class1Resilient_Dementia	class1Resilient	Dementia	0.2426840820694617	0.11126973015856681	2.18104314375186	0.03223284112695211	0.06446568225390421	ns	VGF_NSEP_12
O15240_NSEPQDEGELFQ_N-Term(TMTpro)	class1Frail_Resilient	class1Frail	Resilient	0.27461204309316384	0.11177659742774719	2.4567937243811175	0.016268913564938627	0.04880674069481588	significant	VGF_NSEP_12
O15240_NSEPQDEGELFQGVDP_N-Term(TMTpro)	class1Dementia_Control	class1Dementia	Control	-0.7013343984578628	0.13924222156125987	-5.036794088704693	2.3143297377661813e-6	1.3885978426597087e-5	significant	VGF_NSEP_16
O15240_NSEPQDEGELFQGVDP_N-Term(TMTpro)	class1Frail_Control	class1Frail	Control	-0.07096615875640529	0.1379099525146856	-0.514583302092344	0.6080650078888188	0.6080650078888188	ns	VGF_NSEP_16
O15240_NSEPQDEGELFQGVDP_N-Term(TMTpro)	class1Resilient_Control	class1Resilient	Control	-0.19047065578581077	0.13799549629353242	-1.3802671891599825	0.17081322739352803	0.20497587287223362	ns	VGF_NSEP_16
O15240_NSEPQDEGELFQGVDP_N-Term(TMTpro)	class1Frail_Dementia	class1Frail	Dementia	0.6303682397014572	0.14068879237092996	4.4805860444055385	2.1162769630483633e-5	4.2325539260967266e-5	significant	VGF_NSEP_16
O15240_NSEPQDEGELFQGVDP_N-Term(TMTpro)	class1Resilient_Dementia	class1Resilient	Dementia	0.510863742672052	0.1403421821407778	3.6401296807513126	0.00044766056002320316	6.714908400348048e-4	significant	VGF_NSEP_16
O15240_NSEPQDEGELFQGVDP_N-Term(TMTpro)	class1Frail_Resilient	class1Frail	Resilient	0.6303682397014572	0.14068879237092996	4.4805860444055385	2.1162769630483633e-5	4.2325539260967266e-5	significant	VGF_NSEP_16
O15240_NSEPQDEGELFQGVDPRALAA_N-Term(TMTpro)	class1Dementia_Control	class1Dementia	Control	-0.5633840219120394	0.12570371624604268	-4.4818406228286465	2.0855216211259677e-5	1.2513129726755807e-4	significant	VGF_NSEP_21
O15240_NSEPQDEGELFQGVDPRALAA_N-Term(TMTpro)	class1Frail_Control	class1Frail	Control	-0.1164132398828374	0.12596919666341047	-0.9241405277346765	0.3577794111977257	0.3577794111977257	ns	VGF_NSEP_21
O15240_NSEPQDEGELFQGVDPRALAA_N-Term(TMTpro)	class1Resilient_Control	class1Resilient	Control	-0.39263065337810654	0.1260278058972748	-3.115428778456554	0.0024357557358070324	0.0036536336037105484	significant	VGF_NSEP_21
O15240_NSEPQDEGELFQGVDPRALAA_N-Term(TMTpro)	class1Frail_Dementia	class1Frail	Dementia	0.44697078202920204	0.12677242690695037	3.5257728587721515	6.546529194805978e-4	0.0013093058389611956	significant	VGF_NSEP_21
O15240_NSEPQDEGELFQGVDPRALAA_N-Term(TMTpro)	class1Resilient_Dementia	class1Resilient	Dementia	0.17075336853393255	0.12711604906094748	1.3432872544053236	0.18241308841211193	0.21889570609453432	ns	VGF_NSEP_21
O15240_NSEPQDEGELFQGVDPRALAA_N-Term(TMTpro)	class1Frail_Resilient	class1Frail	Resilient	0.44697078202920204	0.12677242690695037	3.5257728587721515	6.546529194805978e-4	0.0013093058389611956	significant	VGF_NSEP_21
O15240_NSEPQDEGELFQGVDPRALAAV_N-Term(TMTpro)	class1Dementia_Control	class1Dementia	Control	-0.4260543350482171	0.13104630916348345	-3.2511738618804134	0.0016179114736888734	0.005456806556314151	significant	VGF_NSEP_22
O15240_NSEPQDEGELFQGVDPRALAAV_N-Term(TMTpro)	class1Frail_Control	class1Frail	Control	-0.033797436633363834	0.13320312649762342	-0.25372855369101893	0.8002840112084827	0.9603408134501792	ns	VGF_NSEP_22
O15240_NSEPQDEGELFQGVDPRALAAV_N-Term(TMTpro)	class1Resilient_Control	class1Resilient	Control	-0.42172300744422014	0.13122332032707443	-3.2137809529058905	0.0018189355187713837	0.005456806556314151	significant	VGF_NSEP_22
O15240_NSEPQDEGELFQGVDPRALAAV_N-Term(TMTpro)	class1Frail_Dementia	class1Frail	Dementia	0.3922568984148543	0.13493834374750047	2.906934289551188	0.004594903083029886	0.006892354624544829	significant	VGF_NSEP_22
O15240_NSEPQDEGELFQGVDPRALAAV_N-Term(TMTpro)	class1Resilient_Dementia	class1Resilient	Dementia	0.0043313276039973845	0.13345923681262742	0.032454311199744325	0.9741816176245848	0.9741816176245848	ns	VGF_NSEP_22
O15240_NSEPQDEGELFQGVDPRALAAV_N-Term(TMTpro)	class1Frail_Resilient	class1Frail	Resilient	0.3922568984148543	0.13493834374750047	2.906934289551188	0.004594903083029886	0.006892354624544829	significant	VGF_NSEP_22
O15240_RLQEQEELENYIEHVLLRRP_N-Term(TMTpro)	class1Dementia_Control	class1Dementia	Control	-1.1973976545291187	0.1989715999914666	-6.017932481723382	3.467506515410895e-8	9.198848289475156e-8	significant	VGF_RLQE_20
O15240_RLQEQEELENYIEHVLLRRP_N-Term(TMTpro)	class1Frail_Control	class1Frail	Control	-0.0033741525068413675	0.19743906402768155	-0.01708958925356484	0.9864017543027315	0.9864017543027315	ns	VGF_RLQE_20
O15240_RLQEQEELENYIEHVLLRRP_N-Term(TMTpro)	class1Resilient_Control	class1Resilient	Control	-0.5720365787859785	0.1975611124613546	-2.8954917881315123	0.00471789537889864	0.0056614744546783675	significant	VGF_RLQE_20
O15240_RLQEQEELENYIEHVLLRRP_N-Term(TMTpro)	class1Frail_Dementia	class1Frail	Dementia	1.1940235020222767	0.20053414013605214	5.954215582504769	4.599424144737578e-8	9.198848289475156e-8	significant	VGF_RLQE_20
O15240_RLQEQEELENYIEHVLLRRP_N-Term(TMTpro)	class1Resilient_Dementia	class1Resilient	Dementia	0.6253610757431401	0.2016808221887909	3.1007463622780524	0.0025550067035851817	0.0038325100553777726	significant	VGF_RLQE_20
O15240_RLQEQEELENYIEHVLLRRP_N-Term(TMTpro)	class1Frail_Resilient	class1Frail	Resilient	1.1940235020222767	0.20053414013605214	5.954215582504769	4.599424144737578e-8	9.198848289475156e-8	significant	VGF_RLQE_20
O15240_SPQPPPPAPAPARDELPDWNEVLPPWDREEDEVYPPGPYHPFPNYIRP_N-Term(TMTpro)	class1Dementia_Control	class1Dementia	Control	-0.8155765822723285	0.1785127475478157	-4.568730208210321	1.6088304113344102e-5	3.2176608226688204e-5	significant	VGF_SPQP_48
O15240_SPQPPPPAPAPARDELPDWNEVLPPWDREEDEVYPPGPYHPFPNYIRP_N-Term(TMTpro)	class1Frail_Control	class1Frail	Control	0.07496768382318392	0.17373446460927358	0.4315072659404984	0.6671669948765881	0.6671669948765881	ns	VGF_SPQP_48
O15240_SPQPPPPAPAPARDELPDWNEVLPPWDREEDEVYPPGPYHPFPNYIRP_N-Term(TMTpro)	class1Resilient_Control	class1Resilient	Control	-0.37249123684417534	0.1762156163580956	-2.1138378342542543	0.03739167105065673	0.044870005260788076	significant	VGF_SPQP_48
O15240_SPQPPPPAPAPARDELPDWNEVLPPWDREEDEVYPPGPYHPFPNYIRP_N-Term(TMTpro)	class1Frail_Dementia	class1Frail	Dementia	0.8905442660955122	0.1811504637834819	4.916047397813595	4.12339066817053e-6	1.2370172004511591e-5	significant	VGF_SPQP_48
O15240_SPQPPPPAPAPARDELPDWNEVLPPWDREEDEVYPPGPYHPFPNYIRP_N-Term(TMTpro)	class1Resilient_Dementia	class1Resilient	Dementia	0.4430853454281537	0.18121278695760162	2.4451108162241466	0.01649666905769418	0.024745003586541272	significant	VGF_SPQP_48
O15240_SPQPPPPAPAPARDELPDWNEVLPPWDREEDEVYPPGPYHPFPNYIRP_N-Term(TMTpro)	class1Frail_Resilient	class1Frail	Resilient	0.8905442660955122	0.1811504637834819	4.916047397813595	4.12339066817053e-6	1.2370172004511591e-5	significant	VGF_SPQP_48
O15240_STKLHLPADDVVSIIE_N-Term(TMTpro); K3(TMTpro)	class1Dementia_Control	class1Dementia	Control	-0.16530926480436053	0.11952718152061458	-1.383026544266419	0.17070657179155774	0.7206329385697648	ns	VGF_STKL_16
O15240_STKLHLPADDVVSIIE_N-Term(TMTpro); K3(TMTpro)	class1Frail_Control	class1Frail	Control	-0.14316203842200753	0.12094192105363531	-1.1837255202728096	0.24021097952325496	0.7206329385697648	ns	VGF_STKL_16
O15240_STKLHLPADDVVSIIE_N-Term(TMTpro); K3(TMTpro)	class1Resilient_Control	class1Resilient	Control	-0.09116518495470882	0.12251728080530726	-0.7441006228303403	0.4591100965379513	0.825393209468791	ns	VGF_STKL_16
O15240_STKLHLPADDVVSIIE_N-Term(TMTpro); K3(TMTpro)	class1Frail_Dementia	class1Frail	Dementia	0.022147226382353075	0.12159891231078919	0.18213342505686214	0.8559629516363343	0.8559629516363343	ns	VGF_STKL_16
O15240_STKLHLPADDVVSIIE_N-Term(TMTpro); K3(TMTpro)	class1Resilient_Dementia	class1Resilient	Dementia	0.07414407984965173	0.12356447784610147	0.6000436463786749	0.5502621396458607	0.825393209468791	ns	VGF_STKL_16
O15240_STKLHLPADDVVSIIE_N-Term(TMTpro); K3(TMTpro)	class1Frail_Resilient	class1Frail	Resilient	0.022147226382353075	0.12159891231078919	0.18213342505686214	0.8559629516363343	0.8559629516363343	ns	VGF_STKL_16
O15240_STKLHLPADDVVSIIEEVEE_N-Term(TMTpro); K3(TMTpro)	class1Dementia_Control	class1Dementia	Control	-0.12050034126579387	0.13643272857263494	-0.8832216618876835	0.3797963729764515	0.628125201270702	ns	VGF_STKL_20
O15240_STKLHLPADDVVSIIEEVEE_N-Term(TMTpro); K3(TMTpro)	class1Frail_Control	class1Frail	Control	-0.030974052202507676	0.13704313550787128	-0.22601680914348776	0.8217720794093332	0.8217720794093332	ns	VGF_STKL_20
O15240_STKLHLPADDVVSIIEEVEE_N-Term(TMTpro); K3(TMTpro)	class1Resilient_Control	class1Resilient	Control	-0.2320370094657785	0.13503690264683177	-1.7183229540789717	0.08965475883699185	0.5379285530219511	ns	VGF_STKL_20
O15240_STKLHLPADDVVSIIEEVEE_N-Term(TMTpro); K3(TMTpro)	class1Frail_Dementia	class1Frail	Dementia	0.08952628906328622	0.13968675207584616	0.6409075143695505	0.5234376677255851	0.628125201270702	ns	VGF_STKL_20
O15240_STKLHLPADDVVSIIEEVEE_N-Term(TMTpro); K3(TMTpro)	class1Resilient_Dementia	class1Resilient	Dementia	-0.11153666819998435	0.13592219854775142	-0.8205919959483287	0.41434795446126016	0.628125201270702	ns	VGF_STKL_20
O15240_STKLHLPADDVVSIIEEVEE_N-Term(TMTpro); K3(TMTpro)	class1Frail_Resilient	class1Frail	Resilient	0.08952628906328622	0.13968675207584616	0.6409075143695505	0.5234376677255851	0.628125201270702	ns	VGF_STKL_20
O15240_THTLTRVNLESPGPERVW_N-Term(TMTpro)	class1Dementia_Control	class1Dementia	Control	0.042117944890910565	0.09223790741491937	0.45662294463651326	0.6492275745049392	0.8509278707506539	ns	VGF_THTL_18
O15240_THTLTRVNLESPGPERVW_N-Term(TMTpro)	class1Frail_Control	class1Frail	Control	0.01734000014030777	0.09195643562721979	0.18856755399482883	0.8509278707506539	0.8509278707506539	ns	VGF_THTL_18
O15240_THTLTRVNLESPGPERVW_N-Term(TMTpro)	class1Resilient_Control	class1Resilient	Control	0.08939539650818117	0.09194222574856571	0.9722996781984661	0.3339460022777767	0.8509278707506539	ns	VGF_THTL_18
O15240_THTLTRVNLESPGPERVW_N-Term(TMTpro)	class1Frail_Dementia	class1Frail	Dementia	-0.024777944750602608	0.09219942910565919	-0.26874293030825	0.7888462543091177	0.8509278707506539	ns	VGF_THTL_18
O15240_THTLTRVNLESPGPERVW_N-Term(TMTpro)	class1Resilient_Dementia	class1Resilient	Dementia	0.04727745161727073	0.09178133735903052	0.5151096396899366	0.6079520571453982	0.8509278707506539	ns	VGF_THTL_18
O15240_THTLTRVNLESPGPERVW_N-Term(TMTpro)	class1Frail_Resilient	class1Frail	Resilient	-0.024777944750602608	0.09219942910565919	-0.26874293030825	0.7888462543091177	0.8509278707506539	ns	VGF_THTL_18
O15240_TLQPPSAL_N-Term(TMTpro)	class1Dementia_Control	class1Dementia	Control	-1.0210104153906958	0.1883508395906753	-5.4207903591486994	4.5711450580297514e-7	2.7426870348178507e-6	significant	VGF_TLQP_8
O15240_TLQPPSAL_N-Term(TMTpro)	class1Frail_Control	class1Frail	Control	-0.16747416564874543	0.1887486278263726	-0.8872867982002111	0.3771891139397129	0.3771891139397129	ns	VGF_TLQP_8
O15240_TLQPPSAL_N-Term(TMTpro)	class1Resilient_Control	class1Resilient	Control	-0.478071480617326	0.18883644621978032	-2.531669548901142	0.013011237463926456	0.015613484956711747	significant	VGF_TLQP_8
O15240_TLQPPSAL_N-Term(TMTpro)	class1Frail_Dementia	class1Frail	Dementia	0.853536249741951	0.18995216496332756	4.4934273315954885	1.9942662793754237e-5	3.9885325587508474e-5	significant	VGF_TLQP_8
O15240_TLQPPSAL_N-Term(TMTpro)	class1Resilient_Dementia	class1Resilient	Dementia	0.5429389347733696	0.19046703853381636	2.850566370710772	0.005363902954641575	0.008045854431962363	significant	VGF_TLQP_8
O15240_TLQPPSAL_N-Term(TMTpro)	class1Frail_Resilient	class1Frail	Resilient	0.853536249741951	0.18995216496332756	4.4934273315954885	1.9942662793754237e-5	3.9885325587508474e-5	significant	VGF_TLQP_8
O15240_VPERAPLPPPAPSQFQ_N-Term(TMTpro)	class1Dementia_Control	class1Dementia	Control	-0.03935792897033335	0.07797023812951354	-0.5047814385914446	0.6148936996104044	0.8103644507603246	ns	VGF_VPER_16
O15240_VPERAPLPPPAPSQFQ_N-Term(TMTpro)	class1Frail_Control	class1Frail	Control	-0.006316869690806509	0.07813490765543571	-0.08084567935580142	0.9357365622971329	0.9357365622971329	ns	VGF_VPER_16
O15240_VPERAPLPPPAPSQFQ_N-Term(TMTpro)	class1Resilient_Control	class1Resilient	Control	0.11822634866969982	0.0781712612021522	1.5124017043036377	0.13378656477534395	0.40135969432603186	ns	VGF_VPER_16
O15240_VPERAPLPPPAPSQFQ_N-Term(TMTpro)	class1Frail_Dementia	class1Frail	Dementia	0.033041059279526754	0.07863312724059934	0.4201926139657232	0.6753037089669371	0.8103644507603246	ns	VGF_VPER_16
O15240_VPERAPLPPPAPSQFQ_N-Term(TMTpro)	class1Resilient_Dementia	class1Resilient	Dementia	0.1575842776400331	0.07884626573780407	1.9986270264728196	0.048537220241871556	0.2912233214512293	ns	VGF_VPER_16
O15240_VPERAPLPPPAPSQFQ_N-Term(TMTpro)	class1Frail_Resilient	class1Frail	Resilient	0.033041059279526754	0.07863312724059934	0.4201926139657232	0.6753037089669371	0.8103644507603246	ns	VGF_VPER_16
O15540_TLTFGDVVAVRHYEKA_N-Term(TMTpro); K15(TMTpro)	class1Dementia_Control	class1Dementia	Control	-0.07020758975644613	0.13685999902895163	-0.5129883841486385	0.6091629382555015	0.6091629382555015	ns	FABP7_TLTF_16
O15540_TLTFGDVVAVRHYEKA_N-Term(TMTpro); K15(TMTpro)	class1Frail_Control	class1Frail	Control	-0.17153933876108965	0.13714904099802155	-1.2507512813273276	0.21412954584040186	0.6091629382555015	ns	FABP7_TLTF_16
O15540_TLTFGDVVAVRHYEKA_N-Term(TMTpro); K15(TMTpro)	class1Resilient_Control	class1Resilient	Control	-0.15154068412186747	0.13721285183774293	-1.1044204831561077	0.2722298262048952	0.6091629382555015	ns	FABP7_TLTF_16
O15540_TLTFGDVVAVRHYEKA_N-Term(TMTpro); K15(TMTpro)	class1Frail_Dementia	class1Frail	Dementia	-0.10133174900464323	0.1380235584238686	-0.7341627049887723	0.4646769528346699	0.6091629382555015	ns	FABP7_TLTF_16
O15540_TLTFGDVVAVRHYEKA_N-Term(TMTpro); K15(TMTpro)	class1Resilient_Dementia	class1Resilient	Dementia	-0.08133309436542138	0.13839767725716007	-0.5876767296772936	0.558158428213585	0.6091629382555015	ns	FABP7_TLTF_16
O15540_TLTFGDVVAVRHYEKA_N-Term(TMTpro); K15(TMTpro)	class1Frail_Resilient	class1Frail	Resilient	-0.10133174900464323	0.1380235584238686	-0.7341627049887723	0.4646769528346699	0.6091629382555015	ns	FABP7_TLTF_16
O43175_LVKEAGLNVTTSHSPAAPGEQGFGECL_N-Term(TMTpro); K3(TMTpro); C26(Carbamidomethyl)	class1Dementia_Control	class1Dementia	Control	0.32943411033119185	0.18580204404808962	1.7730381386220226	0.07946150893488184	0.15892301786976368	ns	PHGDH_LVKE_27
O43175_LVKEAGLNVTTSHSPAAPGEQGFGECL_N-Term(TMTpro); K3(TMTpro); C26(Carbamidomethyl)	class1Frail_Control	class1Frail	Control	-0.01690648034555241	0.18619444934583856	-0.09080013075013973	0.9278446143574697	0.9278446143574697	ns	PHGDH_LVKE_27
O43175_LVKEAGLNVTTSHSPAAPGEQGFGECL_N-Term(TMTpro); K3(TMTpro); C26(Carbamidomethyl)	class1Resilient_Control	class1Resilient	Control	0.25776083400773353	0.1862810793658355	1.3837198865565927	0.16972129741389871	0.25458194612084806	ns	PHGDH_LVKE_27
O43175_LVKEAGLNVTTSHSPAAPGEQGFGECL_N-Term(TMTpro); K3(TMTpro); C26(Carbamidomethyl)	class1Frail_Dementia	class1Frail	Dementia	-0.34634059067674405	0.1873817000139003	-1.8483159809685359	0.0677006135798129	0.15892301786976368	ns	PHGDH_LVKE_27
O43175_LVKEAGLNVTTSHSPAAPGEQGFGECL_N-Term(TMTpro); K3(TMTpro); C26(Carbamidomethyl)	class1Resilient_Dementia	class1Resilient	Dementia	-0.07167327632345796	0.1878896062278097	-0.381464828004145	0.7037192641144772	0.8444631169373725	ns	PHGDH_LVKE_27
O43175_LVKEAGLNVTTSHSPAAPGEQGFGECL_N-Term(TMTpro); K3(TMTpro); C26(Carbamidomethyl)	class1Frail_Resilient	class1Frail	Resilient	-0.34634059067674405	0.1873817000139003	-1.8483159809685359	0.0677006135798129	0.15892301786976368	ns	PHGDH_LVKE_27
O43175_SSLLPSLEAWKQHVTEAFQFHF_N-Term(TMTpro); K11(TMTpro)	class1Dementia_Control	class1Dementia	Control	-0.22317372781422468	0.1387959761357452	-1.6079264977823013	0.11120510259610525	0.29294429955028456	ns	PHGDH_SSLL_22
O43175_SSLLPSLEAWKQHVTEAFQFHF_N-Term(TMTpro); K11(TMTpro)	class1Frail_Control	class1Frail	Control	-0.040594890247122144	0.13908910679865552	-0.2918624699049009	0.7710349294400671	0.7710349294400671	ns	PHGDH_SSLL_22
O43175_SSLLPSLEAWKQHVTEAFQFHF_N-Term(TMTpro); K11(TMTpro)	class1Resilient_Control	class1Resilient	Control	-0.2739057373045441	0.1391538202857957	-1.9683666373082203	0.0519718785149325	0.29294429955028456	ns	PHGDH_SSLL_22
O43175_SSLLPSLEAWKQHVTEAFQFHF_N-Term(TMTpro); K11(TMTpro)	class1Frail_Dementia	class1Frail	Dementia	0.18257883756710241	0.13997599486404616	1.3043582061655281	0.19529619970018972	0.29294429955028456	ns	PHGDH_SSLL_22
O43175_SSLLPSLEAWKQHVTEAFQFHF_N-Term(TMTpro); K11(TMTpro)	class1Resilient_Dementia	class1Resilient	Dementia	-0.05073200949031961	0.1403554058608742	-0.36145390467259364	0.7185713321514966	0.7710349294400671	ns	PHGDH_SSLL_22
O43175_SSLLPSLEAWKQHVTEAFQFHF_N-Term(TMTpro); K11(TMTpro)	class1Frail_Resilient	class1Frail	Resilient	0.18257883756710241	0.13997599486404616	1.3043582061655281	0.19529619970018972	0.29294429955028456	ns	PHGDH_SSLL_22
O43237_SPGSPGAGGVQ_N-Term(TMTpro)	class1Dementia_Control	class1Dementia	Control	-0.05291780360115575	0.17277864427692	-0.3062751407884764	0.7602217778861725	0.9351874341923566	ns	DYNC1LI2_SPGS_11
O43237_SPGSPGAGGVQ_N-Term(TMTpro)	class1Frail_Control	class1Frail	Control	-0.23999245300999736	0.1759734235125886	-1.3637994205007271	0.17660438927028285	0.5775614549307833	ns	DYNC1LI2_SPGS_11
O43237_SPGSPGAGGVQ_N-Term(TMTpro)	class1Resilient_Control	class1Resilient	Control	-0.014152292728259748	0.173464183804365	-0.08158625266539676	0.9351874341923566	0.9351874341923566	ns	DYNC1LI2_SPGS_11
O43237_SPGSPGAGGVQ_N-Term(TMTpro)	class1Frail_Dementia	class1Frail	Dementia	-0.1870746494088415	0.17513546129505211	-1.068171163198499	0.28878072746539163	0.5775614549307833	ns	DYNC1LI2_SPGS_11
O43237_SPGSPGAGGVQ_N-Term(TMTpro)	class1Resilient_Dementia	class1Resilient	Dementia	0.03876551087289596	0.17237052365298977	0.2248964036968253	0.822655631001894	0.9351874341923566	ns	DYNC1LI2_SPGS_11
O43237_SPGSPGAGGVQ_N-Term(TMTpro)	class1Frail_Resilient	class1Frail	Resilient	-0.1870746494088415	0.17513546129505211	-1.068171163198499	0.28878072746539163	0.5775614549307833	ns	DYNC1LI2_SPGS_11
O43237_TGSPGSPGAGGVQSTAKKSGQKT_N-Term(TMTpro); K17(TMTpro); K18(TMTpro); K22(TMTpro)	class1Dementia_Control	class1Dementia	Control	-0.05807136293182003	0.25599818863395124	-0.22684286651283922	0.8211630901558438	0.8622725797840106	ns	DYNC1LI2_TGSP_23
O43237_TGSPGSPGAGGVQSTAKKSGQKT_N-Term(TMTpro); K17(TMTpro); K18(TMTpro); K22(TMTpro)	class1Frail_Control	class1Frail	Control	-0.3634465712887523	0.2608846002531868	-1.3931315644389501	0.16769549372373985	0.49574006184230707	ns	DYNC1LI2_TGSP_23
O43237_TGSPGSPGAGGVQSTAKKSGQKT_N-Term(TMTpro); K17(TMTpro); K18(TMTpro); K22(TMTpro)	class1Resilient_Control	class1Resilient	Control	0.044438821252342824	0.2552799505632679	0.17407877569033461	0.8622725797840106	0.8622725797840106	ns	DYNC1LI2_TGSP_23
O43237_TGSPGSPGAGGVQSTAKKSGQKT_N-Term(TMTpro); K17(TMTpro); K18(TMTpro); K22(TMTpro)	class1Frail_Dementia	class1Frail	Dementia	-0.30537520835693294	0.26221356913460275	-1.1646049034181518	0.24787003092115353	0.49574006184230707	ns	DYNC1LI2_TGSP_23
O43237_TGSPGSPGAGGVQSTAKKSGQKT_N-Term(TMTpro); K17(TMTpro); K18(TMTpro); K22(TMTpro)	class1Resilient_Dementia	class1Resilient	Dementia	0.1025101841841622	0.2547695105560085	0.40236441150451707	0.6885603491160521	0.8622725797840106	ns	DYNC1LI2_TGSP_23
O43237_TGSPGSPGAGGVQSTAKKSGQKT_N-Term(TMTpro); K17(TMTpro); K18(TMTpro); K22(TMTpro)	class1Frail_Resilient	class1Frail	Resilient	-0.30537520835693294	0.26221356913460275	-1.1646049034181518	0.24787003092115353	0.49574006184230707	ns	DYNC1LI2_TGSP_23
O43301_DIATSKSVKVGIDFLNY_N-Term(TMTpro); K6(TMTpro); K9(TMTpro)	class1Dementia_Control	class1Dementia	Control	-0.2930855186885341	0.13879609024222997	-2.1116266184230037	0.03737112279403723	0.13408274260543676	ns	HSPA12A_DIAT_17
O43301_DIATSKSVKVGIDFLNY_N-Term(TMTpro); K6(TMTpro); K9(TMTpro)	class1Frail_Control	class1Frail	Control	-0.12091795166453566	0.13908922114612787	-0.8693553006346812	0.38686724356739743	0.4642406922808769	ns	HSPA12A_DIAT_17
O43301_DIATSKSVKVGIDFLNY_N-Term(TMTpro); K6(TMTpro); K9(TMTpro)	class1Resilient_Control	class1Resilient	Control	-0.2831410788372337	0.1391539346864701	-2.034732826457141	0.04469424753514559	0.13408274260543676	ns	HSPA12A_DIAT_17
O43301_DIATSKSVKVGIDFLNY_N-Term(TMTpro); K6(TMTpro); K9(TMTpro)	class1Frail_Dementia	class1Frail	Dementia	0.17216756702399852	0.13997610994064402	1.2299782234054446	0.22177471316750424	0.33266206975125634	ns	HSPA12A_DIAT_17
O43301_DIATSKSVKVGIDFLNY_N-Term(TMTpro); K6(TMTpro); K9(TMTpro)	class1Resilient_Dementia	class1Resilient	Dementia	0.009944439851300184	0.14035552124939213	0.07085178953259919	0.9436662353326937	0.9436662353326937	ns	HSPA12A_DIAT_17
O43301_DIATSKSVKVGIDFLNY_N-Term(TMTpro); K6(TMTpro); K9(TMTpro)	class1Frail_Resilient	class1Frail	Resilient	0.17216756702399852	0.13997610994064402	1.2299782234054446	0.22177471316750424	0.33266206975125634	ns	HSPA12A_DIAT_17
O43396_VGVKPVGSDPDFQPELSGAGSRLAV_N-Term(TMTpro); K4(TMTpro)	class1Dementia_Control	class1Dementia	Control	-0.2280328484410572	0.1536569697834828	-1.4840384315945905	0.14114425197549804	0.4680362976236173	ns	TXNL1_VGVK_25
O43396_VGVKPVGSDPDFQPELSGAGSRLAV_N-Term(TMTpro); K4(TMTpro)	class1Frail_Control	class1Frail	Control	-0.07360510379331857	0.15398148617558172	-0.47801268594971397	0.6337509649247302	0.7605011579096762	ns	TXNL1_VGVK_25
O43396_VGVKPVGSDPDFQPELSGAGSRLAV_N-Term(TMTpro); K4(TMTpro)	class1Resilient_Control	class1Resilient	Control	-0.22030694638073758	0.15405312858637005	-1.4300712254423464	0.15601209920787243	0.4680362976236173	ns	TXNL1_VGVK_25
O43396_VGVKPVGSDPDFQPELSGAGSRLAV_N-Term(TMTpro); K4(TMTpro)	class1Frail_Dementia	class1Frail	Dementia	0.15442774464773854	0.15496333403932516	0.9965437669826418	0.3215444383114473	0.48231665746717095	ns	TXNL1_VGVK_25
O43396_VGVKPVGSDPDFQPELSGAGSRLAV_N-Term(TMTpro); K4(TMTpro)	class1Resilient_Dementia	class1Resilient	Dementia	0.007725902060319332	0.15538336886813103	0.04972155074637403	0.9604497810877812	0.9604497810877812	ns	TXNL1_VGVK_25
O43396_VGVKPVGSDPDFQPELSGAGSRLAV_N-Term(TMTpro); K4(TMTpro)	class1Frail_Resilient	class1Frail	Resilient	0.15442774464773854	0.15496333403932516	0.9965437669826418	0.3215444383114473	0.48231665746717095	ns	TXNL1_VGVK_25
O43426_SLPPPAQRLQEPLVPVAAPMPQS_N-Term(TMTpro)	class1Dementia_Control	class1Dementia	Control	-0.08442042004644107	0.06226074105243877	-1.3559173665366178	0.1790887300099483	0.3581774600198966	ns	SYNJ1_SLPP_23
O43426_SLPPPAQRLQEPLVPVAAPMPQS_N-Term(TMTpro)	class1Frail_Control	class1Frail	Control	-0.061716363740666844	0.06341197894728456	-0.9732603329092234	0.33347153008413355	0.5002072951262003	ns	SYNJ1_SLPP_23
O43426_SLPPPAQRLQEPLVPVAAPMPQS_N-Term(TMTpro)	class1Resilient_Control	class1Resilient	Control	0.0865855306079726	0.06250777504890338	1.3851961702401312	0.16999243822334117	0.3581774600198966	ns	SYNJ1_SLPP_23
O43426_SLPPPAQRLQEPLVPVAAPMPQS_N-Term(TMTpro)	class1Frail_Dementia	class1Frail	Dementia	0.022704056305774028	0.06311001947274356	0.35975359373133503	0.7200162237364118	0.7200162237364118	ns	SYNJ1_SLPP_23
O43426_SLPPPAQRLQEPLVPVAAPMPQS_N-Term(TMTpro)	class1Resilient_Dementia	class1Resilient	Dementia	0.1710059506544136	0.06211367488815082	2.7531127559647213	0.007359938234072686	0.044159629404436115	significant	SYNJ1_SLPP_23
O43426_SLPPPAQRLQEPLVPVAAPMPQS_N-Term(TMTpro)	class1Frail_Resilient	class1Frail	Resilient	0.022704056305774028	0.06311001947274356	0.35975359373133503	0.7200162237364118	0.7200162237364118	ns	SYNJ1_SLPP_23
O43432_QPPAPSGSTPSTPVE_N-Term(TMTpro)	class1Dementia_Control	class1Dementia	Control	0.08703022433954741	0.14853572337294843	0.5859211667285521	0.5596645413695092	0.5596645413695092	ns	EIF4G3_QPPA_15
O43432_QPPAPSGSTPSTPVE_N-Term(TMTpro)	class1Frail_Control	class1Frail	Control	-0.1323528232117271	0.15313337163246266	-0.864297715127626	0.39014410454380577	0.5596645413695092	ns	EIF4G3_QPPA_15
O43432_QPPAPSGSTPSTPVE_N-Term(TMTpro)	class1Resilient_Control	class1Resilient	Control	-0.10802575731155722	0.15056846940161628	-0.7174527159694806	0.47529423911010615	0.5596645413695092	ns	EIF4G3_QPPA_15
O43432_QPPAPSGSTPSTPVE_N-Term(TMTpro)	class1Frail_Dementia	class1Frail	Dementia	-0.2193830475512751	0.15346696146448752	-1.4295132024363477	0.15695465673861986	0.4051530453222502	ns	EIF4G3_QPPA_15
O43432_QPPAPSGSTPSTPVE_N-Term(TMTpro)	class1Resilient_Dementia	class1Resilient	Dementia	-0.19505598165110488	0.15175436434324607	-1.2853401778278806	0.2025765226611251	0.4051530453222502	ns	EIF4G3_QPPA_15
O43432_QPPAPSGSTPSTPVE_N-Term(TMTpro)	class1Frail_Resilient	class1Frail	Resilient	-0.2193830475512751	0.15346696146448752	-1.4295132024363477	0.15695465673861986	0.4051530453222502	ns	EIF4G3_QPPA_15
O43491_DASQRTEISTKEVPIVQ_N-Term(TMTpro); K11(TMTpro)	class1Dementia_Control	class1Dementia	Control	-0.3444997599438268	0.24128079268578514	-1.4277960384209345	0.1566644789205828	0.287931251801272	ns	EPB41L2_DASQ_17
O43491_DASQRTEISTKEVPIVQ_N-Term(TMTpro); K11(TMTpro)	class1Frail_Control	class1Frail	Control	0.07585626909350678	0.24179036652702052	0.3137274250545036	0.754423208111385	0.905307849733662	ns	EPB41L2_DASQ_17
O43491_DASQRTEISTKEVPIVQ_N-Term(TMTpro); K11(TMTpro)	class1Resilient_Control	class1Resilient	Control	-0.31792511505959814	0.24190286345891557	-1.3142676796531352	0.19195416786751468	0.287931251801272	ns	EPB41L2_DASQ_17
O43491_DASQRTEISTKEVPIVQ_N-Term(TMTpro); K11(TMTpro)	class1Frail_Dementia	class1Frail	Dementia	0.420356029037334	0.24333211911523486	1.727499150403017	0.08736233224351896	0.26208699673055685	ns	EPB41L2_DASQ_17
O43491_DASQRTEISTKEVPIVQ_N-Term(TMTpro); K11(TMTpro)	class1Resilient_Dementia	class1Resilient	Dementia	0.026574644884228796	0.24399168136348645	0.10891619228870035	0.9135011302549272	0.9135011302549272	ns	EPB41L2_DASQ_17
O43491_DASQRTEISTKEVPIVQ_N-Term(TMTpro); K11(TMTpro)	class1Frail_Resilient	class1Frail	Resilient	0.420356029037334	0.24333211911523486	1.727499150403017	0.08736233224351896	0.26208699673055685	ns	EPB41L2_DASQ_17
O43491_DASQRTEISTKEVPIVQTETKTITY_N-Term(TMTpro); K11(TMTpro); K21(TMTpro)	class1Dementia_Control	class1Dementia	Control	-0.26260940932790683	0.18453381555528253	-1.4230964039717395	0.15880031380135395	0.4876631410287802	ns	EPB41L2_DASQ_25
O43491_DASQRTEISTKEVPIVQTETKTITY_N-Term(TMTpro); K11(TMTpro); K21(TMTpro)	class1Frail_Control	class1Frail	Control	-0.0795933175194394	0.18855072264475578	-0.4221321265864327	0.6741203671292402	0.8089444405550882	ns	EPB41L2_DASQ_25
O43491_DASQRTEISTKEVPIVQTETKTITY_N-Term(TMTpro); K11(TMTpro); K21(TMTpro)	class1Resilient_Control	class1Resilient	Control	-0.2248625067124137	0.1854875302670476	-1.2122782937951555	0.2291610699035918	0.4876631410287802	ns	EPB41L2_DASQ_25
O43491_DASQRTEISTKEVPIVQTETKTITY_N-Term(TMTpro); K11(TMTpro); K21(TMTpro)	class1Frail_Dementia	class1Frail	Dementia	0.18301609180846679	0.18478520548585375	0.9904261075840165	0.3251087606858535	0.4876631410287802	ns	EPB41L2_DASQ_25
O43491_DASQRTEISTKEVPIVQTETKTITY_N-Term(TMTpro); K11(TMTpro); K21(TMTpro)	class1Resilient_Dementia	class1Resilient	Dementia	0.03774690261549256	0.18182767236292224	0.20759712823112503	0.8360988181155653	0.8360988181155653	ns	EPB41L2_DASQ_25
O43491_DASQRTEISTKEVPIVQTETKTITY_N-Term(TMTpro); K11(TMTpro); K21(TMTpro)	class1Frail_Resilient	class1Frail	Resilient	0.18301609180846679	0.18478520548585375	0.9904261075840165	0.3251087606858535	0.4876631410287802	ns	EPB41L2_DASQ_25
O43491_DFPGAAGEISAYGP_N-Term(TMTpro)	class1Dementia_Control	class1Dementia	Control	0.24837432071373183	0.12703743925556651	1.9551269465851469	0.054294241505318225	0.32576544903190935	ns	EPB41L2_DFPG_14
O43491_DFPGAAGEISAYGP_N-Term(TMTpro)	class1Frail_Control	class1Frail	Control	0.15213735511464846	0.1292197515617214	1.1773537193497894	0.24277710049895368	0.48555420099790736	ns	EPB41L2_DFPG_14
O43491_DFPGAAGEISAYGP_N-Term(TMTpro)	class1Resilient_Control	class1Resilient	Control	0.19155468734315775	0.1281883600640068	1.4943220058943807	0.13928708678104065	0.417861260343122	ns	EPB41L2_DFPG_14
O43491_DFPGAAGEISAYGP_N-Term(TMTpro)	class1Frail_Dementia	class1Frail	Dementia	-0.09623696559908301	0.12911423797269864	-0.745362921318038	0.45838192109964937	0.5500583053195792	ns	EPB41L2_DFPG_14
O43491_DFPGAAGEISAYGP_N-Term(TMTpro)	class1Resilient_Dementia	class1Resilient	Dementia	-0.056819633370573976	0.12808656766627471	-0.4436033723584165	0.6586064939535075	0.6586064939535075	ns	EPB41L2_DFPG_14
O43491_DFPGAAGEISAYGP_N-Term(TMTpro)	class1Frail_Resilient	class1Frail	Resilient	-0.09623696559908301	0.12911423797269864	-0.745362921318038	0.45838192109964937	0.5500583053195792	ns	EPB41L2_DFPG_14
O43491_DGGAGGDSGTLLTA_N-Term(TMTpro)	class1Dementia_Control	class1Dementia	Control	-0.19185293797662017	0.09694597255781696	-1.9789675931323736	0.05074582834447096	0.07611874251670644	ns	EPB41L2_DGGA_14
O43491_DGGAGGDSGTLLTA_N-Term(TMTpro)	class1Frail_Control	class1Frail	Control	0.30290012813623357	0.09715071795457518	3.117837258576522	0.0024178106619681164	0.004835621323936233	significant	EPB41L2_DGGA_14
O43491_DGGAGGDSGTLLTA_N-Term(TMTpro)	class1Resilient_Control	class1Resilient	Control	-0.04133084083799663	0.09719591891877517	-0.42523226589931257	0.6716392612883493	0.6716392612883493	ns	EPB41L2_DGGA_14
O43491_DGGAGGDSGTLLTA_N-Term(TMTpro)	class1Frail_Dementia	class1Frail	Dementia	0.49475306611285313	0.09777018999146715	5.060367236230516	2.0702870100717234e-6	6.21086103021517e-6	significant	EPB41L2_DGGA_14
O43491_DGGAGGDSGTLLTA_N-Term(TMTpro)	class1Resilient_Dementia	class1Resilient	Dementia	0.1505220971386236	0.09803520032613743	1.535388275210088	0.12804765708498908	0.1536571885019869	ns	EPB41L2_DGGA_14
O43491_DGGAGGDSGTLLTA_N-Term(TMTpro)	class1Frail_Resilient	class1Frail	Resilient	0.49475306611285313	0.09777018999146715	5.060367236230516	2.0702870100717234e-6	6.21086103021517e-6	significant	EPB41L2_DGGA_14
O43491_EPPVVKTEMVT_N-Term(TMTpro); K6(TMTpro)	class1Dementia_Control	class1Dementia	Control	0.03396453326020628	0.14604494182850228	0.23256220198362068	0.8167184227903022	0.8167184227903022	ns	EPB41L2_EPPV_11
O43491_EPPVVKTEMVT_N-Term(TMTpro); K6(TMTpro)	class1Frail_Control	class1Frail	Control	0.20697548587198783	0.14795814722894668	1.398878600120068	0.16586456905999433	0.42125265965032405	ns	EPB41L2_EPPV_11
O43491_EPPVVKTEMVT_N-Term(TMTpro); K6(TMTpro)	class1Resilient_Control	class1Resilient	Control	0.15826734038133078	0.14572440426175892	1.0860729963736306	0.28083510643354936	0.42125265965032405	ns	EPB41L2_EPPV_11
O43491_EPPVVKTEMVT_N-Term(TMTpro); K6(TMTpro)	class1Frail_Dementia	class1Frail	Dementia	0.17301095261178132	0.14697380989912612	1.1771549824456855	0.24275956975340252	0.42125265965032405	ns	EPB41L2_EPPV_11
O43491_EPPVVKTEMVT_N-Term(TMTpro); K6(TMTpro)	class1Resilient_Dementia	class1Resilient	Dementia	0.12430280712112457	0.1480356479493409	0.8396815823960326	0.40368650958388674	0.48442381150066405	ns	EPB41L2_EPPV_11
O43491_EPPVVKTEMVT_N-Term(TMTpro); K6(TMTpro)	class1Frail_Resilient	class1Frail	Resilient	0.17301095261178132	0.14697380989912612	1.1771549824456855	0.24275956975340252	0.42125265965032405	ns	EPB41L2_EPPV_11
O43491_ESPQIDGGAGGDSGTLL_N-Term(TMTpro)	class1Dementia_Control	class1Dementia	Control	-0.4194119746099092	0.15224966565248882	-2.7547645035045307	0.007079460985123353	0.014158921970246706	significant	EPB41L2_ESPQ_17
O43491_ESPQIDGGAGGDSGTLL_N-Term(TMTpro)	class1Frail_Control	class1Frail	Control	0.1448017472681589	0.15418831421456533	0.9391227085254704	0.35012685160923174	0.35012685160923174	ns	EPB41L2_ESPQ_17
O43491_ESPQIDGGAGGDSGTLL_N-Term(TMTpro)	class1Resilient_Control	class1Resilient	Control	-0.2730852823405855	0.15268730145394416	-1.7885264834741845	0.07698275710104194	0.1154741356515629	ns	EPB41L2_ESPQ_17
O43491_ESPQIDGGAGGDSGTLL_N-Term(TMTpro)	class1Frail_Dementia	class1Frail	Dementia	0.5642137218780678	0.1528840697644439	3.6904677037141935	3.789947790301606e-4	0.0011369843370904818	significant	EPB41L2_ESPQ_17
O43491_ESPQIDGGAGGDSGTLL_N-Term(TMTpro)	class1Resilient_Dementia	class1Resilient	Dementia	0.14632669226932377	0.15235780237299623	0.9604148260887398	0.3393638483601854	0.35012685160923174	ns	EPB41L2_ESPQ_17
O43491_ESPQIDGGAGGDSGTLL_N-Term(TMTpro)	class1Frail_Resilient	class1Frail	Resilient	0.5642137218780678	0.1528840697644439	3.6904677037141935	3.789947790301606e-4	0.0011369843370904818	significant	EPB41L2_ESPQ_17
O43491_EVPIVQTETKT_N-Term(TMTpro); K10(TMTpro)	class1Dementia_Control	class1Dementia	Control	-0.046614881016358925	0.1064893071277421	-0.43774236375151543	0.6625880218655797	0.781759249959196	ns	EPB41L2_EVPI_11
O43491_EVPIVQTETKT_N-Term(TMTpro); K10(TMTpro)	class1Frail_Control	class1Frail	Control	0.02962728311439515	0.10663801091397912	0.2778304176950034	0.781759249959196	0.781759249959196	ns	EPB41L2_EVPI_11
O43491_EVPIVQTETKT_N-Term(TMTpro); K10(TMTpro)	class1Resilient_Control	class1Resilient	Control	-0.0880461934781558	0.10661526768030324	-0.8258310033246954	0.4110134862901934	0.781759249959196	ns	EPB41L2_EVPI_11
O43491_EVPIVQTETKT_N-Term(TMTpro); K10(TMTpro)	class1Frail_Dementia	class1Frail	Dementia	0.07624216413075427	0.10615639885165948	0.718206014479573	0.4744307024983505	0.781759249959196	ns	EPB41L2_EVPI_11
O43491_EVPIVQTETKT_N-Term(TMTpro); K10(TMTpro)	class1Resilient_Dementia	class1Resilient	Dementia	-0.041431312461796585	0.10644748886810544	-0.3892183169593823	0.6980044443211983	0.781759249959196	ns	EPB41L2_EVPI_11
O43491_EVPIVQTETKT_N-Term(TMTpro); K10(TMTpro)	class1Frail_Resilient	class1Frail	Resilient	0.07624216413075427	0.10615639885165948	0.718206014479573	0.4744307024983505	0.781759249959196	ns	EPB41L2_EVPI_11
O43491_FPGAAGEISA_N-Term(TMTpro)	class1Dementia_Control	class1Dementia	Control	-0.04344857765090181	0.10775470269414576	-0.4032174611833655	0.6877137669366882	0.6877137669366882	ns	EPB41L2_FPGA_10
O43491_FPGAAGEISA_N-Term(TMTpro)	class1Frail_Control	class1Frail	Control	0.4377149281022975	0.10790517350391676	4.05647768210492	1.0354835217279523e-4	2.0709670434559046e-4	significant	EPB41L2_FPGA_10
O43491_FPGAAGEISA_N-Term(TMTpro)	class1Resilient_Control	class1Resilient	Control	0.2071323884034663	0.10788216001599812	1.9199874045231398	0.05792415289679735	0.06950898347615682	ns	EPB41L2_FPGA_10
O43491_FPGAAGEISA_N-Term(TMTpro)	class1Frail_Dementia	class1Frail	Dementia	0.4811635057532	0.10741783852175828	4.479363133486779	2.1262656373363966e-5	6.378796912009189e-5	significant	EPB41L2_FPGA_10
O43491_FPGAAGEISA_N-Term(TMTpro)	class1Resilient_Dementia	class1Resilient	Dementia	0.25058096605436875	0.10771238751475475	2.326389488117543	0.0221700034400882	0.0332550051601323	significant	EPB41L2_FPGA_10
O43491_FPGAAGEISA_N-Term(TMTpro)	class1Frail_Resilient	class1Frail	Resilient	0.4811635057532	0.10741783852175828	4.479363133486779	2.1262656373363966e-5	6.378796912009189e-5	significant	EPB41L2_FPGA_10
O43491_IPPWLKK_N-Term(TMTpro); K6(TMTpro); K7(TMTpro)	class1Dementia_Control	class1Dementia	Control	-0.1953228869549139	0.2292363138363204	-0.8520590986922717	0.39682367281326847	0.8410500479480609	ns	EPB41L2_IPPW_7
O43491_IPPWLKK_N-Term(TMTpro); K6(TMTpro); K7(TMTpro)	class1Frail_Control	class1Frail	Control	-0.08483131344966675	0.23223933570149818	-0.3652753879674463	0.7159073098652031	0.8410500479480609	ns	EPB41L2_IPPW_7
O43491_IPPWLKK_N-Term(TMTpro); K6(TMTpro); K7(TMTpro)	class1Resilient_Control	class1Resilient	Control	-0.14856509045067542	0.22873318891240077	-0.6495126096789225	0.51793998594914	0.8410500479480609	ns	EPB41L2_IPPW_7
O43491_IPPWLKK_N-Term(TMTpro); K6(TMTpro); K7(TMTpro)	class1Frail_Dementia	class1Frail	Dementia	0.11049157350524647	0.23069429170179215	0.47895235157389077	0.6333298836500947	0.8410500479480609	ns	EPB41L2_IPPW_7
O43491_IPPWLKK_N-Term(TMTpro); K6(TMTpro); K7(TMTpro)	class1Resilient_Dementia	class1Resilient	Dementia	0.04675779650423787	0.2323609830467633	0.2012291215639578	0.8410500479480609	0.8410500479480609	ns	EPB41L2_IPPW_7
O43491_IPPWLKK_N-Term(TMTpro); K6(TMTpro); K7(TMTpro)	class1Frail_Resilient	class1Frail	Resilient	0.11049157350524647	0.23069429170179215	0.47895235157389077	0.6333298836500947	0.8410500479480609	ns	EPB41L2_IPPW_7
O43491_TDATKEKPKEVAENQQNQS_N-Term(TMTpro); K5(TMTpro); K7(TMTpro); K9(TMTpro)	class1Dementia_Control	class1Dementia	Control	-0.3118306667094572	0.3047889930914386	-1.0231034380428103	0.3090318382870165	0.5984577947047091	ns	EPB41L2_TDAT_19
O43491_TDATKEKPKEVAENQQNQS_N-Term(TMTpro); K5(TMTpro); K7(TMTpro); K9(TMTpro)	class1Frail_Control	class1Frail	Control	0.03232186008770275	0.31169258165392866	0.10369788050839661	0.9176424258592031	0.9176424258592031	ns	EPB41L2_TDAT_19
O43491_TDATKEKPKEVAENQQNQS_N-Term(TMTpro); K5(TMTpro); K7(TMTpro); K9(TMTpro)	class1Resilient_Control	class1Resilient	Control	-0.04492555958544759	0.30920046970730736	-0.14529589695634884	0.8848058062559652	0.9176424258592031	ns	EPB41L2_TDAT_19
O43491_TDATKEKPKEVAENQQNQS_N-Term(TMTpro); K5(TMTpro); K7(TMTpro); K9(TMTpro)	class1Frail_Dementia	class1Frail	Dementia	0.3441525267971607	0.3166591187604669	1.0868233580144928	0.2800496066384857	0.5984577947047091	ns	EPB41L2_TDAT_19
O43491_TDATKEKPKEVAENQQNQS_N-Term(TMTpro); K5(TMTpro); K7(TMTpro); K9(TMTpro)	class1Resilient_Dementia	class1Resilient	Dementia	0.2669051071240119	0.314920216349147	0.8475324646293856	0.3989718631364727	0.5984577947047091	ns	EPB41L2_TDAT_19
O43491_TDATKEKPKEVAENQQNQS_N-Term(TMTpro); K5(TMTpro); K7(TMTpro); K9(TMTpro)	class1Frail_Resilient	class1Frail	Resilient	0.3441525267971607	0.3166591187604669	1.0868233580144928	0.2800496066384857	0.5984577947047091	ns	EPB41L2_TDAT_19
O43491_VAKDGGDKKEPTQAVVEEQVLD_N-Term(TMTpro); K3(TMTpro); K8(TMTpro); K9(TMTpro)	class1Dementia_Control	class1Dementia	Control	-0.3184468886898718	0.21583869903279534	-1.475392921273519	0.14344873546739972	0.5977759520615196	ns	EPB41L2_VAKD_22
O43491_VAKDGGDKKEPTQAVVEEQVLD_N-Term(TMTpro); K3(TMTpro); K8(TMTpro); K9(TMTpro)	class1Frail_Control	class1Frail	Control	-0.13465860258594478	0.21629454035248388	-0.6225705113337522	0.5350741833981119	0.5977759520615196	ns	EPB41L2_VAKD_22
O43491_VAKDGGDKKEPTQAVVEEQVLD_N-Term(TMTpro); K3(TMTpro); K8(TMTpro); K9(TMTpro)	class1Resilient_Control	class1Resilient	Control	-0.20289803320908872	0.21639517493327717	-0.9376273443788655	0.35083883226916757	0.5977759520615196	ns	EPB41L2_VAKD_22
O43491_VAKDGGDKKEPTQAVVEEQVLD_N-Term(TMTpro); K3(TMTpro); K8(TMTpro); K9(TMTpro)	class1Frail_Dementia	class1Frail	Dementia	0.18378828610392745	0.21767372130247345	0.844329232781114	0.4006291915516065	0.5977759520615196	ns	EPB41L2_VAKD_22
O43491_VAKDGGDKKEPTQAVVEEQVLD_N-Term(TMTpro); K3(TMTpro); K8(TMTpro); K9(TMTpro)	class1Resilient_Dementia	class1Resilient	Dementia	0.11554885548078317	0.2182637353521171	0.529400155707829	0.5977759520615196	0.5977759520615196	ns	EPB41L2_VAKD_22
O43491_VAKDGGDKKEPTQAVVEEQVLD_N-Term(TMTpro); K3(TMTpro); K8(TMTpro); K9(TMTpro)	class1Frail_Resilient	class1Frail	Resilient	0.18378828610392745	0.21767372130247345	0.844329232781114	0.4006291915516065	0.5977759520615196	ns	EPB41L2_VAKD_22
O43491_VTISDASQRTEISTKEVPIVQ_N-Term(TMTpro); K15(TMTpro)	class1Dementia_Control	class1Dementia	Control	-0.20725789357551475	0.24145780140260462	-0.8583607254417709	0.39287675911678044	0.5893151386751707	ns	EPB41L2_VTIS_21
O43491_VTISDASQRTEISTKEVPIVQ_N-Term(TMTpro); K15(TMTpro)	class1Frail_Control	class1Frail	Control	0.1616888939592019	0.24196774907803853	0.6682249786398378	0.5056275135490784	0.6067530162588941	ns	EPB41L2_VTIS_21
O43491_VTISDASQRTEISTKEVPIVQ_N-Term(TMTpro); K15(TMTpro)	class1Resilient_Control	class1Resilient	Control	0.07835498181395065	0.24208032854007344	0.32367347766954113	0.7469042799015208	0.7469042799015208	ns	EPB41L2_VTIS_21
O43491_VTISDASQRTEISTKEVPIVQ_N-Term(TMTpro); K15(TMTpro)	class1Frail_Dementia	class1Frail	Dementia	0.36894678753471655	0.24351063272871437	1.5151157195905514	0.13309862529578906	0.39929587588736715	ns	EPB41L2_VTIS_21
O43491_VTISDASQRTEISTKEVPIVQ_N-Term(TMTpro); K15(TMTpro)	class1Resilient_Dementia	class1Resilient	Dementia	0.2856128753894654	0.24417067884584723	1.1697263436359693	0.24506850197944946	0.4901370039588989	ns	EPB41L2_VTIS_21
O43491_VTISDASQRTEISTKEVPIVQ_N-Term(TMTpro); K15(TMTpro)	class1Frail_Resilient	class1Frail	Resilient	0.36894678753471655	0.24351063272871437	1.5151157195905514	0.13309862529578906	0.39929587588736715	ns	EPB41L2_VTIS_21
O43491_VVAKDGGDKKEPTQAVVEEQVLD_N-Term(TMTpro); K4(TMTpro); K9(TMTpro); K10(TMTpro)	class1Dementia_Control	class1Dementia	Control	0.27556505084289495	0.18319360387576342	1.504228559364852	0.13594787868821323	0.4968209053452569	ns	EPB41L2_VVAK_23
O43491_VVAKDGGDKKEPTQAVVEEQVLD_N-Term(TMTpro); K4(TMTpro); K9(TMTpro); K10(TMTpro)	class1Frail_Control	class1Frail	Control	0.1794508484284938	0.1818361558888203	0.9868821057689707	0.3262888269176689	0.6525776538353378	ns	EPB41L2_VVAK_23
O43491_VVAKDGGDKKEPTQAVVEEQVLD_N-Term(TMTpro); K4(TMTpro); K9(TMTpro); K10(TMTpro)	class1Resilient_Control	class1Resilient	Control	0.2573257820466941	0.18412531839771354	1.397557838791439	0.16560696844841896	0.4968209053452569	ns	EPB41L2_VVAK_23
O43491_VVAKDGGDKKEPTQAVVEEQVLD_N-Term(TMTpro); K4(TMTpro); K9(TMTpro); K10(TMTpro)	class1Frail_Dementia	class1Frail	Dementia	-0.09611420241440072	0.184646577442724	-0.5205306469556125	0.6039442625185495	0.7247331150222593	ns	EPB41L2_VVAK_23
O43491_VVAKDGGDKKEPTQAVVEEQVLD_N-Term(TMTpro); K4(TMTpro); K9(TMTpro); K10(TMTpro)	class1Resilient_Dementia	class1Resilient	Dementia	-0.01823926879620033	0.18760359094956666	-0.09722238633003341	0.9227612803865599	0.9227612803865599	ns	EPB41L2_VVAK_23
O43491_VVAKDGGDKKEPTQAVVEEQVLD_N-Term(TMTpro); K4(TMTpro); K9(TMTpro); K10(TMTpro)	class1Frail_Resilient	class1Frail	Resilient	-0.09611420241440072	0.184646577442724	-0.5205306469556125	0.6039442625185495	0.7247331150222593	ns	EPB41L2_VVAK_23
O43615_SASSTEQIL_N-Term(TMTpro)	class1Dementia_Control	class1Dementia	Control	-0.022417293782431656	0.10653744706507258	-0.21041703551183535	0.8338075229243387	0.8338075229243387	ns	TIMM44_SASS_9
O43615_SASSTEQIL_N-Term(TMTpro)	class1Frail_Control	class1Frail	Control	0.12043424157657777	0.10666346658340864	1.129104888808397	0.26178913238354695	0.4869732847620848	ns	TIMM44_SASS_9
O43615_SASSTEQIL_N-Term(TMTpro)	class1Resilient_Control	class1Resilient	Control	-0.10703750189609568	0.10809130575849871	-0.990250799035054	0.3246488565080565	0.4869732847620848	ns	TIMM44_SASS_9
O43615_SASSTEQIL_N-Term(TMTpro)	class1Frail_Dementia	class1Frail	Dementia	0.1428515353590098	0.1061921060596761	1.3452180266462783	0.18186135264290637	0.4869732847620848	ns	TIMM44_SASS_9
O43615_SASSTEQIL_N-Term(TMTpro)	class1Resilient_Dementia	class1Resilient	Dementia	-0.08462020811366384	0.10757324419004265	-0.7866287639719299	0.4335208322161923	0.5202249986594307	ns	TIMM44_SASS_9
O43615_SASSTEQIL_N-Term(TMTpro)	class1Frail_Resilient	class1Frail	Resilient	0.1428515353590098	0.1061921060596761	1.3452180266462783	0.18186135264290637	0.4869732847620848	ns	TIMM44_SASS_9
O43759_DPSQDSSMP_N-Term(TMTpro)	class1Dementia_Control	class1Dementia	Control	0.14482163494328293	0.10766592255014086	1.3451018810138218	0.1825406634232808	0.4262862930918606	ns	SYNGR1_DPSQ_9
O43759_DPSQDSSMP_N-Term(TMTpro)	class1Frail_Control	class1Frail	Control	0.02796863446653357	0.10907635841931765	0.256413349985658	0.7983155221331143	0.7983155221331143	ns	SYNGR1_DPSQ_9
O43759_DPSQDSSMP_N-Term(TMTpro)	class1Resilient_Control	class1Resilient	Control	-0.03326269176258607	0.10742961876307834	-0.3096231015763212	0.7576839452436737	0.7983155221331143	ns	SYNGR1_DPSQ_9
O43759_DPSQDSSMP_N-Term(TMTpro)	class1Frail_Dementia	class1Frail	Dementia	-0.11685300047674896	0.10835069421356844	-1.0784702518511027	0.2841908620612404	0.4262862930918606	ns	SYNGR1_DPSQ_9
O43759_DPSQDSSMP_N-Term(TMTpro)	class1Resilient_Dementia	class1Resilient	Dementia	-0.17808432670586893	0.10913349279490832	-1.6318026862801696	0.106804510527852	0.4262862930918606	ns	SYNGR1_DPSQ_9
O43759_DPSQDSSMP_N-Term(TMTpro)	class1Frail_Resilient	class1Frail	Resilient	-0.11685300047674896	0.10835069421356844	-1.0784702518511027	0.2841908620612404	0.4262862930918606	ns	SYNGR1_DPSQ_9
O43759_GPDPAGMGGTY_N-Term(TMTpro)	class1Dementia_Control	class1Dementia	Control	0.3176753170619107	0.15581434818339407	2.0388065718312776	0.044993842457231356	0.2699630547433881	ns	SYNGR1_GPDP_11
O43759_GPDPAGMGGTY_N-Term(TMTpro)	class1Frail_Control	class1Frail	Control	0.08649839545686364	0.15950992991486815	0.5422759291727393	0.5892361060351394	0.5892361060351394	ns	SYNGR1_GPDP_11
O43759_GPDPAGMGGTY_N-Term(TMTpro)	class1Resilient_Control	class1Resilient	Control	0.17797751638117099	0.157943072433873	1.1268459808877398	0.26340007014785166	0.3951001052217775	ns	SYNGR1_GPDP_11
O43759_GPDPAGMGGTY_N-Term(TMTpro)	class1Frail_Dementia	class1Frail	Dementia	-0.23117692160504716	0.15873381664034591	-1.4563810440521352	0.14946109070716362	0.29892218141432725	ns	SYNGR1_GPDP_11
O43759_GPDPAGMGGTY_N-Term(TMTpro)	class1Resilient_Dementia	class1Resilient	Dementia	-0.13969780068073992	0.15737307307218432	-0.887685535737508	0.37754785597447893	0.4530574271693747	ns	SYNGR1_GPDP_11
O43759_GPDPAGMGGTY_N-Term(TMTpro)	class1Frail_Resilient	class1Frail	Resilient	-0.23117692160504716	0.15873381664034591	-1.4563810440521352	0.14946109070716362	0.29892218141432725	ns	SYNGR1_GPDP_11
O43759_GPDPAGMGGTYQQ_N-Term(TMTpro)	class1Dementia_Control	class1Dementia	Control	0.24963130512719423	0.19622916224290024	1.2721417258979615	0.20649448954056612	0.38252816451097404	ns	SYNGR1_GPDP_13
O43759_GPDPAGMGGTYQQ_N-Term(TMTpro)	class1Frail_Control	class1Frail	Control	-0.15546997884078073	0.19669877737932004	-0.7903962643395978	0.43130726477979664	0.517568717735756	ns	SYNGR1_GPDP_13
O43759_GPDPAGMGGTYQQ_N-Term(TMTpro)	class1Resilient_Control	class1Resilient	Control	0.22768464924971896	0.1987970752703626	1.145311866082886	0.25501877634064934	0.38252816451097404	ns	SYNGR1_GPDP_13
O43759_GPDPAGMGGTYQQ_N-Term(TMTpro)	class1Frail_Dementia	class1Frail	Dementia	-0.4051012839679753	0.1979929280287012	-2.04603915908174	0.04357596532297534	0.13072789596892603	ns	SYNGR1_GPDP_13
O43759_GPDPAGMGGTYQQ_N-Term(TMTpro)	class1Resilient_Dementia	class1Resilient	Dementia	-0.02194665587747563	0.2006886484790283	-0.1093567376321687	0.913155166187845	0.913155166187845	ns	SYNGR1_GPDP_13
O43759_GPDPAGMGGTYQQ_N-Term(TMTpro)	class1Frail_Resilient	class1Frail	Resilient	-0.4051012839679753	0.1979929280287012	-2.04603915908174	0.04357596532297534	0.13072789596892603	ns	SYNGR1_GPDP_13
O43759_QGYQSQGY_N-Term(TMTpro)	class1Dementia_Control	class1Dementia	Control	-0.22649518800473345	0.11604530322668889	-1.9517824651833262	0.053940378445639245	0.10788075689127849	ns	SYNGR1_QGYQ_8
O43759_QGYQSQGY_N-Term(TMTpro)	class1Frail_Control	class1Frail	Control	0.05979880430305344	0.11629038552380964	0.5142196754589833	0.6083052361676984	0.6083052361676984	ns	SYNGR1_QGYQ_8
O43759_QGYQSQGY_N-Term(TMTpro)	class1Resilient_Control	class1Resilient	Control	-0.07628277005627321	0.11634449153211854	-0.6556629287018223	0.513642593079191	0.6083052361676984	ns	SYNGR1_QGYQ_8
O43759_QGYQSQGY_N-Term(TMTpro)	class1Frail_Dementia	class1Frail	Dementia	0.28629399230778685	0.11703189977618059	2.4462902239074484	0.016293276873925774	0.04887983062177732	significant	SYNGR1_QGYQ_8
O43759_QGYQSQGY_N-Term(TMTpro)	class1Resilient_Dementia	class1Resilient	Dementia	0.15021241794846005	0.11734911980950047	1.2800472486909868	0.20367851489582472	0.3055177723437371	ns	SYNGR1_QGYQ_8
O43759_QGYQSQGY_N-Term(TMTpro)	class1Frail_Resilient	class1Frail	Resilient	0.28629399230778685	0.11703189977618059	2.4462902239074484	0.016293276873925774	0.04887983062177732	significant	SYNGR1_QGYQ_8
O43759_TEPQGYQSQGY_N-Term(TMTpro)	class1Dementia_Control	class1Dementia	Control	-0.09269536819853577	0.10767757398925848	-0.8608604815686386	0.3915053941910387	0.51480958453973	ns	SYNGR1_TEPQ_11
O43759_TEPQGYQSQGY_N-Term(TMTpro)	class1Frail_Control	class1Frail	Control	0.08571145851749427	0.10790498403040531	0.7943234437933157	0.4290079871164417	0.51480958453973	ns	SYNGR1_TEPQ_11
O43759_TEPQGYQSQGY_N-Term(TMTpro)	class1Resilient_Control	class1Resilient	Control	-0.12141295141748096	0.10795518859320061	-1.1246606392861043	0.2635965351732907	0.51480958453973	ns	SYNGR1_TEPQ_11
O43759_TEPQGYQSQGY_N-Term(TMTpro)	class1Frail_Dementia	class1Frail	Dementia	0.17840682671602967	0.1085930295915237	1.6428939075289906	0.10374601529610626	0.31123804588831877	ns	SYNGR1_TEPQ_11
O43759_TEPQGYQSQGY_N-Term(TMTpro)	class1Resilient_Dementia	class1Resilient	Dementia	-0.028717583218945176	0.10888737570169717	-0.2637365721589116	0.7925602186690085	0.7925602186690085	ns	SYNGR1_TEPQ_11
O43759_TEPQGYQSQGY_N-Term(TMTpro)	class1Frail_Resilient	class1Frail	Resilient	0.17840682671602967	0.1085930295915237	1.6428939075289906	0.10374601529610626	0.31123804588831877	ns	SYNGR1_TEPQ_11
O43759_TFDTEPQGYQSQGY_N-Term(TMTpro)	class1Dementia_Control	class1Dementia	Control	-0.24235819009764284	0.12784288351496922	-1.8957503416235517	0.0610981799482054	0.1221963598964108	ns	SYNGR1_TFDT_14
O43759_TFDTEPQGYQSQGY_N-Term(TMTpro)	class1Frail_Control	class1Frail	Control	0.028949161462192983	0.12815317395582743	0.22589500180597435	0.821778790776276	0.821778790776276	ns	SYNGR1_TFDT_14
O43759_TFDTEPQGYQSQGY_N-Term(TMTpro)	class1Resilient_Control	class1Resilient	Control	-0.17042193173508013	0.1291682271529479	-1.319379660861055	0.19028127796399064	0.28542191694598595	ns	SYNGR1_TFDT_14
O43759_TFDTEPQGYQSQGY_N-Term(TMTpro)	class1Frail_Dementia	class1Frail	Dementia	0.2713073515598359	0.1289738898410082	2.1035835384533135	0.03811407760229587	0.1143422328068876	ns	SYNGR1_TFDT_14
O43759_TFDTEPQGYQSQGY_N-Term(TMTpro)	class1Resilient_Dementia	class1Resilient	Dementia	0.0719362583625628	0.13024704367942555	0.5523062660801582	0.5820634799733618	0.6984761759680341	ns	SYNGR1_TFDT_14
O43759_TFDTEPQGYQSQGY_N-Term(TMTpro)	class1Frail_Resilient	class1Frail	Resilient	0.2713073515598359	0.1289738898410082	2.1035835384533135	0.03811407760229587	0.1143422328068876	ns	SYNGR1_TFDT_14
O43761_FATEQLSTG_N-Term(TMTpro)	class1Dementia_Control	class1Dementia	Control	-0.03183253338609014	0.1063822798920858	-0.2992277794608375	0.7654268374737127	0.7665970517295553	ns	SYNGR3_FATE_9
O43761_FATEQLSTG_N-Term(TMTpro)	class1Frail_Control	class1Frail	Control	0.04001455091373228	0.10660695433218756	0.37534653498351367	0.7082483896958784	0.7665970517295553	ns	SYNGR3_FATE_9
O43761_FATEQLSTG_N-Term(TMTpro)	class1Resilient_Control	class1Resilient	Control	0.03175054233447756	0.1066565549653861	0.2976895545218178	0.7665970517295553	0.7665970517295553	ns	SYNGR3_FATE_9
O43761_FATEQLSTG_N-Term(TMTpro)	class1Frail_Dementia	class1Frail	Dementia	0.07184708429982235	0.10728672313408037	0.6696735830959463	0.5047075678052161	0.7665970517295553	ns	SYNGR3_FATE_9
O43761_FATEQLSTG_N-Term(TMTpro)	class1Resilient_Dementia	class1Resilient	Dementia	0.06358307572056769	0.10757752844402119	0.5910442137890688	0.5559093560626434	0.7665970517295553	ns	SYNGR3_FATE_9
O43761_FATEQLSTG_N-Term(TMTpro)	class1Frail_Resilient	class1Frail	Resilient	0.07184708429982235	0.10728672313408037	0.6696735830959463	0.5047075678052161	0.7665970517295553	ns	SYNGR3_FATE_9
O43761_FATEQLSTGAS_N-Term(TMTpro)	class1Dementia_Control	class1Dementia	Control	0.026634475427437417	0.10171895652321945	0.2618437736466314	0.7941410706312995	0.8653794947397072	ns	SYNGR3_FATE_11
O43761_FATEQLSTGAS_N-Term(TMTpro)	class1Frail_Control	class1Frail	Control	-0.017506367092602438	0.10291953016427621	-0.17009761961271536	0.8653794947397072	0.8653794947397072	ns	SYNGR3_FATE_11
O43761_FATEQLSTGAS_N-Term(TMTpro)	class1Resilient_Control	class1Resilient	Control	0.11949748149574602	0.10308522464384658	1.159210564934042	0.2499526024604508	0.8653794947397072	ns	SYNGR3_FATE_11
O43761_FATEQLSTGAS_N-Term(TMTpro)	class1Frail_Dementia	class1Frail	Dementia	-0.04414084252003959	0.10348118386200385	-0.42655911802191115	0.6708907011451729	0.8653794947397072	ns	SYNGR3_FATE_11
O43761_FATEQLSTGAS_N-Term(TMTpro)	class1Resilient_Dementia	class1Resilient	Dementia	0.09286300606830863	0.1039322173536084	0.8934958613685783	0.37437583724105794	0.8653794947397072	ns	SYNGR3_FATE_11
O43761_FATEQLSTGAS_N-Term(TMTpro)	class1Frail_Resilient	class1Frail	Resilient	-0.04414084252003959	0.10348118386200385	-0.42655911802191115	0.6708907011451729	0.8653794947397072	ns	SYNGR3_FATE_11
O43761_FATEQLSTGASQ_N-Term(TMTpro)	class1Dementia_Control	class1Dementia	Control	-0.07526579926766437	0.07744069993778847	-0.9719152761807255	0.333587049584009	0.42158714732124863	ns	SYNGR3_FATE_12
O43761_FATEQLSTGASQ_N-Term(TMTpro)	class1Frail_Control	class1Frail	Control	0.08076310147861565	0.07760425110361477	1.040704604839022	0.30068204455194514	0.42158714732124863	ns	SYNGR3_FATE_12
O43761_FATEQLSTGASQ_N-Term(TMTpro)	class1Resilient_Control	class1Resilient	Control	-0.0019135249096433392	0.07764035775367105	-0.024646008403443536	0.9803895660437987	0.9803895660437987	ns	SYNGR3_FATE_12
O43761_FATEQLSTGASQ_N-Term(TMTpro)	class1Frail_Dementia	class1Frail	Dementia	0.15602890074627979	0.07809908700925482	1.9978325832130432	0.04862485417632352	0.14587456252897057	ns	SYNGR3_FATE_12
O43761_FATEQLSTGASQ_N-Term(TMTpro)	class1Resilient_Dementia	class1Resilient	Dementia	0.07335227435802093	0.07831077796728173	0.9366817220059739	0.3513226227677072	0.42158714732124863	ns	SYNGR3_FATE_12
O43761_FATEQLSTGASQ_N-Term(TMTpro)	class1Frail_Resilient	class1Frail	Resilient	0.15602890074627979	0.07809908700925482	1.9978325832130432	0.04862485417632352	0.14587456252897057	ns	SYNGR3_FATE_12
O43761_QSPPFTETLDTSPKGYQVPAY_N-Term(TMTpro); K14(TMTpro)	class1Dementia_Control	class1Dementia	Control	0.0399737292308178	0.14359260371007276	0.27838292640426376	0.7814844964864753	0.9011716676209517	ns	SYNGR3_QSPP_21
O43761_QSPPFTETLDTSPKGYQVPAY_N-Term(TMTpro); K14(TMTpro)	class1Frail_Control	class1Frail	Control	0.021587940409130788	0.1468830576444897	0.1469736588775367	0.8835471798260955	0.9011716676209517	ns	SYNGR3_QSPP_21
O43761_QSPPFTETLDTSPKGYQVPAY_N-Term(TMTpro); K14(TMTpro)	class1Resilient_Control	class1Resilient	Control	-0.05440112025913726	0.14318896612393575	-0.3799253652830409	0.7050745715469656	0.9011716676209517	ns	SYNGR3_QSPP_21
O43761_QSPPFTETLDTSPKGYQVPAY_N-Term(TMTpro); K14(TMTpro)	class1Frail_Dementia	class1Frail	Dementia	-0.018385788821686885	0.14755561631130656	-0.12460243317948216	0.9011716676209517	0.9011716676209517	ns	SYNGR3_QSPP_21
O43761_QSPPFTETLDTSPKGYQVPAY_N-Term(TMTpro); K14(TMTpro)	class1Resilient_Dementia	class1Resilient	Dementia	-0.0943748494899549	0.14289677718931185	-0.6604407135433549	0.5109944666409576	0.9011716676209517	ns	SYNGR3_QSPP_21
O43761_QSPPFTETLDTSPKGYQVPAY_N-Term(TMTpro); K14(TMTpro)	class1Frail_Resilient	class1Frail	Resilient	-0.018385788821686885	0.14755561631130656	-0.12460243317948216	0.9011716676209517	0.9011716676209517	ns	SYNGR3_QSPP_21
O43761_SPPFTETL_N-Term(TMTpro)	class1Dementia_Control	class1Dementia	Control	0.011433491145118659	0.14003040692918528	0.08165006012516042	0.9351104147340759	0.9351104147340759	ns	SYNGR3_SPPF_8
O43761_SPPFTETL_N-Term(TMTpro)	class1Frail_Control	class1Frail	Control	0.05404765774179811	0.14235550964810198	0.37966677844364505	0.7051074846512593	0.9147262545963781	ns	SYNGR3_SPPF_8
O43761_SPPFTETL_N-Term(TMTpro)	class1Resilient_Control	class1Resilient	Control	0.07179785875698015	0.14269938416230735	0.5031406349681	0.6161224294363785	0.9147262545963781	ns	SYNGR3_SPPF_8
O43761_SPPFTETL_N-Term(TMTpro)	class1Frail_Dementia	class1Frail	Dementia	0.042614166596679263	0.1404375333361172	0.3034385864260969	0.7622718788303151	0.9147262545963781	ns	SYNGR3_SPPF_8
O43761_SPPFTETL_N-Term(TMTpro)	class1Resilient_Dementia	class1Resilient	Dementia	0.06036436761186117	0.14126663124743546	0.4273080420961551	0.6701987300135259	0.9147262545963781	ns	SYNGR3_SPPF_8
O43761_SPPFTETL_N-Term(TMTpro)	class1Frail_Resilient	class1Frail	Resilient	0.042614166596679263	0.1404375333361172	0.3034385864260969	0.7622718788303151	0.9147262545963781	ns	SYNGR3_SPPF_8
O43761_SPPFTETLDTSP_N-Term(TMTpro)	class1Dementia_Control	class1Dementia	Control	-0.19609659983126582	0.13544166298984892	-1.4478307154716703	0.15188803658398078	0.3799953902297854	ns	SYNGR3_SPPF_12
O43761_SPPFTETLDTSP_N-Term(TMTpro)	class1Frail_Control	class1Frail	Control	-0.01601808942336824	0.13555974443222032	-0.11816258204423852	0.9062589956896747	0.9062589956896747	ns	SYNGR3_SPPF_12
O43761_SPPFTETLDTSP_N-Term(TMTpro)	class1Resilient_Control	class1Resilient	Control	-0.1061824999577151	0.13300644996453917	-0.7983259457419125	0.42723600331241807	0.5997389853475588	ns	SYNGR3_SPPF_12
O43761_SPPFTETLDTSP_N-Term(TMTpro)	class1Frail_Dementia	class1Frail	Dementia	0.18007851040789719	0.13614132462165404	1.3227321748803866	0.1899976951148927	0.3799953902297854	ns	SYNGR3_SPPF_12
O43761_SPPFTETLDTSP_N-Term(TMTpro)	class1Resilient_Dementia	class1Resilient	Dementia	0.08991409987355052	0.13258447370944962	0.6781646248458285	0.4997824877896323	0.5997389853475588	ns	SYNGR3_SPPF_12
O43761_SPPFTETLDTSP_N-Term(TMTpro)	class1Frail_Resilient	class1Frail	Resilient	0.18007851040789719	0.13614132462165404	1.3227321748803866	0.1899976951148927	0.3799953902297854	ns	SYNGR3_SPPF_12
O43761_SPPFTETLDTSPKGYQVPAY_N-Term(TMTpro); K13(TMTpro)	class1Dementia_Control	class1Dementia	Control	0.506994994645432	0.2027338229300855	2.5007913692836223	0.01451596379206281	0.07807572275608804	ns	SYNGR3_SPPF_20
O43761_SPPFTETLDTSPKGYQVPAY_N-Term(TMTpro); K13(TMTpro)	class1Frail_Control	class1Frail	Control	0.07395620222799162	0.20512665994178808	0.3605392017253111	0.7194311252373071	0.7194311252373071	ns	SYNGR3_SPPF_20
O43761_SPPFTETLDTSPKGYQVPAY_N-Term(TMTpro); K13(TMTpro)	class1Resilient_Control	class1Resilient	Control	0.23556732349344714	0.2054569019775884	1.1465534680316714	0.2551166848128904	0.30614002177546845	ns	SYNGR3_SPPF_20
O43761_SPPFTETLDTSPKGYQVPAY_N-Term(TMTpro); K13(TMTpro)	class1Frail_Dementia	class1Frail	Dementia	-0.4330387924174391	0.2062460796172854	-2.0996219332798716	0.03903786137804402	0.07807572275608804	ns	SYNGR3_SPPF_20
O43761_SPPFTETLDTSPKGYQVPAY_N-Term(TMTpro); K13(TMTpro)	class1Resilient_Dementia	class1Resilient	Dementia	-0.27142767115198413	0.20714502458435866	-1.310326770805189	0.19398060502248607	0.2909709075337291	ns	SYNGR3_SPPF_20
O43761_SPPFTETLDTSPKGYQVPAY_N-Term(TMTpro); K13(TMTpro)	class1Frail_Resilient	class1Frail	Resilient	-0.4330387924174391	0.2062460796172854	-2.0996219332798716	0.03903786137804402	0.07807572275608804	ns	SYNGR3_SPPF_20
O43761_VEGTETY_N-Term(TMTpro)	class1Dementia_Control	class1Dementia	Control	-0.20574625296994573	0.13445993633055758	-1.5301677108052258	0.13007334725991967	0.1951100208898795	ns	SYNGR3_VEGT_7
O43761_VEGTETY_N-Term(TMTpro)	class1Frail_Control	class1Frail	Control	0.2523208734367389	0.13187223270484796	1.9133737881080326	0.05941740855751252	0.11883481711502504	ns	SYNGR3_VEGT_7
O43761_VEGTETY_N-Term(TMTpro)	class1Resilient_Control	class1Resilient	Control	-0.07428550016429203	0.1327725001014643	-0.5594946250731386	0.5774480776629893	0.5774480776629893	ns	SYNGR3_VEGT_7
O43761_VEGTETY_N-Term(TMTpro)	class1Frail_Dementia	class1Frail	Dementia	0.4580671264066854	0.13522973095760774	3.3873255767275157	0.0011144166833071433	0.0033432500499214297	significant	SYNGR3_VEGT_7
O43761_VEGTETY_N-Term(TMTpro)	class1Resilient_Dementia	class1Resilient	Dementia	0.1314607528056532	0.13707318378069988	0.959055222763149	0.34053272569540616	0.40863927083448737	ns	SYNGR3_VEGT_7
O43761_VEGTETY_N-Term(TMTpro)	class1Frail_Resilient	class1Frail	Resilient	0.4580671264066854	0.13522973095760774	3.3873255767275157	0.0011144166833071433	0.0033432500499214297	significant	SYNGR3_VEGT_7
O43761_VGSGVEGTETY_N-Term(TMTpro)	class1Dementia_Control	class1Dementia	Control	-0.17216921009779543	0.1507243117360877	-1.1422789602732233	0.25623934354662714	0.3843590153199407	ns	SYNGR3_VGSG_11
O43761_VGSGVEGTETY_N-Term(TMTpro)	class1Frail_Control	class1Frail	Control	0.22891588038037833	0.1510426344904353	1.5155712898722928	0.1329834220396939	0.2659668440793878	ns	SYNGR3_VGSG_11
O43761_VGSGVEGTETY_N-Term(TMTpro)	class1Resilient_Control	class1Resilient	Control	-0.07059989961453426	0.1511129095522981	-0.4671996576844456	0.6414382262499132	0.6414382262499132	ns	SYNGR3_VGSG_11
O43761_VGSGVEGTETY_N-Term(TMTpro)	class1Frail_Dementia	class1Frail	Dementia	0.40108509047817326	0.15200574305427594	2.6386180049457724	0.009743981904426843	0.029231945713280527	significant	SYNGR3_VGSG_11
O43761_VGSGVEGTETY_N-Term(TMTpro)	class1Resilient_Dementia	class1Resilient	Dementia	0.10156931048326087	0.15241776120461537	0.6663876288466652	0.506795623590689	0.6081547483088268	ns	SYNGR3_VGSG_11
O43761_VGSGVEGTETY_N-Term(TMTpro)	class1Frail_Resilient	class1Frail	Resilient	0.40108509047817326	0.15200574305427594	2.6386180049457724	0.009743981904426843	0.029231945713280527	significant	SYNGR3_VGSG_11
O43761_YPGYPVGSGVEG_N-Term(TMTpro)	class1Dementia_Control	class1Dementia	Control	0.038920462487602496	0.1481613570007932	0.26268970044189144	0.7935005457333264	0.9094621492774992	ns	SYNGR3_YPGY_12
O43761_YPGYPVGSGVEG_N-Term(TMTpro)	class1Frail_Control	class1Frail	Control	-0.06972080712855723	0.15166394129984825	-0.4597058900817777	0.6470397081027196	0.9094621492774992	ns	SYNGR3_YPGY_12
O43761_YPGYPVGSGVEG_N-Term(TMTpro)	class1Resilient_Control	class1Resilient	Control	0.017130987945354954	0.15014467883293348	0.11409653727666677	0.9094621492774992	0.9094621492774992	ns	SYNGR3_YPGY_12
O43761_YPGYPVGSGVEG_N-Term(TMTpro)	class1Frail_Dementia	class1Frail	Dementia	-0.1086412696161599	0.1526972234979627	-0.7114816309519171	0.4789639826942227	0.9094621492774992	ns	SYNGR3_YPGY_12
O43761_YPGYPVGSGVEG_N-Term(TMTpro)	class1Resilient_Dementia	class1Resilient	Dementia	-0.0217894745422478	0.1513883566156315	-0.14393098009228236	0.8859359415588266	0.9094621492774992	ns	SYNGR3_YPGY_12
O43761_YPGYPVGSGVEG_N-Term(TMTpro)	class1Frail_Resilient	class1Frail	Resilient	-0.1086412696161599	0.1526972234979627	-0.7114816309519171	0.4789639826942227	0.9094621492774992	ns	SYNGR3_YPGY_12
O43761_YPGYPVGSGVEGTE_N-Term(TMTpro)	class1Dementia_Control	class1Dementia	Control	-0.11699136243307444	0.17240453160937813	-0.6785863535080685	0.49943442999279253	0.7491516449891888	ns	SYNGR3_YPGY_14
O43761_YPGYPVGSGVEGTE_N-Term(TMTpro)	class1Frail_Control	class1Frail	Control	0.021821612283003018	0.1690865779965073	0.12905585139616327	0.8976499661560825	0.8976499661560825	ns	SYNGR3_YPGY_14
O43761_YPGYPVGSGVEGTE_N-Term(TMTpro)	class1Resilient_Control	class1Resilient	Control	-0.15772700729102412	0.17024090086079355	-0.9264930254334	0.35708470180078633	0.7491516449891888	ns	SYNGR3_YPGY_14
O43761_YPGYPVGSGVEGTE_N-Term(TMTpro)	class1Frail_Dementia	class1Frail	Dementia	0.13881297471607765	0.17339156228731734	0.800575142670775	0.4258409052062495	0.7491516449891888	ns	SYNGR3_YPGY_14
O43761_YPGYPVGSGVEGTE_N-Term(TMTpro)	class1Resilient_Dementia	class1Resilient	Dementia	-0.04073564485794992	0.17575523751417343	-0.2317748559536661	0.8173277395227885	0.8976499661560825	ns	SYNGR3_YPGY_14
O43761_YPGYPVGSGVEGTE_N-Term(TMTpro)	class1Frail_Resilient	class1Frail	Resilient	0.13881297471607765	0.17339156228731734	0.800575142670775	0.4258409052062495	0.7491516449891888	ns	SYNGR3_YPGY_14
O43761_YPGYPVGSGVEGTET_N-Term(TMTpro)	class1Dementia_Control	class1Dementia	Control	0.3715563137991255	0.14000147218860204	2.6539457620744584	0.009342171794023963	0.018684343588047925	significant	SYNGR3_YPGY_15
O43761_YPGYPVGSGVEGTET_N-Term(TMTpro)	class1Frail_Control	class1Frail	Control	-0.019830709464700138	0.14029714880325347	-0.14134791500652555	0.8878975818656547	0.8878975818656547	ns	SYNGR3_YPGY_15
O43761_YPGYPVGSGVEGTET_N-Term(TMTpro)	class1Resilient_Control	class1Resilient	Control	0.10728735423780297	0.14036242435174076	0.764359512407299	0.4465675615597924	0.5358810738717509	ns	SYNGR3_YPGY_15
O43761_YPGYPVGSGVEGTET_N-Term(TMTpro)	class1Frail_Dementia	class1Frail	Dementia	-0.39138702326382563	0.14119173983015587	-2.77202493385688	0.006716525790806346	0.018684343588047925	significant	SYNGR3_YPGY_15
O43761_YPGYPVGSGVEGTET_N-Term(TMTpro)	class1Resilient_Dementia	class1Resilient	Dementia	-0.2642689595613224	0.1415744461563718	-1.866643075328948	0.06506865023959124	0.09760297535938686	ns	SYNGR3_YPGY_15
O43761_YPGYPVGSGVEGTET_N-Term(TMTpro)	class1Frail_Resilient	class1Frail	Resilient	-0.39138702326382563	0.14119173983015587	-2.77202493385688	0.006716525790806346	0.018684343588047925	significant	SYNGR3_YPGY_15
O43761_YPGYPVGSGVEGTETY_N-Term(TMTpro)	class1Dementia_Control	class1Dementia	Control	0.5517893276636644	0.176985046397404	3.1177172246782425	0.002478883012178635	0.01487329807307181	significant	SYNGR3_YPGY_16
O43761_YPGYPVGSGVEGTETY_N-Term(TMTpro)	class1Frail_Control	class1Frail	Control	0.3566578985360208	0.1793740617135779	1.9883471173526046	0.04995348443829162	0.14722396948030778	ns	SYNGR3_YPGY_16
O43761_YPGYPVGSGVEGTETY_N-Term(TMTpro)	class1Resilient_Control	class1Resilient	Control	0.22579904124011452	0.18006007122551942	1.2540206149163882	0.21323248795775834	0.2808914476424841	ns	SYNGR3_YPGY_16
O43761_YPGYPVGSGVEGTETY_N-Term(TMTpro)	class1Frail_Dementia	class1Frail	Dementia	-0.19513142912764353	0.17982115043898358	-1.0851417013587341	0.2808914476424841	0.2808914476424841	ns	SYNGR3_YPGY_16
O43761_YPGYPVGSGVEGTETY_N-Term(TMTpro)	class1Resilient_Dementia	class1Resilient	Dementia	-0.32599028642355016	0.17999262369616506	-1.8111313659932817	0.07361198474015389	0.14722396948030778	ns	SYNGR3_YPGY_16
O43761_YPGYPVGSGVEGTETY_N-Term(TMTpro)	class1Frail_Resilient	class1Frail	Resilient	-0.19513142912764353	0.17982115043898358	-1.0851417013587341	0.2808914476424841	0.2808914476424841	ns	SYNGR3_YPGY_16
O43837_IGHLQTKGS_N-Term(TMTpro); K7(TMTpro)	class1Dementia_Control	class1Dementia	Control	-0.2537623490503283	0.1656012271512698	-1.5323699794719938	0.12952969426031874	0.2590593885206375	ns	IDH3B_IGHL_9
O43837_IGHLQTKGS_N-Term(TMTpro); K7(TMTpro)	class1Frail_Control	class1Frail	Control	-0.2594263119652607	0.1624142042534766	-1.597312951522265	0.11429200467088624	0.2590593885206375	ns	IDH3B_IGHL_9
O43837_IGHLQTKGS_N-Term(TMTpro); K7(TMTpro)	class1Resilient_Control	class1Resilient	Control	-0.34768325594489874	0.16352297605355712	-2.126204306794327	0.03669062692313754	0.22014376153882526	ns	IDH3B_IGHL_9
O43837_IGHLQTKGS_N-Term(TMTpro); K7(TMTpro)	class1Frail_Dementia	class1Frail	Dementia	-0.005663962914932819	0.16654930832974507	-0.03400772402920425	0.9729589949331876	0.9729589949331876	ns	IDH3B_IGHL_9
O43837_IGHLQTKGS_N-Term(TMTpro); K7(TMTpro)	class1Resilient_Dementia	class1Resilient	Dementia	-0.0939209068945702	0.1688197098934423	-0.5563385161238125	0.5795926984371376	0.8693890476557063	ns	IDH3B_IGHL_9
O43837_IGHLQTKGS_N-Term(TMTpro); K7(TMTpro)	class1Frail_Resilient	class1Frail	Resilient	-0.005663962914932819	0.16654930832974507	-0.03400772402920425	0.9729589949331876	0.9729589949331876	ns	IDH3B_IGHL_9
O43865_LPGVGEEL_N-Term(TMTpro)	class1Dementia_Control	class1Dementia	Control	-0.3033848042025269	0.16255123767281854	-1.8663949198170777	0.06520668307488697	0.09781002461233046	ns	AHCYL1_LPGV_8
O43865_LPGVGEEL_N-Term(TMTpro)	class1Frail_Control	class1Frail	Control	0.18641201831587823	0.1666694445866778	1.118453468049647	0.2663171988681394	0.3195806386417673	ns	AHCYL1_LPGV_8
O43865_LPGVGEEL_N-Term(TMTpro)	class1Resilient_Control	class1Resilient	Control	0.022548793269481112	0.16423038256115402	0.13729976705792962	0.8910971828189358	0.8910971828189358	ns	AHCYL1_LPGV_8
O43865_LPGVGEEL_N-Term(TMTpro)	class1Frail_Dementia	class1Frail	Dementia	0.48979682251840423	0.1676060123565929	2.922310576045023	0.004382248326821831	0.013146744980465492	significant	AHCYL1_LPGV_8
O43865_LPGVGEEL_N-Term(TMTpro)	class1Resilient_Dementia	class1Resilient	Dementia	0.325933597472008	0.1655991769559044	1.9682078345038956	0.05208795780940979	0.09781002461233046	ns	AHCYL1_LPGV_8
O43865_LPGVGEEL_N-Term(TMTpro)	class1Frail_Resilient	class1Frail	Resilient	0.48979682251840423	0.1676060123565929	2.922310576045023	0.004382248326821831	0.013146744980465492	significant	AHCYL1_LPGV_8
O43865_PLPGVGEEL_N-Term(TMTpro)	class1Dementia_Control	class1Dementia	Control	0.025053168823638644	0.12548921000937596	0.19964400781363426	0.8421902535238333	0.9558410155059465	ns	AHCYL1_PLPG_9
O43865_PLPGVGEEL_N-Term(TMTpro)	class1Frail_Control	class1Frail	Control	-0.17744633945742327	0.1257542373995228	-1.411056542720497	0.16152909152738731	0.32305818305477463	ns	AHCYL1_PLPG_9
O43865_PLPGVGEEL_N-Term(TMTpro)	class1Resilient_Control	class1Resilient	Control	0.01800756630672446	0.12581274662006559	0.14312990369015977	0.8864939592170578	0.9558410155059465	ns	AHCYL1_PLPG_9
O43865_PLPGVGEEL_N-Term(TMTpro)	class1Frail_Dementia	class1Frail	Dementia	-0.20249950828106184	0.12655609697637224	-1.6000770655788166	0.11293726784645623	0.32305818305477463	ns	AHCYL1_PLPG_9
O43865_PLPGVGEEL_N-Term(TMTpro)	class1Resilient_Dementia	class1Resilient	Dementia	-0.007045602516914463	0.12689913275872267	-0.05552128185391535	0.9558410155059465	0.9558410155059465	ns	AHCYL1_PLPG_9
O43865_PLPGVGEEL_N-Term(TMTpro)	class1Frail_Resilient	class1Frail	Resilient	-0.20249950828106184	0.12655609697637224	-1.6000770655788166	0.11293726784645623	0.32305818305477463	ns	AHCYL1_PLPG_9
O43865_PLPGVGEELKQAKEIEDAEKYS_N-Term(TMTpro); K10(TMTpro); K13(TMTpro); K20(TMTpro)	class1Dementia_Control	class1Dementia	Control	0.025317403237149202	0.14102636995094575	0.17952247686695433	0.8579138812850243	0.8579138812850243	ns	AHCYL1_PLPG_22
O43865_PLPGVGEELKQAKEIEDAEKYS_N-Term(TMTpro); K10(TMTpro); K13(TMTpro); K20(TMTpro)	class1Frail_Control	class1Frail	Control	-0.08250888699131942	0.1413242111021267	-0.5838269773301271	0.5607350922362154	0.7433660184483933	ns	AHCYL1_PLPG_22
O43865_PLPGVGEELKQAKEIEDAEKYS_N-Term(TMTpro); K10(TMTpro); K13(TMTpro); K20(TMTpro)	class1Resilient_Control	class1Resilient	Control	0.09637325400305141	0.141389964508186	0.6816131140443968	0.497159557781911	0.7433660184483933	ns	AHCYL1_PLPG_22
O43865_PLPGVGEELKQAKEIEDAEKYS_N-Term(TMTpro); K10(TMTpro); K13(TMTpro); K20(TMTpro)	class1Frail_Dementia	class1Frail	Dementia	-0.10782629022846832	0.14222535109117462	-0.7581369242628585	0.4502655960689015	0.7433660184483933	ns	AHCYL1_PLPG_22
O43865_PLPGVGEELKQAKEIEDAEKYS_N-Term(TMTpro); K10(TMTpro); K13(TMTpro); K20(TMTpro)	class1Resilient_Dementia	class1Resilient	Dementia	0.071055850765902	0.14261085906548213	0.4982499315376505	0.6194716820403278	0.7433660184483933	ns	AHCYL1_PLPG_22
O43865_PLPGVGEELKQAKEIEDAEKYS_N-Term(TMTpro); K10(TMTpro); K13(TMTpro); K20(TMTpro)	class1Frail_Resilient	class1Frail	Resilient	-0.10782629022846832	0.14222535109117462	-0.7581369242628585	0.4502655960689015	0.7433660184483933	ns	AHCYL1_PLPG_22
O60641_AAPKPDAAPSIDL_N-Term(TMTpro); K4(TMTpro)	class1Dementia_Control	class1Dementia	Control	0.2875088013145129	0.1614871772068834	1.780381614734534	0.07824446464334085	0.1564366565867629	ns	SNAP91_AAPK_13
O60641_AAPKPDAAPSIDL_N-Term(TMTpro); K4(TMTpro)	class1Frail_Control	class1Frail	Control	0.003816558661972774	0.16182823063382043	0.023584010323938826	0.9812344190117666	0.9812344190117666	ns	SNAP91_AAPK_13
O60641_AAPKPDAAPSIDL_N-Term(TMTpro); K4(TMTpro)	class1Resilient_Control	class1Resilient	Control	0.2655656814593973	0.1619035238711061	1.640271163404808	0.10429110439117527	0.1564366565867629	ns	SNAP91_AAPK_13
O60641_AAPKPDAAPSIDL_N-Term(TMTpro); K4(TMTpro)	class1Frail_Dementia	class1Frail	Dementia	-0.28369224265254	0.1628601124949944	-1.7419381474469966	0.08479028870307379	0.1564366565867629	ns	SNAP91_AAPK_13
O60641_AAPKPDAAPSIDL_N-Term(TMTpro); K4(TMTpro)	class1Resilient_Dementia	class1Resilient	Dementia	-0.021943119855115562	0.1633015518838358	-0.13437177786727192	0.8933958858011517	0.9812344190117666	ns	SNAP91_AAPK_13
O60641_AAPKPDAAPSIDL_N-Term(TMTpro); K4(TMTpro)	class1Frail_Resilient	class1Frail	Resilient	-0.28369224265254	0.1628601124949944	-1.7419381474469966	0.08479028870307379	0.1564366565867629	ns	SNAP91_AAPK_13
O60641_AAPSPATTASPAKVDSSGVID_N-Term(TMTpro); K13(TMTpro)	class1Dementia_Control	class1Dementia	Control	0.1743765320045504	0.17849735735146777	0.9769138019292727	0.33117366313682794	0.44869700814241925	ns	SNAP91_AAPS_21
O60641_AAPSPATTASPAKVDSSGVID_N-Term(TMTpro); K13(TMTpro)	class1Frail_Control	class1Frail	Control	-0.16240378728009888	0.1817588259380491	-0.8935125237629604	0.37391417345201605	0.44869700814241925	ns	SNAP91_AAPS_21
O60641_AAPSPATTASPAKVDSSGVID_N-Term(TMTpro); K13(TMTpro)	class1Resilient_Control	class1Resilient	Control	0.17916556206065598	0.17896172465893026	1.0011389999851321	0.3193855495560117	0.44869700814241925	ns	SNAP91_AAPS_21
O60641_AAPSPATTASPAKVDSSGVID_N-Term(TMTpro); K13(TMTpro)	class1Frail_Dementia	class1Frail	Dementia	-0.3367803192846492	0.18313896142821529	-1.8389332158392548	0.0691508881536519	0.20745266446095573	ns	SNAP91_AAPS_21
O60641_AAPSPATTASPAKVDSSGVID_N-Term(TMTpro); K13(TMTpro)	class1Resilient_Dementia	class1Resilient	Dementia	0.0047890300561050795	0.18051396818985854	0.02652996942080481	0.9788920921613391	0.9788920921613391	ns	SNAP91_AAPS_21
O60641_AAPSPATTASPAKVDSSGVID_N-Term(TMTpro); K13(TMTpro)	class1Frail_Resilient	class1Frail	Resilient	-0.3367803192846492	0.18313896142821529	-1.8389332158392548	0.0691508881536519	0.20745266446095573	ns	SNAP91_AAPS_21
O60641_AAPSPATTASPAKVDSSGVIDL_N-Term(TMTpro); K13(TMTpro)	class1Dementia_Control	class1Dementia	Control	0.030760477180733534	0.1235084782828763	0.24905559204026148	0.8038611587419227	0.8038611587419227	ns	SNAP91_AAPS_22
O60641_AAPSPATTASPAKVDSSGVIDL_N-Term(TMTpro); K13(TMTpro)	class1Frail_Control	class1Frail	Control	-0.29470355023022193	0.12376932245950208	-2.3810710471219583	0.019278869298347663	0.038557738596695326	significant	SNAP91_AAPS_22
O60641_AAPSPATTASPAKVDSSGVIDL_N-Term(TMTpro); K13(TMTpro)	class1Resilient_Control	class1Resilient	Control	0.08322332031152417	0.12382690816582867	0.672093986228516	0.5031724774042328	0.7547587161063491	ns	SNAP91_AAPS_22
O60641_AAPSPATTASPAKVDSSGVIDL_N-Term(TMTpro); K13(TMTpro)	class1Frail_Dementia	class1Frail	Dementia	-0.325464027410955	0.12455852542066369	-2.6129405940844737	0.010452290158620533	0.031356870475861595	significant	SNAP91_AAPS_22
O60641_AAPSPATTASPAKVDSSGVIDL_N-Term(TMTpro); K13(TMTpro)	class1Resilient_Dementia	class1Resilient	Dementia	0.052462843130790485	0.124896146698792	0.42005173512128785	0.675406258184061	0.8038611587419227	ns	SNAP91_AAPS_22
O60641_AAPSPATTASPAKVDSSGVIDL_N-Term(TMTpro); K13(TMTpro)	class1Frail_Resilient	class1Frail	Resilient	-0.325464027410955	0.12455852542066369	-2.6129405940844737	0.010452290158620533	0.031356870475861595	significant	SNAP91_AAPS_22
O60641_AASPGEAPAASEGAAAPATPTP_N-Term(TMTpro)	class1Dementia_Control	class1Dementia	Control	0.2659542370873975	0.15026013195807053	1.7699587616601518	0.08074477178106138	0.12111715767159206	ns	SNAP91_AASP_22
O60641_AASPGEAPAASEGAAAPATPTP_N-Term(TMTpro)	class1Frail_Control	class1Frail	Control	-0.0016856920570137808	0.15195401363945643	-0.011093435550925608	0.9911779697577672	0.9911779697577672	ns	SNAP91_AASP_22
O60641_AASPGEAPAASEGAAAPATPTP_N-Term(TMTpro)	class1Resilient_Control	class1Resilient	Control	0.40289775803638783	0.15220138584641718	2.6471359363504248	0.009864326008783604	0.05918595605270162	ns	SNAP91_AASP_22
O60641_AASPGEAPAASEGAAAPATPTP_N-Term(TMTpro)	class1Frail_Dementia	class1Frail	Dementia	-0.2676399291444105	0.15111732701560757	-1.7710737374064878	0.08055771802661718	0.12111715767159206	ns	SNAP91_AASP_22
O60641_AASPGEAPAASEGAAAPATPTP_N-Term(TMTpro)	class1Resilient_Dementia	class1Resilient	Dementia	0.13694352094899123	0.15177589930206148	0.9022744821722246	0.36976180576637596	0.44371416691965115	ns	SNAP91_AASP_22
O60641_AASPGEAPAASEGAAAPATPTP_N-Term(TMTpro)	class1Frail_Resilient	class1Frail	Resilient	-0.2676399291444105	0.15111732701560757	-1.7710737374064878	0.08055771802661718	0.12111715767159206	ns	SNAP91_AASP_22
O60641_AASPGEAPAASEGAAAPATPTPVA_N-Term(TMTpro)	class1Dementia_Control	class1Dementia	Control	0.0021798375835353715	0.11093536676600209	0.01964961803509733	0.9843645309776583	0.9843645309776583	ns	SNAP91_AASP_24
O60641_AASPGEAPAASEGAAAPATPTPVA_N-Term(TMTpro)	class1Frail_Control	class1Frail	Control	-0.1299504185414249	0.11116965711436572	-1.1689378371270722	0.24538449654524094	0.2944613958542891	ns	SNAP91_AASP_24
O60641_AASPGEAPAASEGAAAPATPTPVA_N-Term(TMTpro)	class1Resilient_Control	class1Resilient	Control	0.16542935785110705	0.1112213806198338	1.4873880986656849	0.14025919892733113	0.2944613958542891	ns	SNAP91_AASP_24
O60641_AASPGEAPAASEGAAAPATPTPVA_N-Term(TMTpro)	class1Frail_Dementia	class1Frail	Dementia	-0.1321302561249599	0.11187851954362145	-1.181015414432994	0.24057617974960174	0.2944613958542891	ns	SNAP91_AASP_24
O60641_AASPGEAPAASEGAAAPATPTPVA_N-Term(TMTpro)	class1Resilient_Dementia	class1Resilient	Dementia	0.16324952026757142	0.11218177111661377	1.4552232385230603	0.14893896724777045	0.2944613958542891	ns	SNAP91_AASP_24
O60641_AASPGEAPAASEGAAAPATPTPVA_N-Term(TMTpro)	class1Frail_Resilient	class1Frail	Resilient	-0.1321302561249599	0.11187851954362145	-1.181015414432994	0.24057617974960174	0.2944613958542891	ns	SNAP91_AASP_24
O60641_AASPGEAPAASEGAAAPATPTPVAA_N-Term(TMTpro)	class1Dementia_Control	class1Dementia	Control	-0.19181490900323886	0.09839950377654971	-1.9493483365406121	0.054333179312943715	0.3259990758776623	ns	SNAP91_AASP_25
O60641_AASPGEAPAASEGAAAPATPTPVAA_N-Term(TMTpro)	class1Frail_Control	class1Frail	Control	-0.0814193432354291	0.09914628936590071	-0.8212041394201847	0.4136762140077712	0.4964114568093254	ns	SNAP91_AASP_25
O60641_AASPGEAPAASEGAAAPATPTPVAA_N-Term(TMTpro)	class1Resilient_Control	class1Resilient	Control	-0.03699080948609526	0.09773583538672181	-0.3784774472917715	0.7059574704187015	0.7059574704187015	ns	SNAP91_AASP_25
O60641_AASPGEAPAASEGAAAPATPTPVAA_N-Term(TMTpro)	class1Frail_Dementia	class1Frail	Dementia	0.11039556576780983	0.10092514375174895	1.0938361013322486	0.27691387133861384	0.41537080700792073	ns	SNAP91_AASP_25
O60641_AASPGEAPAASEGAAAPATPTPVAA_N-Term(TMTpro)	class1Resilient_Dementia	class1Resilient	Dementia	0.1548240995171438	0.0995540137419073	1.5551768703020212	0.12337509052638639	0.37012527157915914	ns	SNAP91_AASP_25
O60641_AASPGEAPAASEGAAAPATPTPVAA_N-Term(TMTpro)	class1Frail_Resilient	class1Frail	Resilient	0.11039556576780983	0.10092514375174895	1.0938361013322486	0.27691387133861384	0.41537080700792073	ns	SNAP91_AASP_25
O60641_AASPGEAPAASEGAAAPATPTPVAAALDA_N-Term(TMTpro)	class1Dementia_Control	class1Dementia	Control	-0.07459882644821068	0.15289264223448668	-0.48791639256126396	0.6268225293290671	0.7521870351948805	ns	SNAP91_AASP_29
O60641_AASPGEAPAASEGAAAPATPTPVAAALDA_N-Term(TMTpro)	class1Frail_Control	class1Frail	Control	0.03955131221064367	0.1554273361305078	0.25446818555413947	0.7997275737658205	0.7997275737658205	ns	SNAP91_AASP_29
O60641_AASPGEAPAASEGAAAPATPTPVAAALDA_N-Term(TMTpro)	class1Resilient_Control	class1Resilient	Control	0.17842893723896358	0.15633143626093965	1.1413503355853523	0.2568205485731357	0.6988335321922938	ns	SNAP91_AASP_29
O60641_AASPGEAPAASEGAAAPATPTPVAAALDA_N-Term(TMTpro)	class1Frail_Dementia	class1Frail	Dementia	0.11415013865885419	0.15586406359342622	0.7323698357859869	0.4658890214615292	0.6988335321922938	ns	SNAP91_AASP_29
O60641_AASPGEAPAASEGAAAPATPTPVAAALDA_N-Term(TMTpro)	class1Resilient_Dementia	class1Resilient	Dementia	0.2530277636871737	0.15693933294145485	1.6122648092404217	0.11048517842040241	0.6629110705224145	ns	SNAP91_AASP_29
O60641_AASPGEAPAASEGAAAPATPTPVAAALDA_N-Term(TMTpro)	class1Frail_Resilient	class1Frail	Resilient	0.11415013865885419	0.15586406359342622	0.7323698357859869	0.4658890214615292	0.6988335321922938	ns	SNAP91_AASP_29
O60641_APKPDAAPSIDL_N-Term(TMTpro); K3(TMTpro)	class1Dementia_Control	class1Dementia	Control	0.21248261395738002	0.15748306702230166	1.3492410198443094	0.181318779601326	0.271978169401989	ns	SNAP91_APKP_12
O60641_APKPDAAPSIDL_N-Term(TMTpro); K3(TMTpro)	class1Frail_Control	class1Frail	Control	-0.11937875995928184	0.1590465232133077	-0.7505901892566061	0.4552477915943075	0.546297349913169	ns	SNAP91_APKP_12
O60641_APKPDAAPSIDL_N-Term(TMTpro); K3(TMTpro)	class1Resilient_Control	class1Resilient	Control	0.2512100460378428	0.1592897928345162	1.5770630469638516	0.11898992988580992	0.23797985977161984	ns	SNAP91_APKP_12
O60641_APKPDAAPSIDL_N-Term(TMTpro); K3(TMTpro)	class1Frail_Dementia	class1Frail	Dementia	-0.331861373916662	0.15660734906945029	-2.1190664160306567	0.037395350046508305	0.11218605013952491	ns	SNAP91_APKP_12
O60641_APKPDAAPSIDL_N-Term(TMTpro); K3(TMTpro)	class1Resilient_Dementia	class1Resilient	Dementia	0.038727432080462525	0.16056172389773185	0.2411996529454901	0.8100585726431072	0.8100585726431072	ns	SNAP91_APKP_12
O60641_APKPDAAPSIDL_N-Term(TMTpro); K3(TMTpro)	class1Frail_Resilient	class1Frail	Resilient	-0.331861373916662	0.15660734906945029	-2.1190664160306567	0.037395350046508305	0.11218605013952491	ns	SNAP91_APKP_12
O60641_APSPATTASPAKVDSSGVIDL_N-Term(TMTpro); K12(TMTpro)	class1Dementia_Control	class1Dementia	Control	0.13592342291085652	0.1624667394419299	0.8366230736072554	0.40539343081449264	0.6946713672909891	ns	SNAP91_APSP_21
O60641_APSPATTASPAKVDSSGVIDL_N-Term(TMTpro); K12(TMTpro)	class1Frail_Control	class1Frail	Control	-0.09944618987366653	0.16259399113236744	-0.611622786187145	0.5425890148066262	0.6946713672909891	ns	SNAP91_APSP_21
O60641_APSPATTASPAKVDSSGVIDL_N-Term(TMTpro); K12(TMTpro)	class1Resilient_Control	class1Resilient	Control	0.09231826746578237	0.16563255474564012	0.5573678894680723	0.5788928060758243	0.6946713672909891	ns	SNAP91_APSP_21
O60641_APSPATTASPAKVDSSGVIDL_N-Term(TMTpro); K12(TMTpro)	class1Frail_Dementia	class1Frail	Dementia	-0.23536961278452323	0.16654814459904888	-1.4132226651408002	0.1616200916352006	0.4848602749056018	ns	SNAP91_APSP_21
O60641_APSPATTASPAKVDSSGVIDL_N-Term(TMTpro); K12(TMTpro)	class1Resilient_Dementia	class1Resilient	Dementia	-0.04360515544507414	0.1661913214068829	-0.2623792570871767	0.7937297594287832	0.7937297594287832	ns	SNAP91_APSP_21
O60641_APSPATTASPAKVDSSGVIDL_N-Term(TMTpro); K12(TMTpro)	class1Frail_Resilient	class1Frail	Resilient	-0.23536961278452323	0.16654814459904888	-1.4132226651408002	0.1616200916352006	0.4848602749056018	ns	SNAP91_APSP_21
O60641_APSPSPVTPAQ_N-Term(TMTpro)	class1Dementia_Control	class1Dementia	Control	0.6230940124889104	0.21096072879738165	2.953601914635801	0.004163738717347631	0.024982432304085787	significant	SNAP91_APSP_11
O60641_APSPSPVTPAQ_N-Term(TMTpro)	class1Frail_Control	class1Frail	Control	0.20978400164589364	0.213450666749453	0.9828219552583395	0.32877318493567853	0.3945278219228142	ns	SNAP91_APSP_11
O60641_APSPSPVTPAQ_N-Term(TMTpro)	class1Resilient_Control	class1Resilient	Control	0.46483750036686267	0.21379430995385304	2.1742276511811593	0.03275980823536702	0.08672848683657144	ns	SNAP91_APSP_11
O60641_APSPSPVTPAQ_N-Term(TMTpro)	class1Frail_Dementia	class1Frail	Dementia	-0.4133100108430154	0.21461551229500594	-1.9258161091118529	0.057818991224380965	0.08672848683657144	ns	SNAP91_APSP_11
O60641_APSPSPVTPAQ_N-Term(TMTpro)	class1Resilient_Dementia	class1Resilient	Dementia	-0.15825651212204722	0.2155509363039929	-0.7341954288653936	0.4650595291903441	0.4650595291903441	ns	SNAP91_APSP_11
O60641_APSPSPVTPAQ_N-Term(TMTpro)	class1Frail_Resilient	class1Frail	Resilient	-0.4133100108430154	0.21461551229500594	-1.9258161091118529	0.057818991224380965	0.08672848683657144	ns	SNAP91_APSP_11
O60641_APSPSPVTPAQN_N-Term(TMTpro)	class1Dementia_Control	class1Dementia	Control	0.26273120591144733	0.16833349791057234	1.560777915106499	0.12193672259835123	0.2411404151165838	ns	SNAP91_APSP_12
O60641_APSPSPVTPAQN_N-Term(TMTpro)	class1Frail_Control	class1Frail	Control	-0.23847161950269508	0.16868901044923756	-1.4136760827964945	0.1607602767443892	0.2411404151165838	ns	SNAP91_APSP_12
O60641_APSPSPVTPAQN_N-Term(TMTpro)	class1Resilient_Control	class1Resilient	Control	0.18414359706626968	0.16876749577680675	1.0911081912941203	0.2780141743452399	0.3336170092142879	ns	SNAP91_APSP_12
O60641_APSPSPVTPAQN_N-Term(TMTpro)	class1Frail_Dementia	class1Frail	Dementia	-0.501202825414142	0.16976463940087477	-2.9523393516044503	0.003982750917467292	0.011948252752401876	significant	SNAP91_APSP_12
O60641_APSPSPVTPAQN_N-Term(TMTpro)	class1Resilient_Dementia	class1Resilient	Dementia	-0.07858760884517746	0.17022479380894875	-0.4616695787182448	0.645384919154708	0.645384919154708	ns	SNAP91_APSP_12
O60641_APSPSPVTPAQN_N-Term(TMTpro)	class1Frail_Resilient	class1Frail	Resilient	-0.501202825414142	0.16976463940087477	-2.9523393516044503	0.003982750917467292	0.011948252752401876	significant	SNAP91_APSP_12
O60641_APSPSPVTPAQNN_N-Term(TMTpro)	class1Dementia_Control	class1Dementia	Control	0.11329134478878074	0.14152986521546654	0.8004765963445583	0.4258976321805834	0.5110771586167001	ns	SNAP91_APSP_13
O60641_APSPSPVTPAQNN_N-Term(TMTpro)	class1Frail_Control	class1Frail	Control	-0.21922330272890764	0.14320032106172975	-1.5308855532132952	0.12989594236170948	0.25979188472341896	ns	SNAP91_APSP_13
O60641_APSPSPVTPAQNN_N-Term(TMTpro)	class1Resilient_Control	class1Resilient	Control	-0.0564427319468756	0.14343086528044857	-0.39351872999241716	0.6950239335332948	0.6950239335332948	ns	SNAP91_APSP_13
O60641_APSPSPVTPAQNN_N-Term(TMTpro)	class1Frail_Dementia	class1Frail	Dementia	-0.33251464751768806	0.14398179557596166	-2.3094214528131825	0.023602105065591673	0.07080631519677502	ns	SNAP91_APSP_13
O60641_APSPSPVTPAQNN_N-Term(TMTpro)	class1Resilient_Dementia	class1Resilient	Dementia	-0.16973407673565605	0.14460935519175344	-1.1737420204286713	0.24411610759374153	0.3661741613906123	ns	SNAP91_APSP_13
O60641_APSPSPVTPAQNN_N-Term(TMTpro)	class1Frail_Resilient	class1Frail	Resilient	-0.33251464751768806	0.14398179557596166	-2.3094214528131825	0.023602105065591673	0.07080631519677502	ns	SNAP91_APSP_13
O60641_APSPSPVTPAQNNL_N-Term(TMTpro)	class1Dementia_Control	class1Dementia	Control	0.1081957653196737	0.12693965545367103	0.8523401527520432	0.3961917625109035	0.7014283218406532	ns	SNAP91_APSP_14
O60641_APSPSPVTPAQNNL_N-Term(TMTpro)	class1Frail_Control	class1Frail	Control	0.04891965855881225	0.12720774611731064	0.3845650917649203	0.7014283218406532	0.7014283218406532	ns	SNAP91_APSP_14
O60641_APSPSPVTPAQNNL_N-Term(TMTpro)	class1Resilient_Control	class1Resilient	Control	0.2027653211297016	0.12726693160661293	1.5932286460433978	0.1144661219094104	0.6867967314564624	ns	SNAP91_APSP_14
O60641_APSPSPVTPAQNNL_N-Term(TMTpro)	class1Frail_Dementia	class1Frail	Dementia	-0.059276106760861653	0.12801887385012445	-0.4630263099350333	0.6444157051801049	0.7014283218406532	ns	SNAP91_APSP_14
O60641_APSPSPVTPAQNNL_N-Term(TMTpro)	class1Resilient_Dementia	class1Resilient	Dementia	0.09456955581002782	0.1283658745525481	0.7367188214131992	0.4631281103637138	0.7014283218406532	ns	SNAP91_APSP_14
O60641_APSPSPVTPAQNNL_N-Term(TMTpro)	class1Frail_Resilient	class1Frail	Resilient	-0.059276106760861653	0.12801887385012445	-0.4630263099350333	0.6444157051801049	0.7014283218406532	ns	SNAP91_APSP_14
O60641_APSPSPVTPAQNNLL_N-Term(TMTpro)	class1Dementia_Control	class1Dementia	Control	0.004399562305432036	0.14995500695008654	0.029339215774878778	0.9766636458941454	0.9766636458941454	ns	SNAP91_APSP_15
O60641_APSPSPVTPAQNNLL_N-Term(TMTpro)	class1Frail_Control	class1Frail	Control	-0.12056833554066967	0.1522922699165167	-0.7916904489424355	0.43077114836631647	0.8615422967326329	ns	SNAP91_APSP_15
O60641_APSPSPVTPAQNNLL_N-Term(TMTpro)	class1Resilient_Control	class1Resilient	Control	-0.012663259472205689	0.1538055409521275	-0.08233292112764111	0.9345778501344396	0.9766636458941454	ns	SNAP91_APSP_15
O60641_APSPSPVTPAQNNLL_N-Term(TMTpro)	class1Frail_Dementia	class1Frail	Dementia	-0.12496789784610197	0.15627976682002254	-0.7996422082586004	0.42617363766213723	0.8615422967326329	ns	SNAP91_APSP_15
O60641_APSPSPVTPAQNNLL_N-Term(TMTpro)	class1Resilient_Dementia	class1Resilient	Dementia	-0.017062821777637984	0.15842395695546982	-0.1077035450038282	0.9144876953768775	0.9766636458941454	ns	SNAP91_APSP_15
O60641_APSPSPVTPAQNNLL_N-Term(TMTpro)	class1Frail_Resilient	class1Frail	Resilient	-0.12496789784610197	0.15627976682002254	-0.7996422082586004	0.42617363766213723	0.8615422967326329	ns	SNAP91_APSP_15
O60641_APSPSPVTPAQNNLLQPN_N-Term(TMTpro)	class1Dementia_Control	class1Dementia	Control	0.12720855190586453	0.1246938899771573	1.0201666812156385	0.31032462794432825	0.46548694191649237	ns	SNAP91_APSP_18
O60641_APSPSPVTPAQNNLLQPN_N-Term(TMTpro)	class1Frail_Control	class1Frail	Control	-0.04870114526251415	0.12603678678139704	-0.3864042118669945	0.7000895574600734	0.7000895574600734	ns	SNAP91_APSP_18
O60641_APSPSPVTPAQNNLLQPN_N-Term(TMTpro)	class1Resilient_Control	class1Resilient	Control	0.22282547527830268	0.12489330152198874	1.7841267110636192	0.07769993010128623	0.32810981816975865	ns	SNAP91_APSP_18
O60641_APSPSPVTPAQNNLLQPN_N-Term(TMTpro)	class1Frail_Dementia	class1Frail	Dementia	-0.17590969716837818	0.12540280253917754	-1.4027573037167298	0.16405490908487932	0.32810981816975865	ns	SNAP91_APSP_18
O60641_APSPSPVTPAQNNLLQPN_N-Term(TMTpro)	class1Resilient_Dementia	class1Resilient	Dementia	0.09561692337243814	0.12476220251758588	0.7663933582685866	0.4454043365035799	0.5344852038042959	ns	SNAP91_APSP_18
O60641_APSPSPVTPAQNNLLQPN_N-Term(TMTpro)	class1Frail_Resilient	class1Frail	Resilient	-0.17590969716837818	0.12540280253917754	-1.4027573037167298	0.16405490908487932	0.32810981816975865	ns	SNAP91_APSP_18
O60641_CSGNDPFAPSEGSAEAAPELDL_N-Term(TMTpro); C1(Carbamidomethyl)	class1Dementia_Control	class1Dementia	Control	0.5683359086412211	0.2677464435229353	2.1226646418275847	0.03708248339156659	0.1320542884897199	ns	SNAP91_CSGN_22
O60641_CSGNDPFAPSEGSAEAAPELDL_N-Term(TMTpro); C1(Carbamidomethyl)	class1Frail_Control	class1Frail	Control	0.5356270790816302	0.26304607647868355	2.036248121439043	0.045256473733759975	0.1320542884897199	ns	SNAP91_CSGN_22
O60641_CSGNDPFAPSEGSAEAAPELDL_N-Term(TMTpro); C1(Carbamidomethyl)	class1Resilient_Control	class1Resilient	Control	0.49719666144707575	0.26652690633394815	1.8654651730512608	0.06602714424485995	0.1320542884897199	ns	SNAP91_CSGN_22
O60641_CSGNDPFAPSEGSAEAAPELDL_N-Term(TMTpro); C1(Carbamidomethyl)	class1Frail_Dementia	class1Frail	Dementia	-0.03270882955959111	0.2681656322811329	-0.12197248872406079	0.9032470333664383	0.9032470333664383	ns	SNAP91_CSGN_22
O60641_CSGNDPFAPSEGSAEAAPELDL_N-Term(TMTpro); C1(Carbamidomethyl)	class1Resilient_Dementia	class1Resilient	Dementia	-0.07113924719414502	0.2693968016686842	-0.2640686405833249	0.792451286419373	0.9032470333664383	ns	SNAP91_CSGN_22
O60641_CSGNDPFAPSEGSAEAAPELDL_N-Term(TMTpro); C1(Carbamidomethyl)	class1Frail_Resilient	class1Frail	Resilient	-0.03270882955959111	0.2681656322811329	-0.12197248872406079	0.9032470333664383	0.9032470333664383	ns	SNAP91_CSGN_22
O60641_ESTPEVAAAPKPDA_N-Term(TMTpro); K11(TMTpro)	class1Dementia_Control	class1Dementia	Control	0.20725947537269868	0.15784008195025787	1.313097869766787	0.19238072848691587	0.2885710927303738	ns	SNAP91_ESTP_14
O60641_ESTPEVAAAPKPDA_N-Term(TMTpro); K11(TMTpro)	class1Frail_Control	class1Frail	Control	-0.13545988463446962	0.16040400098194185	-0.8444919316552433	0.4005617690943758	0.48067412291325096	ns	SNAP91_ESTP_14
O60641_ESTPEVAAAPKPDA_N-Term(TMTpro); K11(TMTpro)	class1Resilient_Control	class1Resilient	Control	0.24251463389075842	0.1582529754895671	1.5324491254620758	0.12880647267198064	0.2576129453439613	ns	SNAP91_ESTP_14
O60641_ESTPEVAAAPKPDA_N-Term(TMTpro); K11(TMTpro)	class1Frail_Dementia	class1Frail	Dementia	-0.3427193600071685	0.16117170049037857	-2.1264239253194934	0.036116095479736515	0.10834828643920955	ns	SNAP91_ESTP_14
O60641_ESTPEVAAAPKPDA_N-Term(TMTpro); K11(TMTpro)	class1Resilient_Dementia	class1Resilient	Dementia	0.03525515851805982	0.15960811639955327	0.2208857501319306	0.8256656168282731	0.8256656168282731	ns	SNAP91_ESTP_14
O60641_ESTPEVAAAPKPDA_N-Term(TMTpro); K11(TMTpro)	class1Frail_Resilient	class1Frail	Resilient	-0.3427193600071685	0.16117170049037857	-2.1264239253194934	0.036116095479736515	0.10834828643920955	ns	SNAP91_ESTP_14
O60641_ESTPEVAAAPKPDAAPS_N-Term(TMTpro); K11(TMTpro)	class1Dementia_Control	class1Dementia	Control	0.4061996488258497	0.19502486654170556	2.0828095208001844	0.03998413230182402	0.07996826460364805	ns	SNAP91_ESTP_17
O60641_ESTPEVAAAPKPDAAPS_N-Term(TMTpro); K11(TMTpro)	class1Frail_Control	class1Frail	Control	-0.07585528510386234	0.19543675001271807	-0.38813214556078146	0.698795853630181	0.698795853630181	ns	SNAP91_ESTP_17
O60641_ESTPEVAAAPKPDAAPS_N-Term(TMTpro); K11(TMTpro)	class1Resilient_Control	class1Resilient	Control	0.320901572060412	0.19552768016461688	1.641207893379809	0.10409615758028463	0.15614423637042696	ns	SNAP91_ESTP_17
O60641_ESTPEVAAAPKPDAAPS_N-Term(TMTpro); K11(TMTpro)	class1Frail_Dementia	class1Frail	Dementia	-0.4820549339297119	0.1966829333056767	-2.450924062539384	0.016097756239891216	0.04829326871967365	significant	SNAP91_ESTP_17
O60641_ESTPEVAAAPKPDAAPS_N-Term(TMTpro); K11(TMTpro)	class1Resilient_Dementia	class1Resilient	Dementia	-0.08529807676543764	0.19721605091528574	-0.43251082439571553	0.6663608391834288	0.698795853630181	ns	SNAP91_ESTP_17
O60641_ESTPEVAAAPKPDAAPS_N-Term(TMTpro); K11(TMTpro)	class1Frail_Resilient	class1Frail	Resilient	-0.4820549339297119	0.1966829333056767	-2.450924062539384	0.016097756239891216	0.04829326871967365	significant	SNAP91_ESTP_17
O60641_ESTPEVAAAPKPDAAPSIDL_N-Term(TMTpro); K11(TMTpro)	class1Dementia_Control	class1Dementia	Control	0.38443746265850187	0.21274448564447337	1.8070384362438994	0.07395547448495576	0.11093321172743364	ns	SNAP91_ESTP_20
O60641_ESTPEVAAAPKPDAAPSIDL_N-Term(TMTpro); K11(TMTpro)	class1Frail_Control	class1Frail	Control	-0.02312221431352997	0.2131937921290251	-0.10845632080851765	0.9138649022790678	0.9138649022790678	ns	SNAP91_ESTP_20
O60641_ESTPEVAAAPKPDAAPSIDL_N-Term(TMTpro); K11(TMTpro)	class1Resilient_Control	class1Resilient	Control	0.4330415133752466	0.2132929840358743	2.0302660930582332	0.04515507905077041	0.11093321172743364	ns	SNAP91_ESTP_20
O60641_ESTPEVAAAPKPDAAPSIDL_N-Term(TMTpro); K11(TMTpro)	class1Frail_Dementia	class1Frail	Dementia	-0.40755967697203194	0.2145532014616935	-1.8995739713760365	0.06055487790996999	0.11093321172743364	ns	SNAP91_ESTP_20
O60641_ESTPEVAAAPKPDAAPSIDL_N-Term(TMTpro); K11(TMTpro)	class1Resilient_Dementia	class1Resilient	Dementia	0.04860405071674499	0.2151347572071503	0.22592374820189942	0.8217512316313625	0.9138649022790678	ns	SNAP91_ESTP_20
O60641_ESTPEVAAAPKPDAAPSIDL_N-Term(TMTpro); K11(TMTpro)	class1Frail_Resilient	class1Frail	Resilient	-0.40755967697203194	0.2145532014616935	-1.8995739713760365	0.06055487790996999	0.11093321172743364	ns	SNAP91_ESTP_20
O60641_FATASAAVPVS_N-Term(TMTpro)	class1Dementia_Control	class1Dementia	Control	0.1621734634231579	0.11712484384456102	1.384620530537329	0.17016780952540644	0.3403356190508129	ns	SNAP91_FATA_11
O60641_FATASAAVPVS_N-Term(TMTpro)	class1Frail_Control	class1Frail	Control	-0.13105231631898176	0.11850725087112711	-1.1058590538185467	0.27223074580088896	0.4083461187013334	ns	SNAP91_FATA_11
O60641_FATASAAVPVS_N-Term(TMTpro)	class1Resilient_Control	class1Resilient	Control	0.07260396268152688	0.11869804067775627	0.6116694282985978	0.5425583093661327	0.5425583093661327	ns	SNAP91_FATA_11
O60641_FATASAAVPVS_N-Term(TMTpro)	class1Frail_Dementia	class1Frail	Dementia	-0.2932257797421393	0.11915397006575486	-2.460898110069881	0.016097713669922322	0.04829314100976696	significant	SNAP91_FATA_11
O60641_FATASAAVPVS_N-Term(TMTpro)	class1Resilient_Dementia	class1Resilient	Dementia	-0.08956950074163099	0.11967331502443805	-0.7484500677811117	0.456468822372047	0.5425583093661327	ns	SNAP91_FATA_11
O60641_FATASAAVPVS_N-Term(TMTpro)	class1Frail_Resilient	class1Frail	Resilient	-0.2932257797421393	0.11915397006575486	-2.460898110069881	0.016097713669922322	0.04829314100976696	significant	SNAP91_FATA_11
O60641_FESTPEVAAAPKPDAAPS_N-Term(TMTpro); K12(TMTpro)	class1Dementia_Control	class1Dementia	Control	0.3765449724344994	0.20507748054860328	1.8361107783614419	0.06950231421810155	0.10425347132715232	ns	SNAP91_FEST_18
O60641_FESTPEVAAAPKPDAAPS_N-Term(TMTpro); K12(TMTpro)	class1Frail_Control	class1Frail	Control	-0.4208603447757359	0.20551059467406174	-2.0478766335293677	0.04336151714343671	0.08672303428687342	ns	SNAP91_FEST_18
O60641_FESTPEVAAAPKPDAAPS_N-Term(TMTpro); K12(TMTpro)	class1Resilient_Control	class1Resilient	Control	0.2079736860720158	0.20560621184733807	1.0115146045608563	0.3143668300346694	0.3772401960416033	ns	SNAP91_FEST_18
O60641_FESTPEVAAAPKPDAAPS_N-Term(TMTpro); K12(TMTpro)	class1Frail_Dementia	class1Frail	Dementia	-0.7974053172102348	0.20682101285074617	-3.855533372644722	2.1124699368423947e-4	6.337409810527184e-4	significant	SNAP91_FEST_18
O60641_FESTPEVAAAPKPDAAPS_N-Term(TMTpro); K12(TMTpro)	class1Resilient_Dementia	class1Resilient	Dementia	-0.16857128636248367	0.20738161016407047	-0.8128555190072932	0.418354895655781	0.418354895655781	ns	SNAP91_FEST_18
O60641_FESTPEVAAAPKPDAAPS_N-Term(TMTpro); K12(TMTpro)	class1Frail_Resilient	class1Frail	Resilient	-0.7974053172102348	0.20682101285074617	-3.855533372644722	2.1124699368423947e-4	6.337409810527184e-4	significant	SNAP91_FEST_18
O60641_FESTPEVAAAPKPDAAPSID_N-Term(TMTpro); K12(TMTpro)	class1Dementia_Control	class1Dementia	Control	0.2091857158845289	0.16585349902229496	1.26126802942161	0.21043607410816548	0.31565411116224823	ns	SNAP91_FEST_20
O60641_FESTPEVAAAPKPDAAPSID_N-Term(TMTpro); K12(TMTpro)	class1Frail_Control	class1Frail	Control	-0.086084760717227	0.1672646209933123	-0.5146620977347559	0.6080369388577809	0.6080369388577809	ns	SNAP91_FEST_20
O60641_FESTPEVAAAPKPDAAPSID_N-Term(TMTpro); K12(TMTpro)	class1Resilient_Control	class1Resilient	Control	0.35959240288823047	0.16799830705608818	2.140452539013839	0.034992448829394174	0.16161532331349868	ns	SNAP91_FEST_20
O60641_FESTPEVAAAPKPDAAPSID_N-Term(TMTpro); K12(TMTpro)	class1Frail_Dementia	class1Frail	Dementia	-0.29527047660175526	0.1672298448676465	-1.765656583819988	0.08080766165674934	0.16161532331349868	ns	SNAP91_FEST_20
O60641_FESTPEVAAAPKPDAAPSID_N-Term(TMTpro); K12(TMTpro)	class1Resilient_Dementia	class1Resilient	Dementia	0.15040668700370088	0.16794189412112553	0.895587654234877	0.37283594111515994	0.44740312933819193	ns	SNAP91_FEST_20
O60641_FESTPEVAAAPKPDAAPSID_N-Term(TMTpro); K12(TMTpro)	class1Frail_Resilient	class1Frail	Resilient	-0.29527047660175526	0.1672298448676465	-1.765656583819988	0.08080766165674934	0.16161532331349868	ns	SNAP91_FEST_20
O60641_FESTPEVAAAPKPDAAPSIDL_N-Term(TMTpro); K12(TMTpro)	class1Dementia_Control	class1Dementia	Control	0.4452030483511671	0.22141388198488282	2.0107278024309405	0.04721897032871685	0.07082845549307527	ns	SNAP91_FEST_21
O60641_FESTPEVAAAPKPDAAPSIDL_N-Term(TMTpro); K12(TMTpro)	class1Frail_Control	class1Frail	Control	-0.016578168114083792	0.22188149783233574	-0.07471631603375531	0.9405992018543827	0.9809357064717843	ns	SNAP91_FEST_21
O60641_FESTPEVAAAPKPDAAPSIDL_N-Term(TMTpro); K12(TMTpro)	class1Resilient_Control	class1Resilient	Control	0.4505676166455451	0.22198473183668813	2.0297234540302664	0.04521133924778523	0.07082845549307527	ns	SNAP91_FEST_21
O60641_FESTPEVAAAPKPDAAPSIDL_N-Term(TMTpro); K12(TMTpro)	class1Frail_Dementia	class1Frail	Dementia	-0.46178121646525083	0.22329630346943968	-2.0680199774487096	0.04138530463769499	0.07082845549307527	ns	SNAP91_FEST_21
O60641_FESTPEVAAAPKPDAAPSIDL_N-Term(TMTpro); K12(TMTpro)	class1Resilient_Dementia	class1Resilient	Dementia	0.0053645682943781435	0.22390155777157653	0.02395949518069479	0.9809357064717843	0.9809357064717843	ns	SNAP91_FEST_21
O60641_FESTPEVAAAPKPDAAPSIDL_N-Term(TMTpro); K12(TMTpro)	class1Frail_Resilient	class1Frail	Resilient	-0.46178121646525083	0.22329630346943968	-2.0680199774487096	0.04138530463769499	0.07082845549307527	ns	SNAP91_FEST_21
O60641_FGDAFGSSASEPQPASQAASSSSASADL_N-Term(TMTpro)	class1Dementia_Control	class1Dementia	Control	0.13179404745822315	0.14187738347692877	0.9289292220394992	0.3559059006157126	0.4270870807388551	ns	SNAP91_FGDA_28
O60641_FGDAFGSSASEPQPASQAASSSSASADL_N-Term(TMTpro)	class1Frail_Control	class1Frail	Control	-0.16382490689353504	0.1434194859514713	-1.1422778836968381	0.2569721423561262	0.3854582135341893	ns	SNAP91_FGDA_28
O60641_FGDAFGSSASEPQPASQAASSSSASADL_N-Term(TMTpro)	class1Resilient_Control	class1Resilient	Control	-0.0480447511742994	0.14163467878405872	-0.33921601395058154	0.7353949997818818	0.7353949997818818	ns	SNAP91_FGDA_28
O60641_FGDAFGSSASEPQPASQAASSSSASADL_N-Term(TMTpro)	class1Frail_Dementia	class1Frail	Dementia	-0.29561895435175867	0.1455163204382599	-2.031517519556748	0.04574555473915462	0.13723666421746386	ns	SNAP91_FGDA_28
O60641_FGDAFGSSASEPQPASQAASSSSASADL_N-Term(TMTpro)	class1Resilient_Dementia	class1Resilient	Dementia	-0.17983879863252278	0.14474959398991974	-1.2424131472523967	0.21795485687119667	0.3854582135341893	ns	SNAP91_FGDA_28
O60641_FGDAFGSSASEPQPASQAASSSSASADL_N-Term(TMTpro)	class1Frail_Resilient	class1Frail	Resilient	-0.29561895435175867	0.1455163204382599	-2.031517519556748	0.04574555473915462	0.13723666421746386	ns	SNAP91_FGDA_28
O60641_FSTDAFSSPPQG_N-Term(TMTpro)	class1Dementia_Control	class1Dementia	Control	-0.09880923575368847	0.10627694025097878	-0.9297335388123245	0.354890549210213	0.709781098420426	ns	SNAP91_FSTD_12
O60641_FSTDAFSSPPQG_N-Term(TMTpro)	class1Frail_Control	class1Frail	Control	-0.10775242115076755	0.10650139221864519	-1.0117465969792585	0.3142564524775908	0.709781098420426	ns	SNAP91_FSTD_12
O60641_FSTDAFSSPPQG_N-Term(TMTpro)	class1Resilient_Control	class1Resilient	Control	0.02192169728895208	0.10655094373733982	0.2057391189607063	0.8374396166228633	0.9336787825914694	ns	SNAP91_FSTD_12
O60641_FSTDAFSSPPQG_N-Term(TMTpro)	class1Frail_Dementia	class1Frail	Dementia	-0.008943185397078819	0.10718048791406108	-0.08344042438255737	0.9336787825914694	0.9336787825914694	ns	SNAP91_FSTD_12
O60641_FSTDAFSSPPQG_N-Term(TMTpro)	class1Resilient_Dementia	class1Resilient	Dementia	0.1207309330426405	0.10747100526883668	1.1233814435868945	0.26413642029058354	0.709781098420426	ns	SNAP91_FSTD_12
O60641_FSTDAFSSPPQG_N-Term(TMTpro)	class1Frail_Resilient	class1Frail	Resilient	-0.008943185397078819	0.10718048791406108	-0.08344042438255737	0.9336787825914694	0.9336787825914694	ns	SNAP91_FSTD_12
O60641_FSTDAFSSPPQGASPVPESSLTA_N-Term(TMTpro)	class1Dementia_Control	class1Dementia	Control	-0.09878130025856113	0.12606861854332677	-0.7835518577100324	0.4355604911829488	0.5226725894195385	ns	SNAP91_FSTD_23
O60641_FSTDAFSSPPQGASPVPESSLTA_N-Term(TMTpro)	class1Frail_Control	class1Frail	Control	0.13901795583429843	0.12955726490948147	1.0730232374959978	0.28640835784447644	0.4296125367667146	ns	SNAP91_FSTD_23
O60641_FSTDAFSSPPQGASPVPESSLTA_N-Term(TMTpro)	class1Resilient_Control	class1Resilient	Control	0.04687861225490252	0.1296986072460379	0.3614426804597363	0.7186981923268103	0.7186981923268103	ns	SNAP91_FSTD_23
O60641_FSTDAFSSPPQGASPVPESSLTA_N-Term(TMTpro)	class1Frail_Dementia	class1Frail	Dementia	0.2377992560928596	0.12418712587485638	1.9148462807045747	0.058999127168855095	0.1769973815065653	ns	SNAP91_FSTD_23
O60641_FSTDAFSSPPQGASPVPESSLTA_N-Term(TMTpro)	class1Resilient_Dementia	class1Resilient	Dementia	0.14565991251346372	0.12471822946585395	1.1679119655346237	0.24622688709006904	0.4296125367667146	ns	SNAP91_FSTD_23
O60641_FSTDAFSSPPQGASPVPESSLTA_N-Term(TMTpro)	class1Frail_Resilient	class1Frail	Resilient	0.2377992560928596	0.12418712587485638	1.9148462807045747	0.058999127168855095	0.1769973815065653	ns	SNAP91_FSTD_23
O60641_FSTDAFSSPPQGASPVPESSLTADLL_N-Term(TMTpro)	class1Dementia_Control	class1Dementia	Control	0.07104367900946852	0.1683241213770929	0.422064754761505	0.6740822963754987	0.6740822963754987	ns	SNAP91_FSTD_26
O60641_FSTDAFSSPPQGASPVPESSLTADLL_N-Term(TMTpro)	class1Frail_Control	class1Frail	Control	-0.22117691338171572	0.1711949667190751	-1.2919592066316952	0.20000066762659086	0.24000080115190903	ns	SNAP91_FSTD_26
O60641_FSTDAFSSPPQGASPVPESSLTADLL_N-Term(TMTpro)	class1Resilient_Control	class1Resilient	Control	0.4383284718044414	0.16446020130941097	2.6652555956670763	0.009262685332932428	0.05557611199759457	ns	SNAP91_FSTD_26
O60641_FSTDAFSSPPQGASPVPESSLTADLL_N-Term(TMTpro)	class1Frail_Dementia	class1Frail	Dementia	-0.2922205923911836	0.16915591279301356	-1.7275221868759458	0.08783868903725726	0.1317580335558859	ns	SNAP91_FSTD_26
O60641_FSTDAFSSPPQGASPVPESSLTADLL_N-Term(TMTpro)	class1Resilient_Dementia	class1Resilient	Dementia	0.36728479279497295	0.16507236174097498	2.224992657288697	0.028828447756879597	0.0864853432706388	ns	SNAP91_FSTD_26
O60641_FSTDAFSSPPQGASPVPESSLTADLL_N-Term(TMTpro)	class1Frail_Resilient	class1Frail	Resilient	-0.2922205923911836	0.16915591279301356	-1.7275221868759458	0.08783868903725726	0.1317580335558859	ns	SNAP91_FSTD_26
O60641_GDAFGSSASEPQPASQ_N-Term(TMTpro)	class1Dementia_Control	class1Dementia	Control	-0.023230384790165703	0.1222366545601035	-0.19004434368533354	0.8497071716318926	0.8497071716318926	ns	SNAP91_GDAF_16
O60641_GDAFGSSASEPQPASQ_N-Term(TMTpro)	class1Frail_Control	class1Frail	Control	-0.1582406868718917	0.12217814767274432	-1.295163577825237	0.198613407554714	0.552451958275188	ns	SNAP91_GDAF_16
O60641_GDAFGSSASEPQPASQ_N-Term(TMTpro)	class1Resilient_Control	class1Resilient	Control	-0.06570761293271982	0.12356160563795017	-0.5317801803680889	0.5962031593981345	0.8497071716318926	ns	SNAP91_GDAF_16
O60641_GDAFGSSASEPQPASQ_N-Term(TMTpro)	class1Frail_Dementia	class1Frail	Dementia	-0.1350103020817259	0.12323373912489147	-1.0955628145381473	0.276225979137594	0.552451958275188	ns	SNAP91_GDAF_16
O60641_GDAFGSSASEPQPASQ_N-Term(TMTpro)	class1Resilient_Dementia	class1Resilient	Dementia	-0.042477228142554155	0.12491770945548865	-0.34004168286234765	0.7346263670358566	0.8497071716318926	ns	SNAP91_GDAF_16
O60641_GDAFGSSASEPQPASQ_N-Term(TMTpro)	class1Frail_Resilient	class1Frail	Resilient	-0.1350103020817259	0.12323373912489147	-1.0955628145381473	0.276225979137594	0.552451958275188	ns	SNAP91_GDAF_16
O60641_GNDPFAP_N-Term(TMTpro)	class1Dementia_Control	class1Dementia	Control	-0.266626005370701	0.16618690943991424	-1.604374293193659	0.11198632442319739	0.3359589732695922	ns	SNAP91_GNDP_7
O60641_GNDPFAP_N-Term(TMTpro)	class1Frail_Control	class1Frail	Control	-0.16936684443868402	0.16653788848330878	-1.0169868609548198	0.3117701338974785	0.623540267794957	ns	SNAP91_GNDP_7
O60641_GNDPFAP_N-Term(TMTpro)	class1Resilient_Control	class1Resilient	Control	0.07333706041577902	0.16661537296611822	0.440157826437134	0.660833250910277	0.660833250910277	ns	SNAP91_GNDP_7
O60641_GNDPFAP_N-Term(TMTpro)	class1Frail_Dementia	class1Frail	Dementia	0.09725916093201696	0.16759980101643776	0.5803059451274529	0.5630968542199513	0.660833250910277	ns	SNAP91_GNDP_7
O60641_GNDPFAP_N-Term(TMTpro)	class1Resilient_Dementia	class1Resilient	Dementia	0.3399630657864794	0.16805408753630557	2.0229383930517932	0.04591989040754635	0.2755193424452781	ns	SNAP91_GNDP_7
O60641_GNDPFAP_N-Term(TMTpro)	class1Frail_Resilient	class1Frail	Resilient	0.09725916093201696	0.16759980101643776	0.5803059451274529	0.5630968542199513	0.660833250910277	ns	SNAP91_GNDP_7
O60641_ISGTTTKKGDLQWNAGEKK_N-Term(TMTpro); K7(TMTpro); K8(TMTpro); K18(TMTpro); K19(TMTpro)	class1Dementia_Control	class1Dementia	Control	0.48360061584041364	0.29883593354607063	1.6182813428822755	0.10969128441612556	0.21938256883225113	ns	SNAP91_ISGT_19
O60641_ISGTTTKKGDLQWNAGEKK_N-Term(TMTpro); K7(TMTpro); K8(TMTpro); K18(TMTpro); K19(TMTpro)	class1Frail_Control	class1Frail	Control	-0.3533007775330125	0.29308478677452676	-1.2054558730979459	0.23171880542483844	0.3475041598845339	ns	SNAP91_ISGT_19
O60641_ISGTTTKKGDLQWNAGEKK_N-Term(TMTpro); K7(TMTpro); K8(TMTpro); K18(TMTpro); K19(TMTpro)	class1Resilient_Control	class1Resilient	Control	0.15873630801413335	0.2950856225271746	0.5379330468718965	0.5921747501365449	0.5921747501365449	ns	SNAP91_ISGT_19
O60641_ISGTTTKKGDLQWNAGEKK_N-Term(TMTpro); K7(TMTpro); K8(TMTpro); K18(TMTpro); K19(TMTpro)	class1Frail_Dementia	class1Frail	Dementia	-0.8369013933734274	0.30054679480550006	-2.784595969206829	0.0067417980439140905	0.02022539413174227	significant	SNAP91_ISGT_19
O60641_ISGTTTKKGDLQWNAGEKK_N-Term(TMTpro); K7(TMTpro); K8(TMTpro); K18(TMTpro); K19(TMTpro)	class1Resilient_Dementia	class1Resilient	Dementia	-0.32486430782628034	0.30464385122520987	-1.0663740840977038	0.2895867999037783	0.3475041598845339	ns	SNAP91_ISGT_19
O60641_ISGTTTKKGDLQWNAGEKK_N-Term(TMTpro); K7(TMTpro); K8(TMTpro); K18(TMTpro); K19(TMTpro)	class1Frail_Resilient	class1Frail	Resilient	-0.8369013933734274	0.30054679480550006	-2.784595969206829	0.0067417980439140905	0.02022539413174227	significant	SNAP91_ISGT_19
O60641_KPPETSVPVVTP_N-Term(TMTpro); K1(TMTpro)	class1Dementia_Control	class1Dementia	Control	-0.004026188695070089	0.1104697808791148	-0.036446063919289194	0.9710039715737451	0.9710039715737451	ns	SNAP91_KPPE_12
O60641_KPPETSVPVVTP_N-Term(TMTpro); K1(TMTpro)	class1Frail_Control	class1Frail	Control	-0.038125855155269055	0.11070308793168367	-0.3443973954800341	0.7313167424780032	0.9122679410897041	ns	SNAP91_KPPE_12
O60641_KPPETSVPVVTP_N-Term(TMTpro); K1(TMTpro)	class1Resilient_Control	class1Resilient	Control	0.11530403119870633	0.11075459435819066	1.0410767324541172	0.3005102279909223	0.9015306839727669	ns	SNAP91_KPPE_12
O60641_KPPETSVPVVTP_N-Term(TMTpro); K1(TMTpro)	class1Frail_Dementia	class1Frail	Dementia	-0.034099666460198824	0.11140897532824758	-0.3060764750751002	0.7602232842414202	0.9122679410897041	ns	SNAP91_KPPE_12
O60641_KPPETSVPVVTP_N-Term(TMTpro); K1(TMTpro)	class1Resilient_Dementia	class1Resilient	Dementia	0.1193302198937763	0.11171095418130687	1.068205179772284	0.28816357137772225	0.9015306839727669	ns	SNAP91_KPPE_12
O60641_KPPETSVPVVTP_N-Term(TMTpro); K1(TMTpro)	class1Frail_Resilient	class1Frail	Resilient	-0.034099666460198824	0.11140897532824758	-0.3060764750751002	0.7602232842414202	0.9122679410897041	ns	SNAP91_KPPE_12
O60641_SGNDPFAP_N-Term(TMTpro)	class1Dementia_Control	class1Dementia	Control	-0.2788008838817877	0.17751927761069095	-1.5705386346445855	0.11976058936137059	0.4207565530980848	ns	SNAP91_SGND_8
O60641_SGNDPFAP_N-Term(TMTpro)	class1Frail_Control	class1Frail	Control	-0.15670151000339497	0.17672939067872043	-0.8866748728187803	0.3775912794202956	0.5863338168842077	ns	SNAP91_SGND_8
O60641_SGNDPFAP_N-Term(TMTpro)	class1Resilient_Control	class1Resilient	Control	-0.01703983949997551	0.17615746159551032	-0.0967307279841605	0.9231529562712251	0.9231529562712251	ns	SNAP91_SGND_8
O60641_SGNDPFAP_N-Term(TMTpro)	class1Frail_Dementia	class1Frail	Dementia	0.1220993738783934	0.1755956016788116	0.6953441470688421	0.4886115140701731	0.5863338168842077	ns	SNAP91_SGND_8
O60641_SGNDPFAP_N-Term(TMTpro)	class1Resilient_Dementia	class1Resilient	Dementia	0.26176104438181247	0.17593448077784954	1.4878325341598908	0.14025218436602827	0.4207565530980848	ns	SNAP91_SGND_8
O60641_SGNDPFAP_N-Term(TMTpro)	class1Frail_Resilient	class1Frail	Resilient	0.1220993738783934	0.1755956016788116	0.6953441470688421	0.4886115140701731	0.5863338168842077	ns	SNAP91_SGND_8
O60641_SGNDPFAPSEGSAEAAPE_N-Term(TMTpro)	class1Dementia_Control	class1Dementia	Control	0.36409770198031577	0.14687850942513886	2.478903846487422	0.015395174839805867	0.0923710490388352	ns	SNAP91_SGND_18
O60641_SGNDPFAPSEGSAEAAPE_N-Term(TMTpro)	class1Frail_Control	class1Frail	Control	0.2614969294826068	0.1465270678958439	1.7846322405665491	0.07831166509121361	0.1761501113939637	ns	SNAP91_SGND_18
O60641_SGNDPFAPSEGSAEAAPE_N-Term(TMTpro)	class1Resilient_Control	class1Resilient	Control	0.25359363362408277	0.14676755579378936	1.7278589416613688	0.08807505569698185	0.1761501113939637	ns	SNAP91_SGND_18
O60641_SGNDPFAPSEGSAEAAPE_N-Term(TMTpro)	class1Frail_Dementia	class1Frail	Dementia	-0.10260077249770863	0.14951347779922194	-0.6862309271909837	0.4946557848845963	0.4946557848845963	ns	SNAP91_SGND_18
O60641_SGNDPFAPSEGSAEAAPE_N-Term(TMTpro)	class1Resilient_Dementia	class1Resilient	Dementia	-0.11050406835623271	0.1502400689460592	-0.7355166243694088	0.4642887867072576	0.4946557848845963	ns	SNAP91_SGND_18
O60641_SGNDPFAPSEGSAEAAPE_N-Term(TMTpro)	class1Frail_Resilient	class1Frail	Resilient	-0.10260077249770863	0.14951347779922194	-0.6862309271909837	0.4946557848845963	0.4946557848845963	ns	SNAP91_SGND_18
O60641_SPPQGASPVPES_N-Term(TMTpro)	class1Dementia_Control	class1Dementia	Control	0.29136368834034887	0.15549557122755311	1.8737748351299701	0.06475538981571782	0.3098387292832617	ns	SNAP91_SPPQ_12
O60641_SPPQGASPVPES_N-Term(TMTpro)	class1Frail_Control	class1Frail	Control	0.08985894977402369	0.15733086221458017	0.5711463632066479	0.5695637287146282	0.5788659849303199	ns	SNAP91_SPPQ_12
O60641_SPPQGASPVPES_N-Term(TMTpro)	class1Resilient_Control	class1Resilient	Control	0.2028034022711747	0.15758415578571672	1.2869530014613093	0.20196611410775742	0.3098387292832617	ns	SNAP91_SPPQ_12
O60641_SPPQGASPVPES_N-Term(TMTpro)	class1Frail_Dementia	class1Frail	Dementia	-0.2015047385663246	0.158189450087926	-1.273819072348521	0.2065591528555078	0.3098387292832617	ns	SNAP91_SPPQ_12
O60641_SPPQGASPVPES_N-Term(TMTpro)	class1Resilient_Dementia	class1Resilient	Dementia	-0.08856028606917399	0.15887893524208993	-0.5574073487730219	0.5788659849303199	0.5788659849303199	ns	SNAP91_SPPQ_12
O60641_SPPQGASPVPES_N-Term(TMTpro)	class1Frail_Resilient	class1Frail	Resilient	-0.2015047385663246	0.158189450087926	-1.273819072348521	0.2065591528555078	0.3098387292832617	ns	SNAP91_SPPQ_12
O60641_SPPQGASPVPESS_N-Term(TMTpro)	class1Dementia_Control	class1Dementia	Control	0.23939425123261224	0.1263502391694846	1.894687756874697	0.061888062445375036	0.23966729542909276	ns	SNAP91_SPPQ_13
O60641_SPPQGASPVPESS_N-Term(TMTpro)	class1Frail_Control	class1Frail	Control	0.06608738178479047	0.12784153215825483	0.5169476669208016	0.6066744160499336	0.7280092992599202	ns	SNAP91_SPPQ_13
O60641_SPPQGASPVPESS_N-Term(TMTpro)	class1Resilient_Control	class1Resilient	Control	0.2272538666844618	0.12804734961685213	1.7747643146418801	0.07988909847636426	0.23966729542909276	ns	SNAP91_SPPQ_13
O60641_SPPQGASPVPESS_N-Term(TMTpro)	class1Frail_Dementia	class1Frail	Dementia	-0.17330686944782123	0.12853919050497717	-1.3482803864484474	0.1815210138626121	0.27228152079391815	ns	SNAP91_SPPQ_13
O60641_SPPQGASPVPESS_N-Term(TMTpro)	class1Resilient_Dementia	class1Resilient	Dementia	-0.012140384548150343	0.12909944192207337	-0.09403901649302626	0.9253224387246679	0.9253224387246679	ns	SNAP91_SPPQ_13
O60641_SPPQGASPVPESS_N-Term(TMTpro)	class1Frail_Resilient	class1Frail	Resilient	-0.17330686944782123	0.12853919050497717	-1.3482803864484474	0.1815210138626121	0.27228152079391815	ns	SNAP91_SPPQ_13
O60641_SPSPTPASQSPKKPPAKDPLADLNIKD_N-Term(TMTpro); K12(TMTpro); K13(TMTpro); K17(TMTpro); K26(TMTpro)	class1Dementia_Control	class1Dementia	Control	-0.0668088691631512	0.13750958894387116	-0.48584880280909953	0.6282049962671883	0.7538459955206259	ns	SNAP91_SPSP_27
O60641_SPSPTPASQSPKKPPAKDPLADLNIKD_N-Term(TMTpro); K12(TMTpro); K13(TMTpro); K17(TMTpro); K26(TMTpro)	class1Frail_Control	class1Frail	Control	-0.18494274638412497	0.1378000028167072	-1.3421098882713671	0.18279309974451666	0.7538459955206259	ns	SNAP91_SPSP_27
O60641_SPSPTPASQSPKKPPAKDPLADLNIKD_N-Term(TMTpro); K12(TMTpro); K13(TMTpro); K17(TMTpro); K26(TMTpro)	class1Resilient_Control	class1Resilient	Control	0.016905154845751585	0.13786411652708644	0.1226218632636738	0.9026683259127719	0.9026683259127719	ns	SNAP91_SPSP_27
O60641_SPSPTPASQSPKKPPAKDPLADLNIKD_N-Term(TMTpro); K12(TMTpro); K13(TMTpro); K17(TMTpro); K26(TMTpro)	class1Frail_Dementia	class1Frail	Dementia	-0.11813387722097315	0.1386786710368278	-0.8518532542729752	0.3964606029446136	0.7538459955206259	ns	SNAP91_SPSP_27
O60641_SPSPTPASQSPKKPPAKDPLADLNIKD_N-Term(TMTpro); K12(TMTpro); K13(TMTpro); K17(TMTpro); K26(TMTpro)	class1Resilient_Dementia	class1Resilient	Dementia	0.08371402400890288	0.13905456558123142	0.6020228365677048	0.5486083184955214	0.7538459955206259	ns	SNAP91_SPSP_27
O60641_SPSPTPASQSPKKPPAKDPLADLNIKD_N-Term(TMTpro); K12(TMTpro); K13(TMTpro); K17(TMTpro); K26(TMTpro)	class1Frail_Resilient	class1Frail	Resilient	-0.11813387722097315	0.1386786710368278	-0.8518532542729752	0.3964606029446136	0.7538459955206259	ns	SNAP91_SPSP_27
O60641_STDAFSSPPQG_N-Term(TMTpro)	class1Dementia_Control	class1Dementia	Control	-0.15176729081271007	0.09459679524592911	-1.6043597504350047	0.11198953176928983	0.28408904131937707	ns	SNAP91_STDA_11
O60641_STDAFSSPPQG_N-Term(TMTpro)	class1Frail_Control	class1Frail	Control	-0.022646037460851927	0.09479657928918198	-0.23889087170296508	0.8117102629759538	0.8117102629759538	ns	SNAP91_STDA_11
O60641_STDAFSSPPQG_N-Term(TMTpro)	class1Resilient_Control	class1Resilient	Control	-0.0253100130612326	0.09484068495177457	-0.26686872911243165	0.7901548172491784	0.8117102629759538	ns	SNAP91_STDA_11
O60641_STDAFSSPPQG_N-Term(TMTpro)	class1Frail_Dementia	class1Frail	Dementia	0.12912125335185812	0.09540104039146759	1.3534574971302553	0.17915524372799965	0.28408904131937707	ns	SNAP91_STDA_11
O60641_STDAFSSPPQG_N-Term(TMTpro)	class1Resilient_Dementia	class1Resilient	Dementia	0.1264572777514773	0.09565962904353263	1.3219503255017782	0.18939269421291804	0.28408904131937707	ns	SNAP91_STDA_11
O60641_STDAFSSPPQG_N-Term(TMTpro)	class1Frail_Resilient	class1Frail	Resilient	0.12912125335185812	0.09540104039146759	1.3534574971302553	0.17915524372799965	0.28408904131937707	ns	SNAP91_STDA_11
O60641_STPEVAAAPKPDAAPSIDL_N-Term(TMTpro); K10(TMTpro)	class1Dementia_Control	class1Dementia	Control	0.5437921367812673	0.18559300623652222	2.930024939023032	0.004253983623369008	0.008507967246738015	significant	SNAP91_STPE_19
O60641_STPEVAAAPKPDAAPSIDL_N-Term(TMTpro); K10(TMTpro)	class1Frail_Control	class1Frail	Control	-0.03983838975154489	0.18598497005611034	-0.21420219999242912	0.8308533516496932	0.8308533516496932	ns	SNAP91_STPE_19
O60641_STPEVAAAPKPDAAPSIDL_N-Term(TMTpro); K10(TMTpro)	class1Resilient_Control	class1Resilient	Control	0.493838853043354	0.18607150261243352	2.654027328795028	0.00934007433506876	0.014010111502603138	significant	SNAP91_STPE_19
O60641_STPEVAAAPKPDAAPSIDL_N-Term(TMTpro); K10(TMTpro)	class1Frail_Dementia	class1Frail	Dementia	-0.5836305265328122	0.1871708850000001	-3.1181694018960906	0.0024153456008052655	0.007246036802415796	significant	SNAP91_STPE_19
O60641_STPEVAAAPKPDAAPSIDL_N-Term(TMTpro); K10(TMTpro)	class1Resilient_Dementia	class1Resilient	Dementia	-0.04995328373791307	0.18767821979068333	-0.26616452241302024	0.7906954505315238	0.8308533516496932	ns	SNAP91_STPE_19
O60641_STPEVAAAPKPDAAPSIDL_N-Term(TMTpro); K10(TMTpro)	class1Frail_Resilient	class1Frail	Resilient	-0.5836305265328122	0.1871708850000001	-3.1181694018960906	0.0024153456008052655	0.007246036802415796	significant	SNAP91_STPE_19
O60641_TASAAVPVS_N-Term(TMTpro)	class1Dementia_Control	class1Dementia	Control	-0.05478298360376308	0.08235774045638551	-0.6651831788995559	0.5079208841130438	0.6095050609356526	ns	SNAP91_TASA_9
O60641_TASAAVPVS_N-Term(TMTpro)	class1Frail_Control	class1Frail	Control	-0.17990236427653078	0.08332979655790833	-2.158919998700721	0.03397087050566237	0.20382522303397424	ns	SNAP91_TASA_9
O60641_TASAAVPVS_N-Term(TMTpro)	class1Resilient_Control	class1Resilient	Control	-0.057562308734834595	0.08346395270156085	-0.6896666988760782	0.49247709839968357	0.6095050609356526	ns	SNAP91_TASA_9
O60641_TASAAVPVS_N-Term(TMTpro)	class1Frail_Dementia	class1Frail	Dementia	-0.12511938067276776	0.08378454492581225	-1.4933467835094862	0.13943293679959487	0.27886587359918974	ns	SNAP91_TASA_9
O60641_TASAAVPVS_N-Term(TMTpro)	class1Resilient_Dementia	class1Resilient	Dementia	-0.00277932513107165	0.08414972857012366	-0.0330283315026451	0.9737374610241228	0.9737374610241228	ns	SNAP91_TASA_9
O60641_TASAAVPVS_N-Term(TMTpro)	class1Frail_Resilient	class1Frail	Resilient	-0.12511938067276776	0.08378454492581225	-1.4933467835094862	0.13943293679959487	0.27886587359918974	ns	SNAP91_TASA_9
O60641_TPEVAAAPKPDAAPSIDL_N-Term(TMTpro); K9(TMTpro)	class1Dementia_Control	class1Dementia	Control	0.03797557950604908	0.1713703090854324	0.22159952741356906	0.8252279067961061	0.8252279067961061	ns	SNAP91_TPEV_18
O60641_TPEVAAAPKPDAAPSIDL_N-Term(TMTpro); K9(TMTpro)	class1Frail_Control	class1Frail	Control	-0.16608606543861634	0.17311116687918066	-0.9594185541741086	0.34043072721094103	0.6808614544218821	ns	SNAP91_TPEV_18
O60641_TPEVAAAPKPDAAPSIDL_N-Term(TMTpro); K9(TMTpro)	class1Resilient_Control	class1Resilient	Control	0.10697182779833453	0.17718498935232638	0.6037296285049557	0.5478451350987714	0.8217677026481571	ns	SNAP91_TPEV_18
O60641_TPEVAAAPKPDAAPSIDL_N-Term(TMTpro); K9(TMTpro)	class1Frail_Dementia	class1Frail	Dementia	-0.20406164494466533	0.17724778622411932	-1.1512789484808654	0.25327457115519053	0.6808614544218821	ns	SNAP91_TPEV_18
O60641_TPEVAAAPKPDAAPSIDL_N-Term(TMTpro); K9(TMTpro)	class1Resilient_Dementia	class1Resilient	Dementia	0.06899624829228555	0.17797232985063496	0.3876796373357102	0.6993512107856341	0.8252279067961061	ns	SNAP91_TPEV_18
O60641_TPEVAAAPKPDAAPSIDL_N-Term(TMTpro); K9(TMTpro)	class1Frail_Resilient	class1Frail	Resilient	-0.20406164494466533	0.17724778622411932	-1.1512789484808654	0.25327457115519053	0.6808614544218821	ns	SNAP91_TPEV_18
O60664_VGPFAPGITEKAPEEK_N-Term(TMTpro); K11(TMTpro); K16(TMTpro)	class1Dementia_Control	class1Dementia	Control	0.4390461528556097	0.1463105498383222	3.0007826048140043	0.0034479562158033915	0.006895912431606783	significant	PLIN3_VGPF_16
O60664_VGPFAPGITEKAPEEK_N-Term(TMTpro); K11(TMTpro); K16(TMTpro)	class1Frail_Control	class1Frail	Control	-0.048011116772565844	0.14661955093229434	-0.3274537158740604	0.7440528911049766	0.7440528911049766	ns	PLIN3_VGPF_16
O60664_VGPFAPGITEKAPEEK_N-Term(TMTpro); K11(TMTpro); K16(TMTpro)	class1Resilient_Control	class1Resilient	Control	0.25264408144902045	0.1466877680820205	1.7223254859788613	0.08829935197582138	0.13244902796373206	ns	PLIN3_VGPF_16
O60664_VGPFAPGITEKAPEEK_N-Term(TMTpro); K11(TMTpro); K16(TMTpro)	class1Frail_Dementia	class1Frail	Dementia	-0.48705726962817525	0.1475544561370781	-3.3008645240486603	0.0013631749137679443	0.004089524741303833	significant	PLIN3_VGPF_16
O60664_VGPFAPGITEKAPEEK_N-Term(TMTpro); K11(TMTpro); K16(TMTpro)	class1Resilient_Dementia	class1Resilient	Dementia	-0.18640207140658918	0.14795440888143085	-1.2598615534057513	0.21083826952519946	0.25300592343023937	ns	PLIN3_VGPF_16
O60664_VGPFAPGITEKAPEEK_N-Term(TMTpro); K11(TMTpro); K16(TMTpro)	class1Frail_Resilient	class1Frail	Resilient	-0.48705726962817525	0.1475544561370781	-3.3008645240486603	0.0013631749137679443	0.004089524741303833	significant	PLIN3_VGPF_16
O60664_VGPFAPGITEKAPEEKK_N-Term(TMTpro); K11(TMTpro); K16(TMTpro); K17(TMTpro)	class1Dementia_Control	class1Dementia	Control	0.5262840110901272	0.191296185030471	2.7511474471187025	0.007400193016076482	0.015246326346981871	significant	PLIN3_VGPF_17
O60664_VGPFAPGITEKAPEEKK_N-Term(TMTpro); K11(TMTpro); K16(TMTpro); K17(TMTpro)	class1Frail_Control	class1Frail	Control	-9.521362749502075e-4	0.1876146584352865	-0.005074956737874646	0.9959639130840828	0.9959639130840828	ns	PLIN3_VGPF_17
O60664_VGPFAPGITEKAPEEKK_N-Term(TMTpro); K11(TMTpro); K16(TMTpro); K17(TMTpro)	class1Resilient_Control	class1Resilient	Control	0.15550058889607463	0.188895469085506	0.8232097341926463	0.41293105764075155	0.4955172691689018	ns	PLIN3_VGPF_17
O60664_VGPFAPGITEKAPEEKK_N-Term(TMTpro); K11(TMTpro); K16(TMTpro); K17(TMTpro)	class1Frail_Dementia	class1Frail	Dementia	-0.5272361473650774	0.19239137203881257	-2.7404355079848073	0.007623163173490936	0.015246326346981871	significant	PLIN3_VGPF_17
O60664_VGPFAPGITEKAPEEKK_N-Term(TMTpro); K11(TMTpro); K16(TMTpro); K17(TMTpro)	class1Resilient_Dementia	class1Resilient	Dementia	-0.3707834221940521	0.19501405283106157	-1.901316427259001	0.061001879745989224	0.09150281961898384	ns	PLIN3_VGPF_17
O60664_VGPFAPGITEKAPEEKK_N-Term(TMTpro); K11(TMTpro); K16(TMTpro); K17(TMTpro)	class1Frail_Resilient	class1Frail	Resilient	-0.5272361473650774	0.19239137203881257	-2.7404355079848073	0.007623163173490936	0.015246326346981871	significant	PLIN3_VGPF_17
O60749_SEPSPAVTPVTPTT_N-Term(TMTpro)	class1Dementia_Control	class1Dementia	Control	0.10857462618836843	0.12737788855722995	0.8523820532602614	0.3962156170227443	0.8175640595362438	ns	SNX2_SEPS_14
O60749_SEPSPAVTPVTPTT_N-Term(TMTpro)	class1Frail_Control	class1Frail	Control	0.05270742617382695	0.12793302113230803	0.41199235121100636	0.6813033829468699	0.8175640595362438	ns	SNX2_SEPS_14
O60749_SEPSPAVTPVTPTT_N-Term(TMTpro)	class1Resilient_Control	class1Resilient	Control	-0.006929822985770377	0.12624055707611168	-0.054893792821211325	0.9563421102587848	0.9563421102587848	ns	SNX2_SEPS_14
O60749_SEPSPAVTPVTPTT_N-Term(TMTpro)	class1Frail_Dementia	class1Frail	Dementia	-0.055867200014541735	0.13022835692810777	-0.4289941248769888	0.6689303841468723	0.8175640595362438	ns	SNX2_SEPS_14
O60749_SEPSPAVTPVTPTT_N-Term(TMTpro)	class1Resilient_Dementia	class1Resilient	Dementia	-0.11550444917413907	0.1283772807618866	-0.8997265597826147	0.37061479460344904	0.8175640595362438	ns	SNX2_SEPS_14
O60749_SEPSPAVTPVTPTT_N-Term(TMTpro)	class1Frail_Resilient	class1Frail	Resilient	-0.055867200014541735	0.13022835692810777	-0.4289941248769888	0.6689303841468723	0.8175640595362438	ns	SNX2_SEPS_14
O60749_SEPSPAVTPVTPTTL_N-Term(TMTpro)	class1Dementia_Control	class1Dementia	Control	-0.1303040895931448	0.11420756665932756	-1.1409409499270038	0.2569552868204337	0.6809441143166423	ns	SNX2_SEPS_15
O60749_SEPSPAVTPVTPTTL_N-Term(TMTpro)	class1Frail_Control	class1Frail	Control	-0.041223484481598384	0.11611301711980924	-0.3550289666408602	0.7234078469261748	0.8680894163114097	ns	SNX2_SEPS_15
O60749_SEPSPAVTPVTPTTL_N-Term(TMTpro)	class1Resilient_Control	class1Resilient	Control	0.016184430729071084	0.11449960365131114	0.1413492292808103	0.8879135152312576	0.8879135152312576	ns	SNX2_SEPS_15
O60749_SEPSPAVTPVTPTTL_N-Term(TMTpro)	class1Frail_Dementia	class1Frail	Dementia	0.08908060511154638	0.11843916685018122	0.7521211730932577	0.4539627428777615	0.6809441143166423	ns	SNX2_SEPS_15
O60749_SEPSPAVTPVTPTTL_N-Term(TMTpro)	class1Resilient_Dementia	class1Resilient	Dementia	0.14648852032221624	0.11663341995725793	1.2559738055859047	0.21241257002259487	0.6809441143166423	ns	SNX2_SEPS_15
O60749_SEPSPAVTPVTPTTL_N-Term(TMTpro)	class1Frail_Resilient	class1Frail	Resilient	0.08908060511154638	0.11843916685018122	0.7521211730932577	0.4539627428777615	0.6809441143166423	ns	SNX2_SEPS_15
O60883_DEEAKGVQQYVPEEW_N-Term(TMTpro); K5(TMTpro)	class1Dementia_Control	class1Dementia	Control	-0.0231730970192105	0.149972417194859	-0.15451572664259805	0.8775343898484762	0.8775343898484762	ns	GPR37L1_DEEA_15
O60883_DEEAKGVQQYVPEEW_N-Term(TMTpro); K5(TMTpro)	class1Frail_Control	class1Frail	Control	0.02482854408775731	0.1502891519828156	0.16520516457898612	0.8691372703852948	0.8775343898484762	ns	GPR37L1_DEEA_15
O60883_DEEAKGVQQYVPEEW_N-Term(TMTpro); K5(TMTpro)	class1Resilient_Control	class1Resilient	Control	0.18172216791101087	0.15035907647458926	1.2085879494060472	0.22985268178393603	0.6895580453518081	ns	GPR37L1_DEEA_15
O60883_DEEAKGVQQYVPEEW_N-Term(TMTpro); K5(TMTpro)	class1Frail_Dementia	class1Frail	Dementia	0.048001641106967724	0.1512474560392518	0.3173715602496502	0.7516655578720983	0.8775343898484762	ns	GPR37L1_DEEA_15
O60883_DEEAKGVQQYVPEEW_N-Term(TMTpro); K5(TMTpro)	class1Resilient_Dementia	class1Resilient	Dementia	0.2048952649302213	0.15165741881979347	1.3510401701725359	0.17992557802568926	0.6895580453518081	ns	GPR37L1_DEEA_15
O60883_DEEAKGVQQYVPEEW_N-Term(TMTpro); K5(TMTpro)	class1Frail_Resilient	class1Frail	Resilient	0.048001641106967724	0.1512474560392518	0.3173715602496502	0.7516655578720983	0.8775343898484762	ns	GPR37L1_DEEA_15
O60883_ESPPLLPLG_N-Term(TMTpro)	class1Dementia_Control	class1Dementia	Control	-0.21360074848125915	0.1467293394060632	-1.455746678516244	0.14879445426642532	0.18503534115357995	ns	GPR37L1_ESPP_9
O60883_ESPPLLPLG_N-Term(TMTpro)	class1Frail_Control	class1Frail	Control	0.2057351732721313	0.14703922496417493	1.3991856480626665	0.1650485005427004	0.18503534115357995	ns	GPR37L1_ESPP_9
O60883_ESPPLLPLG_N-Term(TMTpro)	class1Resilient_Control	class1Resilient	Control	0.19641813871755714	0.14710763737412447	1.3352001447622064	0.18503534115357995	0.18503534115357995	ns	GPR37L1_ESPP_9
O60883_ESPPLLPLG_N-Term(TMTpro)	class1Frail_Dementia	class1Frail	Dementia	0.4193359217533903	0.14797680617931494	2.8337949208421795	0.005629782507279419	0.013767570056335651	significant	GPR37L1_ESPP_9
O60883_ESPPLLPLG_N-Term(TMTpro)	class1Resilient_Dementia	class1Resilient	Dementia	0.4100188871988167	0.14837790372175033	2.763341959377696	0.006883785028167826	0.013767570056335651	significant	GPR37L1_ESPP_9
O60883_ESPPLLPLG_N-Term(TMTpro)	class1Frail_Resilient	class1Frail	Resilient	0.4193359217533903	0.14797680617931494	2.8337949208421795	0.005629782507279419	0.013767570056335651	significant	GPR37L1_ESPP_9
O60883_ESPPLLPLGTPC_N-Term(TMTpro); C12(Carbamidomethyl)	class1Dementia_Control	class1Dementia	Control	-0.2229087500847294	0.10103728681052286	-2.2062028496742436	0.029832684508037284	0.05966536901607457	ns	GPR37L1_ESPP_12
O60883_ESPPLLPLGTPC_N-Term(TMTpro); C12(Carbamidomethyl)	class1Frail_Control	class1Frail	Control	0.044114263731004515	0.10224591551805212	0.4314525769317003	0.6671378534870567	0.6671378534870567	ns	GPR37L1_ESPP_12
O60883_ESPPLLPLGTPC_N-Term(TMTpro); C12(Carbamidomethyl)	class1Resilient_Control	class1Resilient	Control	-0.07134683739841997	0.10130780491960639	-0.7042580525265335	0.48303186723474256	0.579638240681691	ns	GPR37L1_ESPP_12
O60883_ESPPLLPLGTPC_N-Term(TMTpro); C12(Carbamidomethyl)	class1Frail_Dementia	class1Frail	Dementia	0.2670230138157344	0.1028316122073288	2.5967016181499067	0.010940685080335895	0.03282205524100768	significant	GPR37L1_ESPP_12
O60883_ESPPLLPLGTPC_N-Term(TMTpro); C12(Carbamidomethyl)	class1Resilient_Dementia	class1Resilient	Dementia	0.1515619126863096	0.10218885151500631	1.4831550647582425	0.14141426922174835	0.2121214038326225	ns	GPR37L1_ESPP_12
O60883_ESPPLLPLGTPC_N-Term(TMTpro); C12(Carbamidomethyl)	class1Frail_Resilient	class1Frail	Resilient	0.2670230138157344	0.1028316122073288	2.5967016181499067	0.010940685080335895	0.03282205524100768	significant	GPR37L1_ESPP_12
O60883_GTEDEEAKGVQQ_N-Term(TMTpro); K8(TMTpro)	class1Dementia_Control	class1Dementia	Control	0.07500085290629396	0.1600244100103341	0.46868382705770034	0.6406198414987849	0.7687438097985418	ns	GPR37L1_GTED_12
O60883_GTEDEEAKGVQQ_N-Term(TMTpro); K8(TMTpro)	class1Frail_Control	class1Frail	Control	0.43757337090640785	0.16212074803889942	2.699058425275808	0.00854327838861916	0.05125967033171497	ns	GPR37L1_GTED_12
O60883_GTEDEEAKGVQQ_N-Term(TMTpro); K8(TMTpro)	class1Resilient_Control	class1Resilient	Control	0.09918060665493923	0.15967319048597367	0.6211475223428422	0.536337069455864	0.7687438097985418	ns	GPR37L1_GTED_12
O60883_GTEDEEAKGVQQ_N-Term(TMTpro); K8(TMTpro)	class1Frail_Dementia	class1Frail	Dementia	0.3625725180001138	0.16104218962747116	2.2514132404609635	0.027210624319982998	0.054421248639965995	ns	GPR37L1_GTED_12
O60883_GTEDEEAKGVQQ_N-Term(TMTpro); K8(TMTpro)	class1Resilient_Dementia	class1Resilient	Dementia	0.024179753748645793	0.16220566715284604	0.14906848924002924	0.8818893228302623	0.8818893228302623	ns	GPR37L1_GTED_12
O60883_GTEDEEAKGVQQ_N-Term(TMTpro); K8(TMTpro)	class1Frail_Resilient	class1Frail	Resilient	0.3625725180001138	0.16104218962747116	2.2514132404609635	0.027210624319982998	0.054421248639965995	ns	GPR37L1_GTED_12
O60883_GTEDEEAKGVQQYVP_N-Term(TMTpro); K8(TMTpro)	class1Dementia_Control	class1Dementia	Control	0.03548964835556458	0.11735767143904285	0.30240586678646214	0.7631580579066395	0.7631580579066395	ns	GPR37L1_GTED_15
O60883_GTEDEEAKGVQQYVP_N-Term(TMTpro); K8(TMTpro)	class1Frail_Control	class1Frail	Control	0.08921092583883676	0.11889507032441071	0.7503332610462369	0.45534073631421756	0.7631580579066395	ns	GPR37L1_GTED_15
O60883_GTEDEEAKGVQQYVP_N-Term(TMTpro); K8(TMTpro)	class1Resilient_Control	class1Resilient	Control	0.17453623159552792	0.11710009632571979	1.490487515142999	0.14018131504079157	0.738176714415534	ns	GPR37L1_GTED_15
O60883_GTEDEEAKGVQQYVP_N-Term(TMTpro); K8(TMTpro)	class1Frail_Dementia	class1Frail	Dementia	0.053721277483272385	0.11810408410132114	0.4548638422798746	0.6504870652042178	0.7631580579066395	ns	GPR37L1_GTED_15
O60883_GTEDEEAKGVQQYVP_N-Term(TMTpro); K8(TMTpro)	class1Resilient_Dementia	class1Resilient	Dementia	0.13904658323996358	0.11895734775741486	1.1688776343897305	0.246058904805178	0.738176714415534	ns	GPR37L1_GTED_15
O60883_GTEDEEAKGVQQYVP_N-Term(TMTpro); K8(TMTpro)	class1Frail_Resilient	class1Frail	Resilient	0.053721277483272385	0.11810408410132114	0.4548638422798746	0.6504870652042178	0.7631580579066395	ns	GPR37L1_GTED_15
O60883_GTEDEEAKGVQQYVPEEW_N-Term(TMTpro); K8(TMTpro)	class1Dementia_Control	class1Dementia	Control	0.04316587464422969	0.14451622988920523	0.29869222769873827	0.7658342002637688	0.7742983650575304	ns	GPR37L1_GTED_18
O60883_GTEDEEAKGVQQYVPEEW_N-Term(TMTpro); K8(TMTpro)	class1Frail_Control	class1Frail	Control	0.08507974938243382	0.1448214414626826	0.5874803380158113	0.5582897327022905	0.7742983650575304	ns	GPR37L1_GTED_18
O60883_GTEDEEAKGVQQYVPEEW_N-Term(TMTpro); K8(TMTpro)	class1Resilient_Control	class1Resilient	Control	0.1223185030923595	0.14488882201250014	0.8442231870848298	0.40068813540576076	0.7742983650575304	ns	GPR37L1_GTED_18
O60883_GTEDEEAKGVQQYVPEEW_N-Term(TMTpro); K8(TMTpro)	class1Frail_Dementia	class1Frail	Dementia	0.04191387473820405	0.14574488119856255	0.2875838547022497	0.7742983650575304	0.7742983650575304	ns	GPR37L1_GTED_18
O60883_GTEDEEAKGVQQYVPEEW_N-Term(TMTpro); K8(TMTpro)	class1Resilient_Dementia	class1Resilient	Dementia	0.07915262844813006	0.14613992901166675	0.5416221903447831	0.5893602921344079	0.7742983650575304	ns	GPR37L1_GTED_18
O60883_GTEDEEAKGVQQYVPEEW_N-Term(TMTpro); K8(TMTpro)	class1Frail_Resilient	class1Frail	Resilient	0.04191387473820405	0.14574488119856255	0.2875838547022497	0.7742983650575304	0.7742983650575304	ns	GPR37L1_GTED_18
O60883_HKPRESPPLLPLG_N-Term(TMTpro); K2(TMTpro)	class1Dementia_Control	class1Dementia	Control	0.08775979323176264	0.09947256058201483	0.8822512732986797	0.3798914934503089	0.5698372401754634	ns	GPR37L1_HKPR_13
O60883_HKPRESPPLLPLG_N-Term(TMTpro); K2(TMTpro)	class1Frail_Control	class1Frail	Control	-0.13542644708901633	0.09968264201547276	-1.3585760203666692	0.17753234200177145	0.3550646840035429	ns	GPR37L1_HKPR_13
O60883_HKPRESPPLLPLG_N-Term(TMTpro); K2(TMTpro)	class1Resilient_Control	class1Resilient	Control	0.05015767870238588	0.09972902099885	0.5029396478580118	0.6161830933584833	0.7093837879033	ns	GPR37L1_HKPR_13
O60883_HKPRESPPLLPLG_N-Term(TMTpro); K2(TMTpro)	class1Frail_Dementia	class1Frail	Dementia	-0.22318624032077866	0.10031825861813101	-2.224781843257007	0.02848847352281794	0.08546542056845381	ns	GPR37L1_HKPR_13
O60883_HKPRESPPLLPLG_N-Term(TMTpro); K2(TMTpro)	class1Resilient_Dementia	class1Resilient	Dementia	-0.03760211452937682	0.10059017560317778	-0.37381498047796347	0.7093837879033	0.7093837879033	ns	GPR37L1_HKPR_13
O60883_HKPRESPPLLPLG_N-Term(TMTpro); K2(TMTpro)	class1Frail_Resilient	class1Frail	Resilient	-0.22318624032077866	0.10031825861813101	-2.224781843257007	0.02848847352281794	0.08546542056845381	ns	GPR37L1_HKPR_13
O60883_TEDEEAKGVQQYVPEEW_N-Term(TMTpro); K7(TMTpro)	class1Dementia_Control	class1Dementia	Control	0.05594256508455053	0.11605584162634473	0.48203144538526654	0.631187334497644	0.631187334497644	ns	GPR37L1_TEDE_17
O60883_TEDEEAKGVQQYVPEEW_N-Term(TMTpro); K7(TMTpro)	class1Frail_Control	class1Frail	Control	0.23160540628558654	0.11528058546179755	2.0090582066165643	0.048129982551494845	0.28038561998122374	ns	GPR37L1_TEDE_17
O60883_TEDEEAKGVQQYVPEEW_N-Term(TMTpro); K7(TMTpro)	class1Resilient_Control	class1Resilient	Control	0.14167410650253595	0.11420139934011975	1.2405636649039278	0.2186337953190428	0.3279506929785642	ns	GPR37L1_TEDE_17
O60883_TEDEEAKGVQQYVPEEW_N-Term(TMTpro); K7(TMTpro)	class1Frail_Dementia	class1Frail	Dementia	0.1756628412010362	0.11782667553040667	1.4908579946796867	0.14019280999061187	0.28038561998122374	ns	GPR37L1_TEDE_17
O60883_TEDEEAKGVQQYVPEEW_N-Term(TMTpro); K7(TMTpro)	class1Resilient_Dementia	class1Resilient	Dementia	0.08573154141798567	0.11537620683964635	0.7430608421469271	0.45976609165023785	0.5517193099802854	ns	GPR37L1_TEDE_17
O60883_TEDEEAKGVQQYVPEEW_N-Term(TMTpro); K7(TMTpro)	class1Frail_Resilient	class1Frail	Resilient	0.1756628412010362	0.11782667553040667	1.4908579946796867	0.14019280999061187	0.28038561998122374	ns	GPR37L1_TEDE_17
O60927_GPTPTTPPQPPDPSQPPPGP_N-Term(TMTpro)	class1Dementia_Control	class1Dementia	Control	-0.03506565055865487	0.13863010429232983	-0.2529439816672993	0.8008638382252005	0.8008638382252005	ns	PPP1R11_GPTP_20
O60927_GPTPTTPPQPPDPSQPPPGP_N-Term(TMTpro)	class1Frail_Control	class1Frail	Control	-0.2642239619715338	0.13892288464160155	-1.9019469877348765	0.060240053518827816	0.20907692602495812	ns	PPP1R11_GPTP_20
O60927_GPTPTTPPQPPDPSQPPPGP_N-Term(TMTpro)	class1Resilient_Control	class1Resilient	Control	-0.08250598332275966	0.13898752079115817	-0.5936215197818563	0.5541910683325181	0.8008638382252005	ns	PPP1R11_GPTP_20
O60927_GPTPTTPPQPPDPSQPPPGP_N-Term(TMTpro)	class1Frail_Dementia	class1Frail	Dementia	-0.2291583114128782	0.13980871280768958	-1.6390846236320855	0.10453846301247906	0.20907692602495812	ns	PPP1R11_GPTP_20
O60927_GPTPTTPPQPPDPSQPPPGP_N-Term(TMTpro)	class1Resilient_Dementia	class1Resilient	Dementia	-0.04744033276410501	0.1401876703792584	-0.33840588573703906	0.7358120325128109	0.8008638382252005	ns	PPP1R11_GPTP_20
O60927_GPTPTTPPQPPDPSQPPPGP_N-Term(TMTpro)	class1Frail_Resilient	class1Frail	Resilient	-0.2291583114128782	0.13980871280768958	-1.6390846236320855	0.10453846301247906	0.20907692602495812	ns	PPP1R11_GPTP_20
O60927_LGPTPTTPPQPPDPSQPPPGP_N-Term(TMTpro)	class1Dementia_Control	class1Dementia	Control	0.04135954708825486	0.13114268302508258	0.315378228767398	0.7531735880579646	0.7563050855202672	ns	PPP1R11_LGPT_21
O60927_LGPTPTTPPQPPDPSQPPPGP_N-Term(TMTpro)	class1Frail_Control	class1Frail	Control	-0.15157120986333628	0.13141965028797628	-1.1533374920052095	0.2516961251435523	0.5033922502871045	ns	PPP1R11_LGPT_21
O60927_LGPTPTTPPQPPDPSQPPPGP_N-Term(TMTpro)	class1Resilient_Control	class1Resilient	Control	0.08263538861494782	0.1314807954347432	0.6284977843472325	0.5312020909028212	0.7563050855202672	ns	PPP1R11_LGPT_21
O60927_LGPTPTTPPQPPDPSQPPPGP_N-Term(TMTpro)	class1Frail_Dementia	class1Frail	Dementia	-0.1929307569515909	0.13225763481516825	-1.4587494870992825	0.147967530203116	0.443902590609348	ns	PPP1R11_LGPT_21
O60927_LGPTPTTPPQPPDPSQPPPGP_N-Term(TMTpro)	class1Resilient_Dementia	class1Resilient	Dementia	0.041275841526692836	0.13261612486278018	0.3112430073597878	0.7563050855202672	0.7563050855202672	ns	PPP1R11_LGPT_21
O60927_LGPTPTTPPQPPDPSQPPPGP_N-Term(TMTpro)	class1Frail_Resilient	class1Frail	Resilient	-0.1929307569515909	0.13225763481516825	-1.4587494870992825	0.147967530203116	0.443902590609348	ns	PPP1R11_LGPT_21
O60927_LGPTPTTPPQPPDPSQPPPGPMQH_N-Term(TMTpro)	class1Dementia_Control	class1Dementia	Control	-0.07122561581829702	0.11744283068162918	-0.6064705304266681	0.5457462180372591	0.6548954616447109	ns	PPP1R11_LGPT_24
O60927_LGPTPTTPPQPPDPSQPPPGPMQH_N-Term(TMTpro)	class1Frail_Control	class1Frail	Control	0.08815440308105306	0.1202182406909844	0.7332864178876981	0.46531088999473547	0.6548954616447109	ns	PPP1R11_LGPT_24
O60927_LGPTPTTPPQPPDPSQPPPGPMQH_N-Term(TMTpro)	class1Resilient_Control	class1Resilient	Control	0.05227013654431113	0.11873931463723937	0.4402091818030253	0.660852870555835	0.660852870555835	ns	PPP1R11_LGPT_24
O60927_LGPTPTTPPQPPDPSQPPPGPMQH_N-Term(TMTpro)	class1Frail_Dementia	class1Frail	Dementia	0.15938001889935077	0.11820428081316653	1.3483438823274645	0.18096925234312344	0.5429077570293703	ns	PPP1R11_LGPT_24
O60927_LGPTPTTPPQPPDPSQPPPGPMQH_N-Term(TMTpro)	class1Resilient_Dementia	class1Resilient	Dementia	0.1234957523626083	0.11761494697351471	1.050000493478247	0.29656070874473306	0.5931214174894661	ns	PPP1R11_LGPT_24
O60927_LGPTPTTPPQPPDPSQPPPGPMQH_N-Term(TMTpro)	class1Frail_Resilient	class1Frail	Resilient	0.15938001889935077	0.11820428081316653	1.3483438823274645	0.18096925234312344	0.5429077570293703	ns	PPP1R11_LGPT_24
O75122_YIKRAQTGSGGADPTTDVSG_N-Term(TMTpro); K3(TMTpro)	class1Dementia_Control	class1Dementia	Control	0.10978610023136981	0.20783093838389335	0.5282471468640498	0.5985727286437255	0.7668303731083361	ns	CLASP2_YIKR_20
O75122_YIKRAQTGSGGADPTTDVSG_N-Term(TMTpro); K3(TMTpro)	class1Frail_Control	class1Frail	Control	0.1721169346672978	0.20826986768456812	0.8264130408339954	0.4106625790837589	0.7668303731083361	ns	CLASP2_YIKR_20
O75122_YIKRAQTGSGGADPTTDVSG_N-Term(TMTpro); K3(TMTpro)	class1Resilient_Control	class1Resilient	Control	0.22760108745228944	0.20836676865484763	1.0923099154515508	0.27748854624766356	0.7668303731083361	ns	CLASP2_YIKR_20
O75122_YIKRAQTGSGGADPTTDVSG_N-Term(TMTpro); K3(TMTpro)	class1Frail_Dementia	class1Frail	Dementia	0.062330834435927414	0.20959788009532668	0.297382943031575	0.7668303731083361	0.7668303731083361	ns	CLASP2_YIKR_20
O75122_YIKRAQTGSGGADPTTDVSG_N-Term(TMTpro); K3(TMTpro)	class1Resilient_Dementia	class1Resilient	Dementia	0.11781498722091943	0.21016600422759124	0.5605806117593414	0.5764171961970103	0.7668303731083361	ns	CLASP2_YIKR_20
O75122_YIKRAQTGSGGADPTTDVSG_N-Term(TMTpro); K3(TMTpro)	class1Frail_Resilient	class1Frail	Resilient	0.062330834435927414	0.20959788009532668	0.297382943031575	0.7668303731083361	0.7668303731083361	ns	CLASP2_YIKR_20
O75122_YIKRAQTGSGGADPTTDVSGQS_N-Term(TMTpro); K3(TMTpro)	class1Dementia_Control	class1Dementia	Control	-0.23567183189241006	0.23723333771408014	-0.9934178482808683	0.3230567418625854	0.6461134837251707	ns	CLASP2_YIKR_22
O75122_YIKRAQTGSGGADPTTDVSGQS_N-Term(TMTpro); K3(TMTpro)	class1Frail_Control	class1Frail	Control	0.1262463650903972	0.23773436351817506	0.5310396159062024	0.5966438613099607	0.7156321928799213	ns	CLASP2_YIKR_22
O75122_YIKRAQTGSGGADPTTDVSGQS_N-Term(TMTpro); K3(TMTpro)	class1Resilient_Control	class1Resilient	Control	-0.08690905769462245	0.23784497332817683	-0.3654021208794097	0.7156321928799213	0.7156321928799213	ns	CLASP2_YIKR_22
O75122_YIKRAQTGSGGADPTTDVSGQS_N-Term(TMTpro); K3(TMTpro)	class1Frail_Dementia	class1Frail	Dementia	0.36191819698280636	0.2392502534004987	1.5127181344170395	0.13370621349072015	0.40111864047216045	ns	CLASP2_YIKR_22
O75122_YIKRAQTGSGGADPTTDVSGQS_N-Term(TMTpro); K3(TMTpro)	class1Resilient_Dementia	class1Resilient	Dementia	0.1487627741977872	0.23989875157493357	0.6201064958494392	0.5366880881077495	0.7156321928799213	ns	CLASP2_YIKR_22
O75122_YIKRAQTGSGGADPTTDVSGQS_N-Term(TMTpro); K3(TMTpro)	class1Frail_Resilient	class1Frail	Resilient	0.36191819698280636	0.2392502534004987	1.5127181344170395	0.13370621349072015	0.40111864047216045	ns	CLASP2_YIKR_22
O75153_QPPAAKDPSPSVQG_N-Term(TMTpro); K6(TMTpro)	class1Dementia_Control	class1Dementia	Control	-0.0061326447245860895	0.15400398038604382	-0.03982133909275142	0.9683386333422752	0.9683386333422752	ns	CLUH_QPPA_14
O75153_QPPAAKDPSPSVQG_N-Term(TMTpro); K6(TMTpro)	class1Frail_Control	class1Frail	Control	-0.15471744274180074	0.15104014841278632	-1.0243464692511062	0.3088790484617827	0.6808012135354151	ns	CLUH_QPPA_14
O75153_QPPAAKDPSPSVQG_N-Term(TMTpro); K6(TMTpro)	class1Resilient_Control	class1Resilient	Control	-0.07161404859182953	0.15207127163264156	-0.4709242437639867	0.639026246482086	0.813330589572782	ns	CLUH_QPPA_14
O75153_QPPAAKDPSPSVQG_N-Term(TMTpro); K6(TMTpro)	class1Frail_Dementia	class1Frail	Dementia	-0.14858479801721539	0.15488566633563464	-0.9593192290320437	0.34040060676770756	0.6808012135354151	ns	CLUH_QPPA_14
O75153_QPPAAKDPSPSVQG_N-Term(TMTpro); K6(TMTpro)	class1Resilient_Dementia	class1Resilient	Dementia	-0.06548140386724398	0.15699706903414654	-0.41708679193878395	0.6777754913106517	0.813330589572782	ns	CLUH_QPPA_14
O75153_QPPAAKDPSPSVQG_N-Term(TMTpro); K6(TMTpro)	class1Frail_Resilient	class1Frail	Resilient	-0.14858479801721539	0.15488566633563464	-0.9593192290320437	0.34040060676770756	0.6808012135354151	ns	CLUH_QPPA_14
O75153_SQPPAAKDPSPSVQG_N-Term(TMTpro); K7(TMTpro)	class1Dementia_Control	class1Dementia	Control	0.0037808797936644506	0.11745452914177257	0.03219015751279177	0.9744037004319409	0.9744037004319409	ns	CLUH_SQPP_15
O75153_SQPPAAKDPSPSVQG_N-Term(TMTpro); K7(TMTpro)	class1Frail_Control	class1Frail	Control	-0.17223233225383855	0.11519409737889431	-1.4951489370790858	0.13896285866722313	0.280600541517108	ns	CLUH_SQPP_15
O75153_SQPPAAKDPSPSVQG_N-Term(TMTpro); K7(TMTpro)	class1Resilient_Control	class1Resilient	Control	-0.11160439134463279	0.1159805062234687	-0.9622685309684361	0.33892693925164297	0.4067123271019715	ns	CLUH_SQPP_15
O75153_SQPPAAKDPSPSVQG_N-Term(TMTpro); K7(TMTpro)	class1Frail_Dementia	class1Frail	Dementia	-0.17601321204750378	0.11812696635930756	-1.4900341342223524	0.140300270758554	0.280600541517108	ns	CLUH_SQPP_15
O75153_SQPPAAKDPSPSVQG_N-Term(TMTpro); K7(TMTpro)	class1Resilient_Dementia	class1Resilient	Dementia	-0.1153852711382978	0.11973727415239663	-0.9636537323493787	0.33823624318238665	0.4067123271019715	ns	CLUH_SQPP_15
O75153_SQPPAAKDPSPSVQG_N-Term(TMTpro); K7(TMTpro)	class1Frail_Resilient	class1Frail	Resilient	-0.17601321204750378	0.11812696635930756	-1.4900341342223524	0.140300270758554	0.280600541517108	ns	CLUH_SQPP_15
O75306_AIIGTQDIVFGEVDR_N-Term(TMTpro)	class1Dementia_Control	class1Dementia	Control	-0.4028139777000176	0.17136126730195808	-2.350671094128952	0.0208295884213714	0.10425010531660828	ns	NDUFS2_AIIG_15
O75306_AIIGTQDIVFGEVDR_N-Term(TMTpro)	class1Frail_Control	class1Frail	Control	-0.13695626541396755	0.17172317434912093	-0.7975409605201527	0.42714699642131937	0.5125763957055832	ns	NDUFS2_AIIG_15
O75306_AIIGTQDIVFGEVDR_N-Term(TMTpro)	class1Resilient_Control	class1Resilient	Control	-0.3680605644504688	0.17180307137118608	-2.142339840102521	0.03475003510553609	0.10425010531660828	ns	NDUFS2_AIIG_15
O75306_AIIGTQDIVFGEVDR_N-Term(TMTpro)	class1Frail_Dementia	class1Frail	Dementia	0.2658577122860504	0.1728181503496621	1.5383668425344317	0.12731846565025212	0.19097769847537818	ns	NDUFS2_AIIG_15
O75306_AIIGTQDIVFGEVDR_N-Term(TMTpro)	class1Resilient_Dementia	class1Resilient	Dementia	0.034753413249548865	0.1732865814314188	0.20055455513330173	0.8414801814850765	0.8414801814850765	ns	NDUFS2_AIIG_15
O75306_AIIGTQDIVFGEVDR_N-Term(TMTpro)	class1Frail_Resilient	class1Frail	Resilient	0.2658577122860504	0.1728181503496621	1.5383668425344317	0.12731846565025212	0.19097769847537818	ns	NDUFS2_AIIG_15
O75306_IGTQDIVFGEVDR_N-Term(TMTpro)	class1Dementia_Control	class1Dementia	Control	-0.577370509087361	0.1838494280023697	-3.1404531162311753	0.0022552013586794044	0.013531208152076427	significant	NDUFS2_IGTQ_13
O75306_IGTQDIVFGEVDR_N-Term(TMTpro)	class1Frail_Control	class1Frail	Control	-0.2159632706136548	0.18423770946561116	-1.172199064133314	0.24407943899529574	0.29289532679435487	ns	NDUFS2_IGTQ_13
O75306_IGTQDIVFGEVDR_N-Term(TMTpro)	class1Resilient_Control	class1Resilient	Control	-0.46141737822494694	0.18432342908030033	-2.5033029199122097	0.014029083693387128	0.042087251080161384	significant	NDUFS2_IGTQ_13
O75306_IGTQDIVFGEVDR_N-Term(TMTpro)	class1Frail_Dementia	class1Frail	Dementia	0.36140723847370654	0.18541248317349393	1.9492066137506556	0.054251728857007436	0.08137759328551115	ns	NDUFS2_IGTQ_13
O75306_IGTQDIVFGEVDR_N-Term(TMTpro)	class1Resilient_Dementia	class1Resilient	Dementia	0.11595313086241373	0.18591505173986517	0.6236887749393034	0.5343425533515547	0.5343425533515547	ns	NDUFS2_IGTQ_13
O75306_IGTQDIVFGEVDR_N-Term(TMTpro)	class1Frail_Resilient	class1Frail	Resilient	0.36140723847370654	0.18541248317349393	1.9492066137506556	0.054251728857007436	0.08137759328551115	ns	NDUFS2_IGTQ_13
O75323_REDSWLK_N-Term(TMTpro); K7(TMTpro)	class1Dementia_Control	class1Dementia	Control	0.5095920858090445	0.24692029037393232	2.0637918618892193	0.042406690118153914	0.06361003517723088	ns	NIPSNAP2_REDS_7
O75323_REDSWLK_N-Term(TMTpro); K7(TMTpro)	class1Frail_Control	class1Frail	Control	-0.04005211791290862	0.25015497434934475	-0.1601092203626353	0.8732143163393431	0.9727279517421124	ns	NIPSNAP2_REDS_7
O75323_REDSWLK_N-Term(TMTpro); K7(TMTpro)	class1Resilient_Control	class1Resilient	Control	0.5181764971248817	0.24637835288493	2.103173801827037	0.03871688603422044	0.06361003517723088	ns	NIPSNAP2_REDS_7
O75323_REDSWLK_N-Term(TMTpro); K7(TMTpro)	class1Frail_Dementia	class1Frail	Dementia	-0.5496442037219512	0.24849074102320465	-2.2119303176395784	0.029936452131010115	0.06361003517723088	ns	NIPSNAP2_REDS_7
O75323_REDSWLK_N-Term(TMTpro); K7(TMTpro)	class1Resilient_Dementia	class1Resilient	Dementia	0.008584411315838921	0.25028600593554245	0.03429840707134746	0.9727279517421124	0.9727279517421124	ns	NIPSNAP2_REDS_7
O75323_REDSWLK_N-Term(TMTpro); K7(TMTpro)	class1Frail_Resilient	class1Frail	Resilient	-0.5496442037219512	0.24849074102320465	-2.2119303176395784	0.029936452131010115	0.06361003517723088	ns	NIPSNAP2_REDS_7
O75347_RLVLDSVKLEA_N-Term(TMTpro); K8(TMTpro)	class1Dementia_Control	class1Dementia	Control	-0.23113193724797165	0.14480333148260682	-1.5961783122077842	0.11380561593553966	0.2661168968997061	ns	TBCA_RLVL_11
O75347_RLVLDSVKLEA_N-Term(TMTpro); K8(TMTpro)	class1Frail_Control	class1Frail	Control	-0.2198802029971247	0.14510914940133093	-1.5152745633495388	0.13305844844985304	0.2661168968997061	ns	TBCA_RLVL_11
O75347_RLVLDSVKLEA_N-Term(TMTpro); K8(TMTpro)	class1Resilient_Control	class1Resilient	Control	-0.3441094631854717	0.14517666381198355	-2.3702808299212847	0.019817140881303742	0.11890284528782245	ns	TBCA_RLVL_11
O75347_RLVLDSVKLEA_N-Term(TMTpro); K8(TMTpro)	class1Frail_Dementia	class1Frail	Dementia	0.011251734250847367	0.1460344236787	0.0770485065603645	0.9387487178071565	0.9387487178071565	ns	TBCA_RLVL_11
O75347_RLVLDSVKLEA_N-Term(TMTpro); K8(TMTpro)	class1Resilient_Dementia	class1Resilient	Dementia	-0.11297752593750009	0.1464302563092375	-0.7715449578870466	0.44231923793842765	0.6634788569076415	ns	TBCA_RLVL_11
O75347_RLVLDSVKLEA_N-Term(TMTpro); K8(TMTpro)	class1Frail_Resilient	class1Frail	Resilient	0.011251734250847367	0.1460344236787	0.0770485065603645	0.9387487178071565	0.9387487178071565	ns	TBCA_RLVL_11
O75348_FVCDIRPEIHENYRING_N-Term(TMTpro); C3(Carbamidomethyl)	class1Dementia_Control	class1Dementia	Control	0.3483297863048048	0.18337717263718098	1.8995264312095659	0.06056119911859521	0.09894013539107438	ns	ATP6V1G1_FVCD_17
O75348_FVCDIRPEIHENYRING_N-Term(TMTpro); C3(Carbamidomethyl)	class1Frail_Control	class1Frail	Control	-0.14604658917714658	0.18376445671899885	-0.7947488419943576	0.4287616651595225	0.514513998191427	ns	ATP6V1G1_FVCD_17
O75348_FVCDIRPEIHENYRING_N-Term(TMTpro); C3(Carbamidomethyl)	class1Resilient_Control	class1Resilient	Control	0.34202845439797896	0.18384995614508925	1.8603673428568004	0.06596009026071625	0.09894013539107438	ns	ATP6V1G1_FVCD_17
O75348_FVCDIRPEIHENYRING_N-Term(TMTpro); C3(Carbamidomethyl)	class1Frail_Dementia	class1Frail	Dementia	-0.49437637548195124	0.18493621277709915	-2.6732264495857048	0.008858087778706468	0.026574263336119404	significant	ATP6V1G1_FVCD_17
O75348_FVCDIRPEIHENYRING_N-Term(TMTpro); C3(Carbamidomethyl)	class1Resilient_Dementia	class1Resilient	Dementia	-0.006301331906825812	0.18543749039193236	-0.033980895090348774	0.9729644383125569	0.9729644383125569	ns	ATP6V1G1_FVCD_17
O75348_FVCDIRPEIHENYRING_N-Term(TMTpro); C3(Carbamidomethyl)	class1Frail_Resilient	class1Frail	Resilient	-0.49437637548195124	0.18493621277709915	-2.6732264495857048	0.008858087778706468	0.026574263336119404	significant	ATP6V1G1_FVCD_17
O75348_VCDIRPEIHENYRING_N-Term(TMTpro); C2(Carbamidomethyl)	class1Dementia_Control	class1Dementia	Control	0.2685960149337712	0.19676160695838626	1.3650834585355742	0.17636277771488876	0.27942079984676	ns	ATP6V1G1_VCDI_16
O75348_VCDIRPEIHENYRING_N-Term(TMTpro); C2(Carbamidomethyl)	class1Frail_Control	class1Frail	Control	-0.015234183411589022	0.19709890199524804	-0.0772920765025688	0.93859979843455	0.9935931849653163	ns	ATP6V1G1_VCDI_16
O75348_VCDIRPEIHENYRING_N-Term(TMTpro); C2(Carbamidomethyl)	class1Resilient_Control	class1Resilient	Control	0.2701912003805464	0.20253542759157012	1.3340441402943581	0.18628053323117333	0.27942079984676	ns	ATP6V1G1_VCDI_16
O75348_VCDIRPEIHENYRING_N-Term(TMTpro); C2(Carbamidomethyl)	class1Frail_Dementia	class1Frail	Dementia	-0.28383019834536	0.19679339625464756	-1.4422750140359801	0.1534440291533026	0.27942079984676	ns	ATP6V1G1_VCDI_16
O75348_VCDIRPEIHENYRING_N-Term(TMTpro); C2(Carbamidomethyl)	class1Resilient_Dementia	class1Resilient	Dementia	0.0015951854467754145	0.1979872054023529	0.008057012792991607	0.9935931849653163	0.9935931849653163	ns	ATP6V1G1_VCDI_16
O75348_VCDIRPEIHENYRING_N-Term(TMTpro); C2(Carbamidomethyl)	class1Frail_Resilient	class1Frail	Resilient	-0.28383019834536	0.19679339625464756	-1.4422750140359801	0.1534440291533026	0.27942079984676	ns	ATP6V1G1_VCDI_16
O75363_TDPVSIGPVG_N-Term(TMTpro)	class1Dementia_Control	class1Dementia	Control	0.23346827214731242	0.16099385605720137	1.4501688316873458	0.1506071306257769	0.509652233736852	ns	BCAS1_TDPV_10
O75363_TDPVSIGPVG_N-Term(TMTpro)	class1Frail_Control	class1Frail	Control	0.06094841542779435	0.1667114943024404	0.3655921607734168	0.7155568123723469	0.7155568123723469	ns	BCAS1_TDPV_10
O75363_TDPVSIGPVG_N-Term(TMTpro)	class1Resilient_Control	class1Resilient	Control	0.07819312558778169	0.16159697748073648	0.48387740171132143	0.6296886402795216	0.7155568123723469	ns	BCAS1_TDPV_10
O75363_TDPVSIGPVG_N-Term(TMTpro)	class1Frail_Dementia	class1Frail	Dementia	-0.1725198567195191	0.16524916784844915	-1.0439983387858143	0.29937837740402506	0.509652233736852	ns	BCAS1_TDPV_10
O75363_TDPVSIGPVG_N-Term(TMTpro)	class1Resilient_Dementia	class1Resilient	Dementia	-0.15527514655953115	0.1617626189744862	-0.9598951076825833	0.339768155824568	0.509652233736852	ns	BCAS1_TDPV_10
O75363_TDPVSIGPVG_N-Term(TMTpro)	class1Frail_Resilient	class1Frail	Resilient	-0.1725198567195191	0.16524916784844915	-1.0439983387858143	0.29937837740402506	0.509652233736852	ns	BCAS1_TDPV_10
O75390_ASASSTNLKDILADLIPKEQA_N-Term(TMTpro); K9(TMTpro); K18(TMTpro)	class1Dementia_Control	class1Dementia	Control	-0.3535726626074934	0.16244891187642213	-2.17651604140299	0.032582039438990504	0.19517899059292165	ns	CS_ASAS_21
O75390_ASASSTNLKDILADLIPKEQA_N-Term(TMTpro); K9(TMTpro); K18(TMTpro)	class1Frail_Control	class1Frail	Control	-0.09878499579907477	0.16257614960346103	-0.6076229264871934	0.5452254834683943	0.6086078930749843	ns	CS_ASAS_21
O75390_ASASSTNLKDILADLIPKEQA_N-Term(TMTpro); K9(TMTpro); K18(TMTpro)	class1Resilient_Control	class1Resilient	Control	-0.2681319742114288	0.16561437979346166	-1.619013847383405	0.10953330168046549	0.19517899059292165	ns	CS_ASAS_21
O75390_ASASSTNLKDILADLIPKEQA_N-Term(TMTpro); K9(TMTpro); K18(TMTpro)	class1Frail_Dementia	class1Frail	Dementia	0.254787666808419	0.1665298691786875	1.5299817868410766	0.13011932706194776	0.19517899059292165	ns	CS_ASAS_21
O75390_ASASSTNLKDILADLIPKEQA_N-Term(TMTpro); K9(TMTpro); K18(TMTpro)	class1Resilient_Dementia	class1Resilient	Dementia	0.08544068839606472	0.1661730851409285	0.5141668298666054	0.6086078930749843	0.6086078930749843	ns	CS_ASAS_21
O75390_ASASSTNLKDILADLIPKEQA_N-Term(TMTpro); K9(TMTpro); K18(TMTpro)	class1Frail_Resilient	class1Frail	Resilient	0.254787666808419	0.1665298691786875	1.5299817868410766	0.13011932706194776	0.19517899059292165	ns	CS_ASAS_21
O75475_EIDNNPKVK_N-Term(TMTpro); K7(TMTpro); K9(TMTpro)	class1Dementia_Control	class1Dementia	Control	0.2778544075663961	0.27606961894197996	1.006464994704076	0.3173443351353608	0.4760165027030412	ns	PSIP1_EIDN_9
O75475_EIDNNPKVK_N-Term(TMTpro); K7(TMTpro); K9(TMTpro)	class1Frail_Control	class1Frail	Control	-0.23166170926596172	0.2762858498198168	-0.8384856098024663	0.40435344617468727	0.4852241354096247	ns	PSIP1_EIDN_9
O75475_EIDNNPKVK_N-Term(TMTpro); K7(TMTpro); K9(TMTpro)	class1Resilient_Control	class1Resilient	Control	0.2860781712154346	0.28144909185771705	1.0164473060728785	0.31259965512244453	0.4760165027030412	ns	PSIP1_EIDN_9
O75475_EIDNNPKVK_N-Term(TMTpro); K7(TMTpro); K9(TMTpro)	class1Frail_Dementia	class1Frail	Dementia	-0.5095161168323579	0.28300489671233486	-1.800379155100854	0.0757170080785637	0.2271510242356911	ns	PSIP1_EIDN_9
O75475_EIDNNPKVK_N-Term(TMTpro); K7(TMTpro); K9(TMTpro)	class1Resilient_Dementia	class1Resilient	Dementia	0.008223763649038863	0.2823985692693808	0.029121123631452226	0.9768433353881463	0.9768433353881463	ns	PSIP1_EIDN_9
O75475_EIDNNPKVK_N-Term(TMTpro); K7(TMTpro); K9(TMTpro)	class1Frail_Resilient	class1Frail	Resilient	-0.5095161168323579	0.28300489671233486	-1.800379155100854	0.0757170080785637	0.2271510242356911	ns	PSIP1_EIDN_9
O75533_TADQTPGATPKK_N-Term(TMTpro); K11(TMTpro); K12(TMTpro)	class1Dementia_Control	class1Dementia	Control	0.3387152807338308	0.3023894609889365	1.120129251945799	0.2662810140505005	0.3994215210757507	ns	SF3B1_TADQ_12
O75533_TADQTPGATPKK_N-Term(TMTpro); K11(TMTpro); K12(TMTpro)	class1Frail_Control	class1Frail	Control	-0.46531278619922867	0.31144469161642757	-1.4940462904800562	0.13941554550686874	0.2788310910137375	ns	SF3B1_TADQ_12
O75533_TADQTPGATPKK_N-Term(TMTpro); K11(TMTpro); K12(TMTpro)	class1Resilient_Control	class1Resilient	Control	0.09452100265022809	0.29905278358423854	0.31606795802856313	0.7528407091586887	0.7528407091586887	ns	SF3B1_TADQ_12
O75533_TADQTPGATPKK_N-Term(TMTpro); K11(TMTpro); K12(TMTpro)	class1Frail_Dementia	class1Frail	Dementia	-0.8040280669330615	0.3183232929000332	-2.5258222846593883	0.013682184893859665	0.041046554681578994	significant	SF3B1_TADQ_12
O75533_TADQTPGATPKK_N-Term(TMTpro); K11(TMTpro); K12(TMTpro)	class1Resilient_Dementia	class1Resilient	Dementia	-0.24419427808360178	0.3085652734940843	-0.7913861314283098	0.43124803096516173	0.5174976371581941	ns	SF3B1_TADQ_12
O75533_TADQTPGATPKK_N-Term(TMTpro); K11(TMTpro); K12(TMTpro)	class1Frail_Resilient	class1Frail	Resilient	-0.8040280669330615	0.3183232929000332	-2.5258222846593883	0.013682184893859665	0.041046554681578994	significant	SF3B1_TADQ_12
O75694_HLQDICPLL_N-Term(TMTpro); C6(Carbamidomethyl)	class1Dementia_Control	class1Dementia	Control	-0.10663259321148509	0.10595143945767135	-1.0064289240174586	0.3167930067992572	0.6271977067168064	ns	NUP155_HLQD_9
O75694_HLQDICPLL_N-Term(TMTpro); C6(Carbamidomethyl)	class1Frail_Control	class1Frail	Control	-0.008255072943639979	0.10617520398276215	-0.07774953693500994	0.9381925482279839	0.9381925482279839	ns	NUP155_HLQD_9
O75694_HLQDICPLL_N-Term(TMTpro); C6(Carbamidomethyl)	class1Resilient_Control	class1Resilient	Control	-0.019499850566896616	0.10622460373703257	-0.1835718833573627	0.8547447208839299	0.9381925482279839	ns	NUP155_HLQD_9
O75694_HLQDICPLL_N-Term(TMTpro); C6(Carbamidomethyl)	class1Frail_Dementia	class1Frail	Dementia	0.09837752026784494	0.10685221977084282	0.9206876607601333	0.35957034736593696	0.6271977067168064	ns	NUP155_HLQD_9
O75694_HLQDICPLL_N-Term(TMTpro); C6(Carbamidomethyl)	class1Resilient_Dementia	class1Resilient	Dementia	0.08713274264458835	0.10714184734059802	0.8132465960531572	0.4181318044778709	0.6271977067168064	ns	NUP155_HLQD_9
O75694_HLQDICPLL_N-Term(TMTpro); C6(Carbamidomethyl)	class1Frail_Resilient	class1Frail	Resilient	0.09837752026784494	0.10685221977084282	0.9206876607601333	0.35957034736593696	0.6271977067168064	ns	NUP155_HLQD_9
O75781_AGSTAGAAETRGAVEGAARTTPS_N-Term(TMTpro)	class1Dementia_Control	class1Dementia	Control	-0.28496736119748656	0.20476416871889583	-1.39168567909308	0.16764885657827086	0.28093313988801216	ns	PALM_AGST_23
O75781_AGSTAGAAETRGAVEGAARTTPS_N-Term(TMTpro)	class1Frail_Control	class1Frail	Control	0.00328858609244631	0.21152698455046226	0.015546886840160003	0.9876323128478546	0.9876323128478546	ns	PALM_AGST_23
O75781_AGSTAGAAETRGAVEGAARTTPS_N-Term(TMTpro)	class1Resilient_Control	class1Resilient	Control	0.14444793065160486	0.20727245339158368	0.6968988318901723	0.48776770813037007	0.5853212497564441	ns	PALM_AGST_23
O75781_AGSTAGAAETRGAVEGAARTTPS_N-Term(TMTpro)	class1Frail_Dementia	class1Frail	Dementia	0.28825594728993226	0.21683941987357613	1.3293521420505279	0.18728875992534144	0.28093313988801216	ns	PALM_AGST_23
O75781_AGSTAGAAETRGAVEGAARTTPS_N-Term(TMTpro)	class1Resilient_Dementia	class1Resilient	Dementia	0.429415291849091	0.21363809950828413	2.0100126936040255	0.04760112712576379	0.28093313988801216	ns	PALM_AGST_23
O75781_AGSTAGAAETRGAVEGAARTTPS_N-Term(TMTpro)	class1Frail_Resilient	class1Frail	Resilient	0.28825594728993226	0.21683941987357613	1.3293521420505279	0.18728875992534144	0.28093313988801216	ns	PALM_AGST_23
O75781_AGSTAGAAETRGAVEGAARTTPSRREITG_N-Term(TMTpro)	class1Dementia_Control	class1Dementia	Control	0.04531994543541908	0.12234628872604025	0.3704235404876091	0.7119003201842747	0.7119003201842747	ns	PALM_AGST_29
O75781_AGSTAGAAETRGAVEGAARTTPSRREITG_N-Term(TMTpro)	class1Frail_Control	class1Frail	Control	0.16017488833150278	0.1226046784122355	1.3064337381396198	0.19459264855801559	0.5314693819873348	ns	PALM_AGST_29
O75781_AGSTAGAAETRGAVEGAARTTPSRREITG_N-Term(TMTpro)	class1Resilient_Control	class1Resilient	Control	0.13766023974189412	0.12266172224882614	1.1222754516901585	0.2646038287521817	0.5314693819873348	ns	PALM_AGST_29
O75781_AGSTAGAAETRGAVEGAARTTPSRREITG_N-Term(TMTpro)	class1Frail_Dementia	class1Frail	Dementia	0.1148549428960834	0.12338645513470937	0.9308553582375672	0.3543129213248899	0.5314693819873348	ns	PALM_AGST_29
O75781_AGSTAGAAETRGAVEGAARTTPSRREITG_N-Term(TMTpro)	class1Resilient_Dementia	class1Resilient	Dementia	0.092340294306475	0.12372089946556199	0.7463597072552657	0.45731273777143655	0.5487752853257238	ns	PALM_AGST_29
O75781_AGSTAGAAETRGAVEGAARTTPSRREITG_N-Term(TMTpro)	class1Frail_Resilient	class1Frail	Resilient	0.1148549428960834	0.12338645513470937	0.9308553582375672	0.3543129213248899	0.5314693819873348	ns	PALM_AGST_29
O75781_AQPGEATSGPPGIQP_N-Term(TMTpro)	class1Dementia_Control	class1Dementia	Control	-0.25663751973857335	0.10598554762393717	-2.4214388234251194	0.017378467598565518	0.034756935197131036	significant	PALM_AQPG_15
O75781_AQPGEATSGPPGIQP_N-Term(TMTpro)	class1Frail_Control	class1Frail	Control	0.01752743233674719	0.10620938418389284	0.16502715340482418	0.869276987637452	0.869276987637452	ns	PALM_AQPG_15
O75781_AQPGEATSGPPGIQP_N-Term(TMTpro)	class1Resilient_Control	class1Resilient	Control	-0.0721289609541387	0.10625879984106218	-0.6788045890037007	0.4989295564611974	0.5987154677534369	ns	PALM_AQPG_15
O75781_AQPGEATSGPPGIQP_N-Term(TMTpro)	class1Frail_Dementia	class1Frail	Dementia	0.27416495207532054	0.10688661791867798	2.565007270450938	0.011900191671363075	0.034756935197131036	significant	PALM_AQPG_15
O75781_AQPGEATSGPPGIQP_N-Term(TMTpro)	class1Resilient_Dementia	class1Resilient	Dementia	0.1845085587844347	0.10717633872610279	1.7215419091331365	0.0884419834201645	0.13266297513024675	ns	PALM_AQPG_15
O75781_AQPGEATSGPPGIQP_N-Term(TMTpro)	class1Frail_Resilient	class1Frail	Resilient	0.27416495207532054	0.10688661791867798	2.565007270450938	0.011900191671363075	0.034756935197131036	significant	PALM_AQPG_15
O75781_AQPGEATSGPPGIQPGQEPPVT_N-Term(TMTpro)	class1Dementia_Control	class1Dementia	Control	-0.07446560095534466	0.0986120052446882	-0.7551372753304374	0.4520545419786406	0.9041090839572812	ns	PALM_AQPG_22
O75781_AQPGEATSGPPGIQPGQEPPVT_N-Term(TMTpro)	class1Frail_Control	class1Frail	Control	0.009411412362296489	0.0988202692251945	0.09523767174575783	0.9243287808927588	0.9243287808927588	ns	PALM_AQPG_22
O75781_AQPGEATSGPPGIQPGQEPPVT_N-Term(TMTpro)	class1Resilient_Control	class1Resilient	Control	-0.026603535929352457	0.09886624697549348	-0.26908613144733634	0.7884531453341577	0.9243287808927588	ns	PALM_AQPG_22
O75781_AQPGEATSGPPGIQPGQEPPVT_N-Term(TMTpro)	class1Frail_Dementia	class1Frail	Dementia	0.08387701331764116	0.09945038699222702	0.8434056000626416	0.40114275616918127	0.9041090839572812	ns	PALM_AQPG_22
O75781_AQPGEATSGPPGIQPGQEPPVT_N-Term(TMTpro)	class1Resilient_Dementia	class1Resilient	Dementia	0.04786206502599217	0.09971995157364186	0.4799647840848245	0.6323674054072341	0.9243287808927588	ns	PALM_AQPG_22
O75781_AQPGEATSGPPGIQPGQEPPVT_N-Term(TMTpro)	class1Frail_Resilient	class1Frail	Resilient	0.08387701331764116	0.09945038699222702	0.8434056000626416	0.40114275616918127	0.9041090839572812	ns	PALM_AQPG_22
O75781_AQPGEATSGPPGIQPGQEPPVTM_N-Term(TMTpro)	class1Dementia_Control	class1Dementia	Control	-0.045879985757534714	0.08978139174529196	-0.5110188744644918	0.610536009115432	0.8625876020830023	ns	PALM_AQPG_23
O75781_AQPGEATSGPPGIQPGQEPPVTM_N-Term(TMTpro)	class1Frail_Control	class1Frail	Control	0.10316347004323158	0.08997100587973608	1.1466301730707535	0.2544448592933818	0.5088897185867636	ns	PALM_AQPG_23
O75781_AQPGEATSGPPGIQPGQEPPVTM_N-Term(TMTpro)	class1Resilient_Control	class1Resilient	Control	-0.030122813864507283	0.09001286636519033	-0.3346500903803719	0.7386346232889526	0.8625876020830023	ns	PALM_AQPG_23
O75781_AQPGEATSGPPGIQPGQEPPVTM_N-Term(TMTpro)	class1Frail_Dementia	class1Frail	Dementia	0.1490434558007661	0.09054469718585284	1.6460760313200695	0.10308776042788348	0.30926328128365044	ns	PALM_AQPG_23
O75781_AQPGEATSGPPGIQPGQEPPVTM_N-Term(TMTpro)	class1Resilient_Dementia	class1Resilient	Dementia	0.015757171893027562	0.09079012250931735	0.1735560153188523	0.8625876020830023	0.8625876020830023	ns	PALM_AQPG_23
O75781_AQPGEATSGPPGIQPGQEPPVTM_N-Term(TMTpro)	class1Frail_Resilient	class1Frail	Resilient	0.1490434558007661	0.09054469718585284	1.6460760313200695	0.10308776042788348	0.30926328128365044	ns	PALM_AQPG_23
O75781_DTITAEL_N-Term(TMTpro)	class1Dementia_Control	class1Dementia	Control	-0.49727423670843496	0.18435079157065087	-2.6974347789434843	0.008311780149986592	0.016623560299973184	significant	PALM_DTIT_7
O75781_DTITAEL_N-Term(TMTpro)	class1Frail_Control	class1Frail	Control	0.011387785470669895	0.18307120615258674	0.06220413198773798	0.950535214423562	0.950535214423562	ns	PALM_DTIT_7
O75781_DTITAEL_N-Term(TMTpro)	class1Resilient_Control	class1Resilient	Control	-0.1542238549607513	0.18301145989648174	-0.8427005338790599	0.401581452630846	0.48189774315701517	ns	PALM_DTIT_7
O75781_DTITAEL_N-Term(TMTpro)	class1Frail_Dementia	class1Frail	Dementia	0.5086620221791062	0.18416528752670502	2.7619864145426822	0.006936656599602579	0.016623560299973184	significant	PALM_DTIT_7
O75781_DTITAEL_N-Term(TMTpro)	class1Resilient_Dementia	class1Resilient	Dementia	0.3430503817476843	0.1852168714952487	1.8521551464413135	0.06721036150078923	0.10081554225118383	ns	PALM_DTIT_7
O75781_DTITAEL_N-Term(TMTpro)	class1Frail_Resilient	class1Frail	Resilient	0.5086620221791062	0.18416528752670502	2.7619864145426822	0.006936656599602579	0.016623560299973184	significant	PALM_DTIT_7
O75781_EAGSTAGAAETRGAVEGAARTTPSR_N-Term(TMTpro)	class1Dementia_Control	class1Dementia	Control	-0.2330339010853981	0.2049815400163551	-1.136853109147315	0.2586175604460108	0.7657708464335213	ns	PALM_EAGS_25
O75781_EAGSTAGAAETRGAVEGAARTTPSR_N-Term(TMTpro)	class1Frail_Control	class1Frail	Control	-0.09817422154598597	0.21209315707806325	-0.46288255075505264	0.64456584076844	0.7657708464335213	ns	PALM_EAGS_25
O75781_EAGSTAGAAETRGAVEGAARTTPSR_N-Term(TMTpro)	class1Resilient_Control	class1Resilient	Control	0.06206716162204152	0.20771169786047022	0.2988139919964208	0.7657708464335213	0.7657708464335213	ns	PALM_EAGS_25
O75781_EAGSTAGAAETRGAVEGAARTTPSR_N-Term(TMTpro)	class1Frail_Dementia	class1Frail	Dementia	0.13485967953941203	0.21049377852385476	0.6406824965809083	0.5233569602414014	0.7657708464335213	ns	PALM_EAGS_25
O75781_EAGSTAGAAETRGAVEGAARTTPSR_N-Term(TMTpro)	class1Resilient_Dementia	class1Resilient	Dementia	0.2951010627074397	0.20773837307942306	1.4205418976426465	0.15890520518167447	0.7657708464335213	ns	PALM_EAGS_25
O75781_EAGSTAGAAETRGAVEGAARTTPSR_N-Term(TMTpro)	class1Frail_Resilient	class1Frail	Resilient	0.13485967953941203	0.21049377852385476	0.6406824965809083	0.5233569602414014	0.7657708464335213	ns	PALM_EAGS_25
O75781_EAGSTAGAAETRGAVEGAARTTPSRREITG_N-Term(TMTpro)	class1Dementia_Control	class1Dementia	Control	-0.042085807509595015	0.1632041605310345	-0.25787214843454975	0.7970692987865681	0.920601085942853	ns	PALM_EAGS_30
O75781_EAGSTAGAAETRGAVEGAARTTPSRREITG_N-Term(TMTpro)	class1Frail_Control	class1Frail	Control	-0.07359580293958091	0.163548840147102	-0.44999281482758346	0.6537516656985999	0.920601085942853	ns	PALM_EAGS_30
O75781_EAGSTAGAAETRGAVEGAARTTPSRREITG_N-Term(TMTpro)	class1Resilient_Control	class1Resilient	Control	0.016353443037273357	0.16362493392617108	0.09994468840948266	0.920601085942853	0.920601085942853	ns	PALM_EAGS_30
O75781_EAGSTAGAAETRGAVEGAARTTPSRREITG_N-Term(TMTpro)	class1Frail_Dementia	class1Frail	Dementia	-0.031509995429985525	0.16459169330629955	-0.19144341246521168	0.848591130615256	0.920601085942853	ns	PALM_EAGS_30
O75781_EAGSTAGAAETRGAVEGAARTTPSRREITG_N-Term(TMTpro)	class1Resilient_Dementia	class1Resilient	Dementia	0.05843925054686847	0.16503782621992955	0.3540960995753318	0.7240599171012478	0.920601085942853	ns	PALM_EAGS_30
O75781_EAGSTAGAAETRGAVEGAARTTPSRREITG_N-Term(TMTpro)	class1Frail_Resilient	class1Frail	Resilient	-0.031509995429985525	0.16459169330629955	-0.19144341246521168	0.848591130615256	0.920601085942853	ns	PALM_EAGS_30
O75781_GPPGIQPGQEPPVT_N-Term(TMTpro)	class1Dementia_Control	class1Dementia	Control	-0.004524671439314744	0.10078325353569788	-0.044895072153153755	0.9642861807815983	0.9642861807815983	ns	PALM_GPPG_14
O75781_GPPGIQPGQEPPVT_N-Term(TMTpro)	class1Frail_Control	class1Frail	Control	0.06951428477061028	0.10099610309187149	0.6882868015944769	0.4929673117205875	0.9642861807815983	ns	PALM_GPPG_14
O75781_GPPGIQPGQEPPVT_N-Term(TMTpro)	class1Resilient_Control	class1Resilient	Control	-0.022488996549641923	0.10104309318454717	-0.22256836999801224	0.824354348005978	0.9642861807815983	ns	PALM_GPPG_14
O75781_GPPGIQPGQEPPVT_N-Term(TMTpro)	class1Frail_Dementia	class1Frail	Dementia	0.07403895620992496	0.10164009485042672	0.7284424155534337	0.46815366601569086	0.9642861807815983	ns	PALM_GPPG_14
O75781_GPPGIQPGQEPPVT_N-Term(TMTpro)	class1Resilient_Dementia	class1Resilient	Dementia	-0.017964325110327015	0.10191559472983353	-0.1762666955724329	0.8604636230472374	0.9642861807815983	ns	PALM_GPPG_14
O75781_GPPGIQPGQEPPVT_N-Term(TMTpro)	class1Frail_Resilient	class1Frail	Resilient	0.07403895620992496	0.10164009485042672	0.7284424155534337	0.46815366601569086	0.9642861807815983	ns	PALM_GPPG_14
O75781_ITGVQAQPGEATSGPPGIQPGQEPP_N-Term(TMTpro)	class1Dementia_Control	class1Dementia	Control	-0.05216931041117697	0.11428552656400794	-0.45648221589947774	0.64914299392575	0.8034140940202125	ns	PALM_ITGV_25
O75781_ITGVQAQPGEATSGPPGIQPGQEPP_N-Term(TMTpro)	class1Frail_Control	class1Frail	Control	0.29746842178072125	0.11633564617940666	2.556984308334706	0.01223267538650844	0.02446535077301688	significant	PALM_ITGV_25
O75781_ITGVQAQPGEATSGPPGIQPGQEPP_N-Term(TMTpro)	class1Resilient_Control	class1Resilient	Control	-0.05002747654591741	0.1168257255800665	-0.4282231186454826	0.6695117450168437	0.8034140940202125	ns	PALM_ITGV_25
O75781_ITGVQAQPGEATSGPPGIQPGQEPP_N-Term(TMTpro)	class1Frail_Dementia	class1Frail	Dementia	0.34963773219189903	0.11775499947933458	2.9691964989839663	0.00382648624088467	0.01147945872265401	significant	PALM_ITGV_25
O75781_ITGVQAQPGEATSGPPGIQPGQEPP_N-Term(TMTpro)	class1Resilient_Dementia	class1Resilient	Dementia	0.002141833865259962	0.11811977697313038	0.018132728660224116	0.9855731069389475	0.9855731069389475	ns	PALM_ITGV_25
O75781_ITGVQAQPGEATSGPPGIQPGQEPP_N-Term(TMTpro)	class1Frail_Resilient	class1Frail	Resilient	0.34963773219189903	0.11775499947933458	2.9691964989839663	0.00382648624088467	0.01147945872265401	significant	PALM_ITGV_25
O75781_ITGVQAQPGEATSGPPGIQPGQEPPV_N-Term(TMTpro)	class1Dementia_Control	class1Dementia	Control	0.02805823389624598	0.10084964432805936	0.2782184714997487	0.7815536310299924	0.9416140863462039	ns	PALM_ITGV_26
O75781_ITGVQAQPGEATSGPPGIQPGQEPPV_N-Term(TMTpro)	class1Frail_Control	class1Frail	Control	-0.055491207296062765	0.1067937786331936	-0.5196108612905191	0.6047519021290051	0.9416140863462039	ns	PALM_ITGV_26
O75781_ITGVQAQPGEATSGPPGIQPGQEPPV_N-Term(TMTpro)	class1Resilient_Control	class1Resilient	Control	0.020587035009783813	0.1031601702067942	0.1995637945198731	0.8423218830568702	0.9416140863462039	ns	PALM_ITGV_26
O75781_ITGVQAQPGEATSGPPGIQPGQEPPV_N-Term(TMTpro)	class1Frail_Dementia	class1Frail	Dementia	-0.08354944119230864	0.10488809546231773	-0.7965579012951451	0.4280363918234853	0.9416140863462039	ns	PALM_ITGV_26
O75781_ITGVQAQPGEATSGPPGIQPGQEPPV_N-Term(TMTpro)	class1Resilient_Dementia	class1Resilient	Dementia	-0.007471198886462021	0.1016919390569935	-0.07346893918774397	0.9416140863462039	0.9416140863462039	ns	PALM_ITGV_26
O75781_ITGVQAQPGEATSGPPGIQPGQEPPV_N-Term(TMTpro)	class1Frail_Resilient	class1Frail	Resilient	-0.08354944119230864	0.10488809546231773	-0.7965579012951451	0.4280363918234853	0.9416140863462039	ns	PALM_ITGV_26
O75781_ITGVQAQPGEATSGPPGIQPGQEPPVT_N-Term(TMTpro)	class1Dementia_Control	class1Dementia	Control	-0.34366989324358366	0.15743187702181505	-2.182975263618066	0.03161124326490493	0.13993240758969394	ns	PALM_ITGV_27
O75781_ITGVQAQPGEATSGPPGIQPGQEPPVT_N-Term(TMTpro)	class1Frail_Control	class1Frail	Control	-0.27411226954061707	0.1600688166044812	-1.7124651468994692	0.09021663277035877	0.18043326554071754	ns	PALM_ITGV_27
O75781_ITGVQAQPGEATSGPPGIQPGQEPPVT_N-Term(TMTpro)	class1Resilient_Control	class1Resilient	Control	-0.022087488130616013	0.15971206799275403	-0.13829567426062067	0.890312312852095	0.890312312852095	ns	PALM_ITGV_27
O75781_ITGVQAQPGEATSGPPGIQPGQEPPVT_N-Term(TMTpro)	class1Frail_Dementia	class1Frail	Dementia	0.06955762370296727	0.15850188150391906	0.4388441515203554	0.6618146518284187	0.7941775821941024	ns	PALM_ITGV_27
O75781_ITGVQAQPGEATSGPPGIQPGQEPPVT_N-Term(TMTpro)	class1Resilient_Dementia	class1Resilient	Dementia	0.32158240511296826	0.15943734083977307	2.016982994191701	0.04664413586323131	0.13993240758969394	ns	PALM_ITGV_27
O75781_ITGVQAQPGEATSGPPGIQPGQEPPVT_N-Term(TMTpro)	class1Frail_Resilient	class1Frail	Resilient	0.06955762370296727	0.15850188150391906	0.4388441515203554	0.6618146518284187	0.7941775821941024	ns	PALM_ITGV_27
O75781_PGEATSGPPGIQP_N-Term(TMTpro)	class1Dementia_Control	class1Dementia	Control	-0.16344513411253803	0.10157832699597771	-1.6090551887019178	0.11175065022857912	0.6450208780018135	ns	PALM_PGEA_13
O75781_PGEATSGPPGIQP_N-Term(TMTpro)	class1Frail_Control	class1Frail	Control	-0.11675785023617789	0.09961337410678389	-1.1721101838294867	0.24481400326732586	0.6450208780018135	ns	PALM_PGEA_13
O75781_PGEATSGPPGIQP_N-Term(TMTpro)	class1Resilient_Control	class1Resilient	Control	-0.09714338468574048	0.10021037666874057	-0.9693944670706263	0.33542340755941247	0.6450208780018135	ns	PALM_PGEA_13
O75781_PGEATSGPPGIQP_N-Term(TMTpro)	class1Frail_Dementia	class1Frail	Dementia	0.046687283876359974	0.10093833319124026	0.46253274053877125	0.6450208780018135	0.6450208780018135	ns	PALM_PGEA_13
O75781_PGEATSGPPGIQP_N-Term(TMTpro)	class1Resilient_Dementia	class1Resilient	Dementia	0.06630174942679698	0.1023168774332712	0.6480040350140427	0.518935279159702	0.6450208780018135	ns	PALM_PGEA_13
O75781_PGEATSGPPGIQP_N-Term(TMTpro)	class1Frail_Resilient	class1Frail	Resilient	0.046687283876359974	0.10093833319124026	0.46253274053877125	0.6450208780018135	0.6450208780018135	ns	PALM_PGEA_13
O75781_QDTITAEL_N-Term(TMTpro)	class1Dementia_Control	class1Dementia	Control	-0.008632219575231562	0.15249987928196618	-0.056604763334080634	0.9550105715170019	0.9550105715170019	ns	PALM_QDTI_8
O75781_QDTITAEL_N-Term(TMTpro)	class1Frail_Control	class1Frail	Control	0.31938145526279355	0.1535105966896474	2.0805173203025684	0.04089354965080366	0.08178709930160732	ns	PALM_QDTI_8
O75781_QDTITAEL_N-Term(TMTpro)	class1Resilient_Control	class1Resilient	Control	0.19383475511689116	0.15426383562603954	1.2565145572211618	0.21282905349100384	0.2553948641892046	ns	PALM_QDTI_8
O75781_QDTITAEL_N-Term(TMTpro)	class1Frail_Dementia	class1Frail	Dementia	0.3280136748380248	0.15415442011656733	2.1278252974516714	0.03663773261979736	0.08178709930160732	ns	PALM_QDTI_8
O75781_QDTITAEL_N-Term(TMTpro)	class1Resilient_Dementia	class1Resilient	Dementia	0.20246697469212255	0.15334983908160474	1.3202946667872293	0.19075185614660808	0.2553948641892046	ns	PALM_QDTI_8
O75781_QDTITAEL_N-Term(TMTpro)	class1Frail_Resilient	class1Frail	Resilient	0.3280136748380248	0.15415442011656733	2.1278252974516714	0.03663773261979736	0.08178709930160732	ns	PALM_QDTI_8
O75781_QNVEDEAETKKVLGLQDTITA_N-Term(TMTpro); K10(TMTpro); K11(TMTpro)	class1Dementia_Control	class1Dementia	Control	0.11736281355409127	0.20656308188762423	0.5681693576683743	0.5713669268197101	0.6509922830436932	ns	PALM_QNVE_21
O75781_QNVEDEAETKKVLGLQDTITA_N-Term(TMTpro); K10(TMTpro); K11(TMTpro)	class1Frail_Control	class1Frail	Control	0.2124774166183899	0.21348561457468246	0.9952774431274859	0.3223302319287711	0.6509922830436932	ns	PALM_QNVE_21
O75781_QNVEDEAETKKVLGLQDTITA_N-Term(TMTpro); K10(TMTpro); K11(TMTpro)	class1Resilient_Control	class1Resilient	Control	0.2405493290743558	0.20976653598329512	1.1467478735193115	0.2545942863358517	0.6509922830436932	ns	PALM_QNVE_21
O75781_QNVEDEAETKKVLGLQDTITA_N-Term(TMTpro); K10(TMTpro); K11(TMTpro)	class1Frail_Dementia	class1Frail	Dementia	0.09511460306429845	0.20953295510763767	0.4539362460451045	0.6509922830436932	0.6509922830436932	ns	PALM_QNVE_21
O75781_QNVEDEAETKKVLGLQDTITA_N-Term(TMTpro); K10(TMTpro); K11(TMTpro)	class1Resilient_Dementia	class1Resilient	Dementia	0.12318651552026486	0.20651829619079323	0.5964920193146385	0.5523779921691568	0.6509922830436932	ns	PALM_QNVE_21
O75781_QNVEDEAETKKVLGLQDTITA_N-Term(TMTpro); K10(TMTpro); K11(TMTpro)	class1Frail_Resilient	class1Frail	Resilient	0.09511460306429845	0.20953295510763767	0.4539362460451045	0.6509922830436932	0.6509922830436932	ns	PALM_QNVE_21
O75781_QNVEDEAETKKVLGLQDTITAEL_N-Term(TMTpro); K10(TMTpro); K11(TMTpro)	class1Dementia_Control	class1Dementia	Control	0.09070620823841588	0.17148921178295104	0.5289324459268033	0.5981124827423634	0.7405251295334864	ns	PALM_QNVE_23
O75781_QNVEDEAETKKVLGLQDTITAEL_N-Term(TMTpro); K10(TMTpro); K11(TMTpro)	class1Frail_Control	class1Frail	Control	0.1487527933227953	0.1738460088873643	0.8556583741831715	0.394385929755925	0.7405251295334864	ns	PALM_QNVE_23
O75781_QNVEDEAETKKVLGLQDTITAEL_N-Term(TMTpro); K10(TMTpro); K11(TMTpro)	class1Resilient_Control	class1Resilient	Control	0.2979569281574923	0.17201420214135618	1.7321646959862076	0.08655960963939761	0.5193576578363857	ns	PALM_QNVE_23
O75781_QNVEDEAETKKVLGLQDTITAEL_N-Term(TMTpro); K10(TMTpro); K11(TMTpro)	class1Frail_Dementia	class1Frail	Dementia	0.05804658508437934	0.174761332614931	0.3321477595520466	0.7405251295334864	0.7405251295334864	ns	PALM_QNVE_23
O75781_QNVEDEAETKKVLGLQDTITAEL_N-Term(TMTpro); K10(TMTpro); K11(TMTpro)	class1Resilient_Dementia	class1Resilient	Dementia	0.20725071991907631	0.1735377321397361	1.194268919869218	0.2354099529161428	0.7062298587484284	ns	PALM_QNVE_23
O75781_QNVEDEAETKKVLGLQDTITAEL_N-Term(TMTpro); K10(TMTpro); K11(TMTpro)	class1Frail_Resilient	class1Frail	Resilient	0.05804658508437934	0.174761332614931	0.3321477595520466	0.7405251295334864	0.7405251295334864	ns	PALM_QNVE_23
O75781_QPGEATSGPPGIQP_N-Term(TMTpro)	class1Dementia_Control	class1Dementia	Control	-0.13590815543919696	0.08494200944142227	-1.600011070292868	0.11295192235190918	0.16942788352786375	ns	PALM_QPGE_14
O75781_QPGEATSGPPGIQP_N-Term(TMTpro)	class1Frail_Control	class1Frail	Control	0.06818010856014103	0.08512140302493758	0.8009749150888251	0.4251661012602618	0.5101993215123141	ns	PALM_QPGE_14
O75781_QPGEATSGPPGIQP_N-Term(TMTpro)	class1Resilient_Control	class1Resilient	Control	0.04357825215881104	0.0851610071531601	0.5117160260967388	0.6100498207031547	0.6100498207031547	ns	PALM_QPGE_14
O75781_QPGEATSGPPGIQP_N-Term(TMTpro)	class1Frail_Dementia	class1Frail	Dementia	0.20408826399933794	0.08566417131348089	2.382422672980679	0.019212366427870664	0.05763709928361199	ns	PALM_QPGE_14
O75781_QPGEATSGPPGIQP_N-Term(TMTpro)	class1Resilient_Dementia	class1Resilient	Dementia	0.179486407598008	0.0858963677601792	2.089569236491235	0.03935744872673102	0.07871489745346204	ns	PALM_QPGE_14
O75781_QPGEATSGPPGIQP_N-Term(TMTpro)	class1Frail_Resilient	class1Frail	Resilient	0.20408826399933794	0.08566417131348089	2.382422672980679	0.019212366427870664	0.05763709928361199	ns	PALM_QPGE_14
O75781_SGPPGIQP_N-Term(TMTpro)	class1Dementia_Control	class1Dementia	Control	-0.2098767028454516	0.09650386227200991	-2.174801069141504	0.03271518414091564	0.05628573342043377	ns	PALM_SGPP_8
O75781_SGPPGIQP_N-Term(TMTpro)	class1Frail_Control	class1Frail	Control	0.03906268411387395	0.09620937256170646	0.40601745000280565	0.685855911151924	0.8230270933823088	ns	PALM_SGPP_8
O75781_SGPPGIQP_N-Term(TMTpro)	class1Resilient_Control	class1Resilient	Control	-0.00662733245844883	0.09619450548361495	-0.06889512478004972	0.94525170038199	0.94525170038199	ns	PALM_SGPP_8
O75781_SGPPGIQP_N-Term(TMTpro)	class1Frail_Dementia	class1Frail	Dementia	0.24893938695932513	0.09646360436112082	2.5806560786117476	0.011762468882153964	0.03528740664646189	significant	PALM_SGPP_8
O75781_SGPPGIQP_N-Term(TMTpro)	class1Resilient_Dementia	class1Resilient	Dementia	0.20324937038700272	0.09602617609041841	2.116603812231602	0.03752382228028918	0.05628573342043377	ns	PALM_SGPP_8
O75781_SGPPGIQP_N-Term(TMTpro)	class1Frail_Resilient	class1Frail	Resilient	0.24893938695932513	0.09646360436112082	2.5806560786117476	0.011762468882153964	0.03528740664646189	significant	PALM_SGPP_8
O75781_SGPPGIQPGQEPPVT_N-Term(TMTpro)	class1Dementia_Control	class1Dementia	Control	-0.02965600191989236	0.13138558366440767	-0.22571732067379147	0.8220193239786187	0.8220193239786187	ns	PALM_SGPP_15
O75781_SGPPGIQPGQEPPVT_N-Term(TMTpro)	class1Frail_Control	class1Frail	Control	0.058509763009739424	0.1331067498003938	0.4395702178700957	0.6614796539136887	0.7937755846964264	ns	PALM_SGPP_15
O75781_SGPPGIQPGQEPPVT_N-Term(TMTpro)	class1Resilient_Control	class1Resilient	Control	0.13778754531266246	0.13109722026910162	1.0510333097057871	0.2965307092752924	0.7603348899768245	ns	PALM_SGPP_15
O75781_SGPPGIQPGQEPPVT_N-Term(TMTpro)	class1Frail_Dementia	class1Frail	Dementia	0.08816576492963162	0.13222121598469339	0.6668049773482505	0.5068899266512163	0.7603348899768245	ns	PALM_SGPP_15
O75781_SGPPGIQPGQEPPVT_N-Term(TMTpro)	class1Resilient_Dementia	class1Resilient	Dementia	0.1674435472325549	0.13317647133443614	1.2573057804787935	0.21244312495464168	0.7603348899768245	ns	PALM_SGPP_15
O75781_SGPPGIQPGQEPPVT_N-Term(TMTpro)	class1Frail_Resilient	class1Frail	Resilient	0.08816576492963162	0.13222121598469339	0.6668049773482505	0.5068899266512163	0.7603348899768245	ns	PALM_SGPP_15
O75781_VEDEAETK_N-Term(TMTpro); K8(TMTpro)	class1Dementia_Control	class1Dementia	Control	-0.4977084324485772	0.16204719930895997	-3.0713794164356023	0.002944199958963347	0.005888399917926694	significant	PALM_VEDE_8
O75781_VEDEAETK_N-Term(TMTpro); K8(TMTpro)	class1Frail_Control	class1Frail	Control	0.06069387022787165	0.1589285742624852	0.3818940081072528	0.7035919069467086	0.7035919069467086	ns	PALM_VEDE_8
O75781_VEDEAETK_N-Term(TMTpro); K8(TMTpro)	class1Resilient_Control	class1Resilient	Control	-0.08698059388241756	0.1600135503098648	-0.5435826760544993	0.5882990624076725	0.7035919069467086	ns	PALM_VEDE_8
O75781_VEDEAETK_N-Term(TMTpro); K8(TMTpro)	class1Frail_Dementia	class1Frail	Dementia	0.5584023026764493	0.16297493337429458	3.4263079058544594	9.845113752213848e-4	0.0029535341256641543	significant	PALM_VEDE_8
O75781_VEDEAETK_N-Term(TMTpro); K8(TMTpro)	class1Resilient_Dementia	class1Resilient	Dementia	0.4107278385661588	0.1651966090287132	2.4862970310411714	0.015073738833076814	0.02261060824961522	significant	PALM_VEDE_8
O75781_VEDEAETK_N-Term(TMTpro); K8(TMTpro)	class1Frail_Resilient	class1Frail	Resilient	0.5584023026764493	0.16297493337429458	3.4263079058544594	9.845113752213848e-4	0.0029535341256641543	significant	PALM_VEDE_8
O75781_VEDEAETKKVLGLQDTITAEL_N-Term(TMTpro); K8(TMTpro); K9(TMTpro)	class1Dementia_Control	class1Dementia	Control	-0.1350479666546842	0.1498384185923004	-0.9012906564513339	0.3703578800588665	0.4444294560706398	ns	PALM_VEDE_21
O75781_VEDEAETKKVLGLQDTITAEL_N-Term(TMTpro); K8(TMTpro); K9(TMTpro)	class1Frail_Control	class1Frail	Control	0.16742131315868186	0.14717582572510732	1.1375598698619755	0.25897422151480265	0.39897681352458236	ns	PALM_VEDE_21
O75781_VEDEAETKKVLGLQDTITAEL_N-Term(TMTpro); K8(TMTpro); K9(TMTpro)	class1Resilient_Control	class1Resilient	Control	-0.16542204106906178	0.14758889030253655	-1.1208298993912738	0.2659845423497216	0.39897681352458236	ns	PALM_VEDE_21
O75781_VEDEAETKKVLGLQDTITAEL_N-Term(TMTpro); K8(TMTpro); K9(TMTpro)	class1Frail_Dementia	class1Frail	Dementia	0.30246927981336624	0.15290374065384066	1.9781679540340844	0.051632825652354	0.154898476957062	ns	PALM_VEDE_21
O75781_VEDEAETKKVLGLQDTITAEL_N-Term(TMTpro); K8(TMTpro); K9(TMTpro)	class1Resilient_Dementia	class1Resilient	Dementia	-0.030374074414377457	0.153908437971019	-0.1973515865328768	0.8440934887723097	0.8440934887723097	ns	PALM_VEDE_21
O75781_VEDEAETKKVLGLQDTITAEL_N-Term(TMTpro); K8(TMTpro); K9(TMTpro)	class1Frail_Resilient	class1Frail	Resilient	0.30246927981336624	0.15290374065384066	1.9781679540340844	0.051632825652354	0.154898476957062	ns	PALM_VEDE_21
O75781_VQAQPGEATSGPPGIQPGQEPPVT_N-Term(TMTpro)	class1Dementia_Control	class1Dementia	Control	-0.20207759069883224	0.16985372014107492	-1.189715424136682	0.23791090557735653	0.5277349115973162	ns	PALM_VQAQ_24
O75781_VQAQPGEATSGPPGIQPGQEPPVT_N-Term(TMTpro)	class1Frail_Control	class1Frail	Control	-0.043187014667719306	0.17418997549014645	-0.2479305398958639	0.8048656958820658	0.8048656958820658	ns	PALM_VQAQ_24
O75781_VQAQPGEATSGPPGIQPGQEPPVT_N-Term(TMTpro)	class1Resilient_Control	class1Resilient	Control	0.12243073399027994	0.16903343690893285	0.7242989093112967	0.4711356701025262	0.5653628041230314	ns	PALM_VQAQ_24
O75781_VQAQPGEATSGPPGIQPGQEPPVT_N-Term(TMTpro)	class1Frail_Dementia	class1Frail	Dementia	0.15889057603111273	0.16959397422234088	0.9368880985288086	0.3518232743982108	0.5277349115973162	ns	PALM_VQAQ_24
O75781_VQAQPGEATSGPPGIQPGQEPPVT_N-Term(TMTpro)	class1Resilient_Dementia	class1Resilient	Dementia	0.32450832468911206	0.16953648524880627	1.914091378105864	0.059423639622413045	0.3565418377344783	ns	PALM_VQAQ_24
O75781_VQAQPGEATSGPPGIQPGQEPPVT_N-Term(TMTpro)	class1Frail_Resilient	class1Frail	Resilient	0.15889057603111273	0.16959397422234088	0.9368880985288086	0.3518232743982108	0.5277349115973162	ns	PALM_VQAQ_24
O75781_VVIEDAAEPKEPAPPNGSAAEPPTEAASREENQ_N-Term(TMTpro); K10(TMTpro)	class1Dementia_Control	class1Dementia	Control	-0.5516521364880335	0.16519142499368816	-3.3394719883862716	0.0012959956587060982	0.0025919913174121964	significant	PALM_VVIE_33
O75781_VVIEDAAEPKEPAPPNGSAAEPPTEAASREENQ_N-Term(TMTpro); K10(TMTpro)	class1Frail_Control	class1Frail	Control	0.08801102913051388	0.1673622778227859	0.5258713628629368	0.6004888842382667	0.6004888842382667	ns	PALM_VVIE_33
O75781_VVIEDAAEPKEPAPPNGSAAEPPTEAASREENQ_N-Term(TMTpro); K10(TMTpro)	class1Resilient_Control	class1Resilient	Control	-0.1644923836047133	0.15967756327417992	-1.0301533930741786	0.30616302500702447	0.36739563000842934	ns	PALM_VVIE_33
O75781_VVIEDAAEPKEPAPPNGSAAEPPTEAASREENQ_N-Term(TMTpro); K10(TMTpro)	class1Frail_Dementia	class1Frail	Dementia	0.6396631656185456	0.16988438705212244	3.7652851843429835	3.233460597383361e-4	9.700381792150083e-4	significant	PALM_VVIE_33
O75781_VVIEDAAEPKEPAPPNGSAAEPPTEAASREENQ_N-Term(TMTpro); K10(TMTpro)	class1Resilient_Dementia	class1Resilient	Dementia	0.38715975288331894	0.16390984462647903	2.3620286735405442	0.020702568702239948	0.03105385305335992	significant	PALM_VVIE_33
O75781_VVIEDAAEPKEPAPPNGSAAEPPTEAASREENQ_N-Term(TMTpro); K10(TMTpro)	class1Frail_Resilient	class1Frail	Resilient	0.6396631656185456	0.16988438705212244	3.7652851843429835	3.233460597383361e-4	9.700381792150083e-4	significant	PALM_VVIE_33
O75821_LSTGEKEKLPGELEPVQATQNK_N-Term(TMTpro); K6(TMTpro); K8(TMTpro); K22(TMTpro)	class1Dementia_Control	class1Dementia	Control	-0.3603190268045207	0.17351603827248793	-2.0765747673346433	0.04056975334829027	0.08113950669658054	ns	EIF3G_LSTG_22
O75821_LSTGEKEKLPGELEPVQATQNK_N-Term(TMTpro); K6(TMTpro); K8(TMTpro); K22(TMTpro)	class1Frail_Control	class1Frail	Control	0.005285227675031058	0.17388249609598158	0.030395398005522416	0.9758161578448876	0.9758161578448876	ns	EIF3G_LSTG_22
O75821_LSTGEKEKLPGELEPVQATQNK_N-Term(TMTpro); K6(TMTpro); K8(TMTpro); K22(TMTpro)	class1Resilient_Control	class1Resilient	Control	-0.1944653351419516	0.17396339777788902	-1.1178520172975628	0.26647902698588616	0.39971854047882927	ns	EIF3G_LSTG_22
O75821_LSTGEKEKLPGELEPVQATQNK_N-Term(TMTpro); K6(TMTpro); K8(TMTpro); K22(TMTpro)	class1Frail_Dementia	class1Frail	Dementia	0.3656042544795517	0.17499124080013084	2.089271741876113	0.039384849744632404	0.08113950669658054	ns	EIF3G_LSTG_22
O75821_LSTGEKEKLPGELEPVQATQNK_N-Term(TMTpro); K6(TMTpro); K8(TMTpro); K22(TMTpro)	class1Resilient_Dementia	class1Resilient	Dementia	0.1658536916625689	0.17546556213767614	0.9452207580906078	0.34696952923536384	0.4163634350824366	ns	EIF3G_LSTG_22
O75821_LSTGEKEKLPGELEPVQATQNK_N-Term(TMTpro); K6(TMTpro); K8(TMTpro); K22(TMTpro)	class1Frail_Resilient	class1Frail	Resilient	0.3656042544795517	0.17499124080013084	2.089271741876113	0.039384849744632404	0.08113950669658054	ns	EIF3G_LSTG_22
O75935_QLEAATQVKPAEE_N-Term(TMTpro); K9(TMTpro)	class1Dementia_Control	class1Dementia	Control	-0.03053132076326957	0.09518293214759743	-0.3207646588983572	0.7492690975154841	0.7492690975154841	ns	DCTN3_QLEA_13
O75935_QLEAATQVKPAEE_N-Term(TMTpro); K9(TMTpro)	class1Frail_Control	class1Frail	Control	0.1499525071344199	0.09213491670590646	1.6275318033125976	0.10776329835945705	0.2155265967189141	ns	DCTN3_QLEA_13
O75935_QLEAATQVKPAEE_N-Term(TMTpro); K9(TMTpro)	class1Resilient_Control	class1Resilient	Control	0.08533466971319165	0.09276975399745173	0.9198544356982523	0.36055929654145835	0.43267115584975	ns	DCTN3_QLEA_13
O75935_QLEAATQVKPAEE_N-Term(TMTpro); K9(TMTpro)	class1Frail_Dementia	class1Frail	Dementia	0.18048382789768946	0.09568612580042811	1.8862068705145754	0.06308743035471281	0.18926229106413844	ns	DCTN3_QLEA_13
O75935_QLEAATQVKPAEE_N-Term(TMTpro); K9(TMTpro)	class1Resilient_Dementia	class1Resilient	Dementia	0.11586599047646122	0.09682418265047876	1.1966637600724255	0.23515731211448843	0.35273596817173264	ns	DCTN3_QLEA_13
O75935_QLEAATQVKPAEE_N-Term(TMTpro); K9(TMTpro)	class1Frail_Resilient	class1Frail	Resilient	0.18048382789768946	0.09568612580042811	1.8862068705145754	0.06308743035471281	0.18926229106413844	ns	DCTN3_QLEA_13
O76041_LPGAYQQ_N-Term(TMTpro)	class1Dementia_Control	class1Dementia	Control	0.13221979962954905	0.11575995810538423	1.1421894219172082	0.2569146264523834	0.4225180872141032	ns	NEBL_LPGA_7
O76041_LPGAYQQ_N-Term(TMTpro)	class1Frail_Control	class1Frail	Control	0.2424715351059107	0.11712625558956491	2.070172344240066	0.04178904263262155	0.2507342557957293	ns	NEBL_LPGA_7
O76041_LPGAYQQ_N-Term(TMTpro)	class1Resilient_Control	class1Resilient	Control	0.11360291567723156	0.11731482207381684	0.9683594423026131	0.3358967465937738	0.4225180872141032	ns	NEBL_LPGA_7
O76041_LPGAYQQ_N-Term(TMTpro)	class1Frail_Dementia	class1Frail	Dementia	0.11025173547636194	0.11776543840013416	0.9361977246818141	0.3520984060117527	0.4225180872141032	ns	NEBL_LPGA_7
O76041_LPGAYQQ_N-Term(TMTpro)	class1Resilient_Dementia	class1Resilient	Dementia	-0.01861688395231757	0.11827873129928368	-0.15739840753965137	0.8753428796615205	0.8753428796615205	ns	NEBL_LPGA_7
O76041_LPGAYQQ_N-Term(TMTpro)	class1Frail_Resilient	class1Frail	Resilient	0.11025173547636194	0.11776543840013416	0.9361977246818141	0.3520984060117527	0.4225180872141032	ns	NEBL_LPGA_7
O76041_LPGAYQQSHSQGYG_N-Term(TMTpro)	class1Dementia_Control	class1Dementia	Control	0.14721269996803757	0.23104671040503516	0.6371555765064439	0.5259134431056278	0.7888701646584417	ns	NEBL_LPGA_14
O76041_LPGAYQQSHSQGYG_N-Term(TMTpro)	class1Frail_Control	class1Frail	Control	-0.060769606749505906	0.2266001784004866	-0.26817987160673573	0.7892780096880729	0.794619131227784	ns	NEBL_LPGA_14
O76041_LPGAYQQSHSQGYG_N-Term(TMTpro)	class1Resilient_Control	class1Resilient	Control	0.20874006020079616	0.22814713600101488	0.9149361410343	0.36308150509805714	0.7470994987467943	ns	NEBL_LPGA_14
O76041_LPGAYQQSHSQGYG_N-Term(TMTpro)	class1Frail_Dementia	class1Frail	Dementia	-0.20798230671754378	0.23236947256840684	-0.8950500443052658	0.37354974937339713	0.7470994987467943	ns	NEBL_LPGA_14
O76041_LPGAYQQSHSQGYG_N-Term(TMTpro)	class1Resilient_Dementia	class1Resilient	Dementia	0.061527360232759024	0.23553713516133873	0.2612214850563325	0.794619131227784	0.794619131227784	ns	NEBL_LPGA_14
O76041_LPGAYQQSHSQGYG_N-Term(TMTpro)	class1Frail_Resilient	class1Frail	Resilient	-0.20798230671754378	0.23236947256840684	-0.8950500443052658	0.37354974937339713	0.7470994987467943	ns	NEBL_LPGA_14
O76041_NYIEFVN_N-Term(TMTpro)	class1Dementia_Control	class1Dementia	Control	-0.59992700635507	0.17142407479049324	-3.499666001337757	7.139850767809853e-4	0.0042839104606859114	significant	NEBL_NYIE_7
O76041_NYIEFVN_N-Term(TMTpro)	class1Frail_Control	class1Frail	Control	-0.2210006290523145	0.17178611448415823	-1.2864871512807556	0.20143257969419595	0.24171909563303512	ns	NEBL_NYIE_7
O76041_NYIEFVN_N-Term(TMTpro)	class1Resilient_Control	class1Resilient	Control	-0.41462049205656343	0.17186604079015308	-2.4124631611361282	0.017785962837706122	0.04629305039729634	significant	NEBL_NYIE_7
O76041_NYIEFVN_N-Term(TMTpro)	class1Frail_Dementia	class1Frail	Dementia	0.37892637730275613	0.17288149181630527	2.191827322414497	0.030862033598197558	0.04629305039729634	significant	NEBL_NYIE_7
O76041_NYIEFVN_N-Term(TMTpro)	class1Resilient_Dementia	class1Resilient	Dementia	0.18530651429850603	0.17335009458785083	1.0689726748582529	0.28781939894647535	0.28781939894647535	ns	NEBL_NYIE_7
O76041_NYIEFVN_N-Term(TMTpro)	class1Frail_Resilient	class1Frail	Resilient	0.37892637730275613	0.17288149181630527	2.191827322414497	0.030862033598197558	0.04629305039729634	significant	NEBL_NYIE_7
O76070_EKEEVAEEAQSGGD_N-Term(TMTpro); K2(TMTpro)	class1Dementia_Control	class1Dementia	Control	-0.28197176222176823	0.15790116608252935	-1.7857484476991865	0.07736479636073915	0.1547295927214783	ns	SNCG_EKEE_14
O76070_EKEEVAEEAQSGGD_N-Term(TMTpro); K2(TMTpro)	class1Frail_Control	class1Frail	Control	0.19693573495879946	0.15823464602032533	1.2445803742216035	0.21638020467328306	0.2827459526884989	ns	SNCG_EKEE_14
O76070_EKEEVAEEAQSGGD_N-Term(TMTpro); K2(TMTpro)	class1Resilient_Control	class1Resilient	Control	-0.09137660649659111	0.15830826728345698	-0.577206788151991	0.5651796657643912	0.5651796657643912	ns	SNCG_EKEE_14
O76070_EKEEVAEEAQSGGD_N-Term(TMTpro); K2(TMTpro)	class1Frail_Dementia	class1Frail	Dementia	0.47890749718056724	0.1592436137412116	3.007389030739058	0.0033804024898834036	0.01014120746965021	significant	SNCG_EKEE_14
O76070_EKEEVAEEAQSGGD_N-Term(TMTpro); K2(TMTpro)	class1Resilient_Dementia	class1Resilient	Dementia	0.19059515572517677	0.15967525045354025	1.1936424410408744	0.23562162724041577	0.2827459526884989	ns	SNCG_EKEE_14
O76070_EKEEVAEEAQSGGD_N-Term(TMTpro); K2(TMTpro)	class1Frail_Resilient	class1Frail	Resilient	0.47890749718056724	0.1592436137412116	3.007389030739058	0.0033804024898834036	0.01014120746965021	significant	SNCG_EKEE_14
O76070_FSIAKEGVVGAVEKTKQGVTE_N-Term(TMTpro); K5(TMTpro); K14(TMTpro); K16(TMTpro)	class1Dementia_Control	class1Dementia	Control	0.029915485064312432	0.16723230689551963	0.1788858003555646	0.8584123723630879	0.8584123723630879	ns	SNCG_FSIA_21
O76070_FSIAKEGVVGAVEKTKQGVTE_N-Term(TMTpro); K5(TMTpro); K14(TMTpro); K16(TMTpro)	class1Frail_Control	class1Frail	Control	-0.1034500935439802	0.16758549376984486	-0.6172974236424924	0.5385310311561676	0.6462372373874011	ns	SNCG_FSIA_21
O76070_FSIAKEGVVGAVEKTKQGVTE_N-Term(TMTpro); K5(TMTpro); K14(TMTpro); K16(TMTpro)	class1Resilient_Control	class1Resilient	Control	0.23865928033442577	0.1676634656681881	1.4234423664290758	0.15791869279339843	0.6462372373874011	ns	SNCG_FSIA_21
O76070_FSIAKEGVVGAVEKTKQGVTE_N-Term(TMTpro); K5(TMTpro); K14(TMTpro); K16(TMTpro)	class1Frail_Dementia	class1Frail	Dementia	-0.13336557860829223	0.168654086255468	-0.7907639925562038	0.4310723202360641	0.6462372373874011	ns	SNCG_FSIA_21
O76070_FSIAKEGVVGAVEKTKQGVTE_N-Term(TMTpro); K5(TMTpro); K14(TMTpro); K16(TMTpro)	class1Resilient_Dementia	class1Resilient	Dementia	0.2087437952701133	0.16911123046114024	1.2343579707917751	0.22014651252514608	0.6462372373874011	ns	SNCG_FSIA_21
O76070_FSIAKEGVVGAVEKTKQGVTE_N-Term(TMTpro); K5(TMTpro); K14(TMTpro); K16(TMTpro)	class1Frail_Resilient	class1Frail	Resilient	-0.13336557860829223	0.168654086255468	-0.7907639925562038	0.4310723202360641	0.6462372373874011	ns	SNCG_FSIA_21
O76070_KEDLRPSAPQQEGEASK_N-Term(TMTpro); K1(TMTpro); K17(TMTpro)	class1Dementia_Control	class1Dementia	Control	0.1710569941720791	0.2604500316836753	0.6567747105511323	0.5133360710533987	0.7390355593893382	ns	SNCG_KEDL_17
O76070_KEDLRPSAPQQEGEASK_N-Term(TMTpro); K1(TMTpro); K17(TMTpro)	class1Frail_Control	class1Frail	Control	-0.25520606935625	0.2561610385354261	-0.9962719967695477	0.32232152111262824	0.6446430422252565	ns	SNCG_KEDL_17
O76070_KEDLRPSAPQQEGEASK_N-Term(TMTpro); K1(TMTpro); K17(TMTpro)	class1Resilient_Control	class1Resilient	Control	0.12975368796489223	0.2575385656609699	0.5038223600876274	0.6158629661577818	0.7390355593893382	ns	SNCG_KEDL_17
O76070_KEDLRPSAPQQEGEASK_N-Term(TMTpro); K1(TMTpro); K17(TMTpro)	class1Frail_Dementia	class1Frail	Dementia	-0.4262630635283297	0.25500382471986366	-1.6715947848884392	0.0987718518039057	0.2963155554117171	ns	SNCG_KEDL_17
O76070_KEDLRPSAPQQEGEASK_N-Term(TMTpro); K1(TMTpro); K17(TMTpro)	class1Resilient_Dementia	class1Resilient	Dementia	-0.04130330620718696	0.2584922744447693	-0.15978545701570676	0.8734796284262455	0.8734796284262455	ns	SNCG_KEDL_17
O76070_KEDLRPSAPQQEGEASK_N-Term(TMTpro); K1(TMTpro); K17(TMTpro)	class1Frail_Resilient	class1Frail	Resilient	-0.4262630635283297	0.25500382471986366	-1.6715947848884392	0.0987718518039057	0.2963155554117171	ns	SNCG_KEDL_17
O76070_KEDLRPSAPQQEGEASKEKEEVAEEAQSGGD_N-Term(TMTpro); K1(TMTpro); K17(TMTpro); K19(TMTpro)	class1Dementia_Control	class1Dementia	Control	-0.009574364684375348	0.2566335859546612	-0.03730752796349433	0.9703189192412827	0.9703189192412827	ns	SNCG_KEDL_31
O76070_KEDLRPSAPQQEGEASKEKEEVAEEAQSGGD_N-Term(TMTpro); K1(TMTpro); K17(TMTpro); K19(TMTpro)	class1Frail_Control	class1Frail	Control	0.24265100815923668	0.2571755841830707	0.9435227256507575	0.34783237521778787	0.46038632983787897	ns	SNCG_KEDL_31
O76070_KEDLRPSAPQQEGEASKEKEEVAEEAQSGGD_N-Term(TMTpro); K1(TMTpro); K17(TMTpro); K19(TMTpro)	class1Resilient_Control	class1Resilient	Control	0.22520411502688903	0.2572952393397027	0.8752750948864456	0.38365527486489914	0.46038632983787897	ns	SNCG_KEDL_31
O76070_KEDLRPSAPQQEGEASKEKEEVAEEAQSGGD_N-Term(TMTpro); K1(TMTpro); K17(TMTpro); K19(TMTpro)	class1Frail_Dementia	class1Frail	Dementia	0.2522253728436116	0.2588154391046499	0.9745375844507728	0.3322909280434665	0.46038632983787897	ns	SNCG_KEDL_31
O76070_KEDLRPSAPQQEGEASKEKEEVAEEAQSGGD_N-Term(TMTpro); K1(TMTpro); K17(TMTpro); K19(TMTpro)	class1Resilient_Dementia	class1Resilient	Dementia	0.23477847971126445	0.25951696956235837	0.9046748661838485	0.3679504935186303	0.46038632983787897	ns	SNCG_KEDL_31
O76070_KEDLRPSAPQQEGEASKEKEEVAEEAQSGGD_N-Term(TMTpro); K1(TMTpro); K17(TMTpro); K19(TMTpro)	class1Frail_Resilient	class1Frail	Resilient	0.2522253728436116	0.2588154391046499	0.9745375844507728	0.3322909280434665	0.46038632983787897	ns	SNCG_KEDL_31
O76070_KTKEQANAVSEAVVS_N-Term(TMTpro); K1(TMTpro); K3(TMTpro)	class1Dementia_Control	class1Dementia	Control	-0.1215033096162952	0.15428285663864835	-0.7875360377911115	0.4329494504618362	0.7864252834642618	ns	SNCG_KTKE_15
O76070_KTKEQANAVSEAVVS_N-Term(TMTpro); K1(TMTpro); K3(TMTpro)	class1Frail_Control	class1Frail	Control	-0.0792235533576028	0.15460869487475074	-0.5124133116949353	0.6095637136858216	0.7864252834642618	ns	SNCG_KTKE_15
O76070_KTKEQANAVSEAVVS_N-Term(TMTpro); K1(TMTpro); K3(TMTpro)	class1Resilient_Control	class1Resilient	Control	0.18708154167747762	0.15468062910466873	1.2094697491234274	0.22951552508777417	0.6885465752633225	ns	SNCG_KTKE_15
O76070_KTKEQANAVSEAVVS_N-Term(TMTpro); K1(TMTpro); K3(TMTpro)	class1Frail_Dementia	class1Frail	Dementia	0.042279756258692354	0.15559454207332782	0.2717303299672746	0.7864252834642618	0.7864252834642618	ns	SNCG_KTKE_15
O76070_KTKEQANAVSEAVVS_N-Term(TMTpro); K1(TMTpro); K3(TMTpro)	class1Resilient_Dementia	class1Resilient	Dementia	0.3085848512937726	0.15601628781884924	1.9779015102068764	0.05086800230443687	0.3052080138266212	ns	SNCG_KTKE_15
O76070_KTKEQANAVSEAVVS_N-Term(TMTpro); K1(TMTpro); K3(TMTpro)	class1Frail_Resilient	class1Frail	Resilient	0.042279756258692354	0.15559454207332782	0.2717303299672746	0.7864252834642618	0.7864252834642618	ns	SNCG_KTKE_15
O76070_LRPSAPQQEGEASKEKEEVAEEAQSGGD_N-Term(TMTpro); K14(TMTpro); K16(TMTpro)	class1Dementia_Control	class1Dementia	Control	0.3711735569787315	0.365740917329617	1.0148537923751595	0.31278060452040995	0.4488154438096176	ns	SNCG_LRPS_28
O76070_LRPSAPQQEGEASKEKEEVAEEAQSGGD_N-Term(TMTpro); K14(TMTpro); K16(TMTpro)	class1Frail_Control	class1Frail	Control	0.6517113945040495	0.36651334518044604	1.778138239913724	0.07861461605249447	0.23584384815748338	ns	SNCG_LRPS_28
O76070_LRPSAPQQEGEASKEKEEVAEEAQSGGD_N-Term(TMTpro); K14(TMTpro); K16(TMTpro)	class1Resilient_Control	class1Resilient	Control	0.6792333940992294	0.366683871522846	1.852367793757491	0.06711119346254607	0.23584384815748338	ns	SNCG_LRPS_28
O76070_LRPSAPQQEGEASKEKEEVAEEAQSGGD_N-Term(TMTpro); K14(TMTpro); K16(TMTpro)	class1Frail_Dementia	class1Frail	Dementia	0.28053783752531714	0.3688503816251295	0.7605735319814139	0.4488154438096176	0.4488154438096176	ns	SNCG_LRPS_28
O76070_LRPSAPQQEGEASKEKEEVAEEAQSGGD_N-Term(TMTpro); K14(TMTpro); K16(TMTpro)	class1Resilient_Dementia	class1Resilient	Dementia	0.3080598371204986	0.3698501665604586	0.8329314543383901	0.40699472214851984	0.4488154438096176	ns	SNCG_LRPS_28
O76070_LRPSAPQQEGEASKEKEEVAEEAQSGGD_N-Term(TMTpro); K14(TMTpro); K16(TMTpro)	class1Frail_Resilient	class1Frail	Resilient	0.28053783752531714	0.3688503816251295	0.7605735319814139	0.4488154438096176	0.4488154438096176	ns	SNCG_LRPS_28
O76070_TKTVEEAENIAVTSGVVR_N-Term(TMTpro); K2(TMTpro)	class1Dementia_Control	class1Dementia	Control	-0.04066194841893196	0.1383357521063431	-0.2939366562858879	0.7694543582534893	0.7694543582534893	ns	SNCG_TKTV_18
O76070_TKTVEEAENIAVTSGVVR_N-Term(TMTpro); K2(TMTpro)	class1Frail_Control	class1Frail	Control	0.09128020045565116	0.1386279107974529	0.6584547075012855	0.511855540263445	0.614226648316134	ns	SNCG_TKTV_18
O76070_TKTVEEAENIAVTSGVVR_N-Term(TMTpro); K2(TMTpro)	class1Resilient_Control	class1Resilient	Control	0.19400808559276186	0.1386924097055928	1.3988370813124495	0.1651527209031974	0.4954581627095922	ns	SNCG_TKTV_18
O76070_TKTVEEAENIAVTSGVVR_N-Term(TMTpro); K2(TMTpro)	class1Frail_Dementia	class1Frail	Dementia	0.13194214887458316	0.13951185809171718	0.945741463695813	0.3467052130349677	0.5200578195524516	ns	SNCG_TKTV_18
O76070_TKTVEEAENIAVTSGVVR_N-Term(TMTpro); K2(TMTpro)	class1Resilient_Dementia	class1Resilient	Dementia	0.23467003401169387	0.13989001102572074	1.6775324577574484	0.09676064831558004	0.4954581627095922	ns	SNCG_TKTV_18
O76070_TKTVEEAENIAVTSGVVR_N-Term(TMTpro); K2(TMTpro)	class1Frail_Resilient	class1Frail	Resilient	0.13194214887458316	0.13951185809171718	0.945741463695813	0.3467052130349677	0.5200578195524516	ns	SNCG_TKTV_18
O76070_TVEEAENIAVTSGVVR_N-Term(TMTpro)	class1Dementia_Control	class1Dementia	Control	-0.1659569312469521	0.11615101529734528	-1.4288031044937854	0.15637545727835575	0.1876505487340269	ns	SNCG_TVEE_16
O76070_TVEEAENIAVTSGVVR_N-Term(TMTpro)	class1Frail_Control	class1Frail	Control	0.16798426522701665	0.11639632085345532	1.4432094072673596	0.15228578961914851	0.1876505487340269	ns	SNCG_TVEE_16
O76070_TVEEAENIAVTSGVVR_N-Term(TMTpro)	class1Resilient_Control	class1Resilient	Control	0.10599037394161034	0.11645047614991302	0.910175530799575	0.36505794034059136	0.36505794034059136	ns	SNCG_TVEE_16
O76070_TVEEAENIAVTSGVVR_N-Term(TMTpro)	class1Frail_Dementia	class1Frail	Dementia	0.33394119647396814	0.11713851059207911	2.8508233098240296	0.00535992078382551	0.016079762351476533	significant	SNCG_TVEE_16
O76070_TVEEAENIAVTSGVVR_N-Term(TMTpro)	class1Resilient_Dementia	class1Resilient	Dementia	0.27194730518856214	0.1174560195986331	2.3153117747208842	0.022771417920580163	0.045542835841160326	significant	SNCG_TVEE_16
O76070_TVEEAENIAVTSGVVR_N-Term(TMTpro)	class1Frail_Resilient	class1Frail	Resilient	0.33394119647396814	0.11713851059207911	2.8508233098240296	0.00535992078382551	0.016079762351476533	significant	SNCG_TVEE_16
O76070_VGAKTKENVVQ_N-Term(TMTpro); K4(TMTpro); K6(TMTpro)	class1Dementia_Control	class1Dementia	Control	0.3915816134111876	0.2676435069233157	1.4630715981590476	0.14751791862022118	0.22127687793033177	ns	SNCG_VGAK_11
O76070_VGAKTKENVVQ_N-Term(TMTpro); K4(TMTpro); K6(TMTpro)	class1Frail_Control	class1Frail	Control	-0.2571017744500136	0.27259239352940395	-0.9431729591613882	0.3485424121416152	0.4182508945699382	ns	SNCG_VGAK_11
O76070_VGAKTKENVVQ_N-Term(TMTpro); K4(TMTpro); K6(TMTpro)	class1Resilient_Control	class1Resilient	Control	0.40698280851490326	0.2687054448961931	1.514605737416783	0.13396660040352698	0.22127687793033177	ns	SNCG_VGAK_11
O76070_VGAKTKENVVQ_N-Term(TMTpro); K4(TMTpro); K6(TMTpro)	class1Frail_Dementia	class1Frail	Dementia	-0.6486833878612007	0.27129434452856066	-2.3910685974248542	0.019241502330070673	0.05772450699021202	ns	SNCG_VGAK_11
O76070_VGAKTKENVVQ_N-Term(TMTpro); K4(TMTpro); K6(TMTpro)	class1Resilient_Dementia	class1Resilient	Dementia	0.015401195103716203	0.2670113059039504	0.05767993625429606	0.9541529979945914	0.9541529979945914	ns	SNCG_VGAK_11
O76070_VGAKTKENVVQ_N-Term(TMTpro); K4(TMTpro); K6(TMTpro)	class1Frail_Resilient	class1Frail	Resilient	-0.6486833878612007	0.27129434452856066	-2.3910685974248542	0.019241502330070673	0.05772450699021202	ns	SNCG_VGAK_11
O76070_VVGAVEKTKQGVTE_N-Term(TMTpro); K7(TMTpro); K9(TMTpro)	class1Dementia_Control	class1Dementia	Control	0.28642835156059215	0.1462840321463432	1.9580288248689233	0.05384918642620482	0.10769837285240964	ns	SNCG_VVGA_14
O76070_VVGAVEKTKQGVTE_N-Term(TMTpro); K7(TMTpro); K9(TMTpro)	class1Frail_Control	class1Frail	Control	-0.17001872865785903	0.14898891034681094	-1.1411502256248176	0.25734408336198755	0.30881290003438505	ns	SNCG_VVGA_14
O76070_VVGAVEKTKQGVTE_N-Term(TMTpro); K7(TMTpro); K9(TMTpro)	class1Resilient_Control	class1Resilient	Control	0.23403912320016565	0.1468644481270915	1.5935723463696	0.11512879167700782	0.17269318751551171	ns	SNCG_VVGA_14
O76070_VVGAVEKTKQGVTE_N-Term(TMTpro); K7(TMTpro); K9(TMTpro)	class1Frail_Dementia	class1Frail	Dementia	-0.45644708021845115	0.14827944481951427	-3.0782896494793226	0.002884161505824219	0.008652484517472657	significant	SNCG_VVGA_14
O76070_VVGAVEKTKQGVTE_N-Term(TMTpro); K7(TMTpro); K9(TMTpro)	class1Resilient_Dementia	class1Resilient	Dementia	-0.05238922836042629	0.1459384944745988	-0.3589815596565911	0.7205913757123642	0.7205913757123642	ns	SNCG_VVGA_14
O76070_VVGAVEKTKQGVTE_N-Term(TMTpro); K7(TMTpro); K9(TMTpro)	class1Frail_Resilient	class1Frail	Resilient	-0.45644708021845115	0.14827944481951427	-3.0782896494793226	0.002884161505824219	0.008652484517472657	significant	SNCG_VVGA_14
O76070_VVGAVEKTKQGVTEAAEK_N-Term(TMTpro); K7(TMTpro); K9(TMTpro); K18(TMTpro)	class1Dementia_Control	class1Dementia	Control	0.3130587769942223	0.22994603333789645	1.3614445635345882	0.17734385711762646	0.3546877142352529	ns	SNCG_VVGA_18
O76070_VVGAVEKTKQGVTEAAEK_N-Term(TMTpro); K7(TMTpro); K9(TMTpro); K18(TMTpro)	class1Frail_Control	class1Frail	Control	-0.22766589543041366	0.23266005200193987	-0.9785345334166582	0.33087448147944487	0.4915765610402118	ns	SNCG_VVGA_18
O76070_VVGAVEKTKQGVTEAAEK_N-Term(TMTpro); K7(TMTpro); K9(TMTpro); K18(TMTpro)	class1Resilient_Control	class1Resilient	Control	0.193193885132805	0.23303462120344848	0.8290351199109555	0.4096471342001765	0.4915765610402118	ns	SNCG_VVGA_18
O76070_VVGAVEKTKQGVTEAAEK_N-Term(TMTpro); K7(TMTpro); K9(TMTpro); K18(TMTpro)	class1Frail_Dementia	class1Frail	Dementia	-0.540724672424635	0.23392972723570574	-2.311483362179981	0.023482020601109953	0.07044606180332985	ns	SNCG_VVGA_18
O76070_VVGAVEKTKQGVTEAAEK_N-Term(TMTpro); K7(TMTpro); K9(TMTpro); K18(TMTpro)	class1Resilient_Dementia	class1Resilient	Dementia	-0.11986489186141747	0.23494933425726747	-0.5101733624414805	0.6113893773887009	0.6113893773887009	ns	SNCG_VVGA_18
O76070_VVGAVEKTKQGVTEAAEK_N-Term(TMTpro); K7(TMTpro); K9(TMTpro); K18(TMTpro)	class1Frail_Resilient	class1Frail	Resilient	-0.540724672424635	0.23392972723570574	-2.311483362179981	0.023482020601109953	0.07044606180332985	ns	SNCG_VVGA_18
O76070_VVGAVEKTKQGVTEAAEKTK_N-Term(TMTpro); K7(TMTpro); K9(TMTpro); K18(TMTpro); K20(TMTpro)	class1Dementia_Control	class1Dementia	Control	0.24273276402073224	0.31343744910877425	0.7744217058648123	0.4410529348650769	0.6395479068855117	ns	SNCG_VVGA_20
O76070_VVGAVEKTKQGVTEAAEKTK_N-Term(TMTpro); K7(TMTpro); K9(TMTpro); K18(TMTpro); K20(TMTpro)	class1Frail_Control	class1Frail	Control	-0.2313908364786984	0.3074052937647618	-0.7527223544034589	0.4539119071366444	0.6395479068855117	ns	SNCG_VVGA_20
O76070_VVGAVEKTKQGVTEAAEKTK_N-Term(TMTpro); K7(TMTpro); K9(TMTpro); K18(TMTpro); K20(TMTpro)	class1Resilient_Control	class1Resilient	Control	0.19384888998233388	0.30950389297588676	0.6263213303020926	0.5329565890712598	0.6395479068855117	ns	SNCG_VVGA_20
O76070_VVGAVEKTKQGVTEAAEKTK_N-Term(TMTpro); K7(TMTpro); K9(TMTpro); K18(TMTpro); K20(TMTpro)	class1Frail_Dementia	class1Frail	Dementia	-0.47412360049943214	0.3152319052927121	-1.5040469969534949	0.13666008304390953	0.4099802491317286	ns	SNCG_VVGA_20
O76070_VVGAVEKTKQGVTEAAEKTK_N-Term(TMTpro); K7(TMTpro); K9(TMTpro); K18(TMTpro); K20(TMTpro)	class1Resilient_Dementia	class1Resilient	Dementia	-0.04888387403839882	0.3195291492613682	-0.15298721306459845	0.8788085629208413	0.8788085629208413	ns	SNCG_VVGA_20
O76070_VVGAVEKTKQGVTEAAEKTK_N-Term(TMTpro); K7(TMTpro); K9(TMTpro); K18(TMTpro); K20(TMTpro)	class1Frail_Resilient	class1Frail	Resilient	-0.47412360049943214	0.3152319052927121	-1.5040469969534949	0.13666008304390953	0.4099802491317286	ns	SNCG_VVGA_20
O76070_YVGAKTKENVVQS_N-Term(TMTpro); K5(TMTpro); K7(TMTpro)	class1Dementia_Control	class1Dementia	Control	0.11784369093869435	0.18783222680743017	0.627388031019354	0.5322609932377276	0.6387131918852731	ns	SNCG_YVGA_13
O76070_YVGAKTKENVVQS_N-Term(TMTpro); K5(TMTpro); K7(TMTpro)	class1Frail_Control	class1Frail	Control	-0.2607594065342558	0.18421736465890307	-1.4154985172927534	0.16095440973091665	0.3219088194618333	ns	SNCG_YVGA_13
O76070_YVGAKTKENVVQS_N-Term(TMTpro); K5(TMTpro); K7(TMTpro)	class1Resilient_Control	class1Resilient	Control	0.12493493664658344	0.18547498261145706	0.6735945456768357	0.5025860818832577	0.6387131918852731	ns	SNCG_YVGA_13
O76070_YVGAKTKENVVQS_N-Term(TMTpro); K5(TMTpro); K7(TMTpro)	class1Frail_Dementia	class1Frail	Dementia	-0.37860309747295084	0.18890758235889923	-2.0041709959193454	0.04856840049095881	0.14570520147287644	ns	SNCG_YVGA_13
O76070_YVGAKTKENVVQS_N-Term(TMTpro); K5(TMTpro); K7(TMTpro)	class1Resilient_Dementia	class1Resilient	Dementia	0.007091245707889203	0.19148277210110312	0.037033335323477655	0.9705542695539334	0.9705542695539334	ns	SNCG_YVGA_13
O76070_YVGAKTKENVVQS_N-Term(TMTpro); K5(TMTpro); K7(TMTpro)	class1Frail_Resilient	class1Frail	Resilient	-0.37860309747295084	0.18890758235889923	-2.0041709959193454	0.04856840049095881	0.14570520147287644	ns	SNCG_YVGA_13
O76070_YVGAKTKENVVQSVTSVAE_N-Term(TMTpro); K5(TMTpro); K7(TMTpro)	class1Dementia_Control	class1Dementia	Control	-0.2888334495474027	0.15514944799509472	-1.861646646377592	0.06646888969353866	0.398813338161232	ns	SNCG_YVGA_19
O76070_YVGAKTKENVVQSVTSVAE_N-Term(TMTpro); K5(TMTpro); K7(TMTpro)	class1Frail_Control	class1Frail	Control	-0.11669319238415819	0.15527096843426674	-0.7515454663603758	0.4546154383353964	0.4546154383353964	ns	SNCG_YVGA_19
O76070_YVGAKTKENVVQSVTSVAE_N-Term(TMTpro); K5(TMTpro); K7(TMTpro)	class1Resilient_Control	class1Resilient	Control	-0.12342174554344233	0.15817267907926766	-0.7802974967730677	0.4376079175211067	0.4546154383353964	ns	SNCG_YVGA_19
O76070_YVGAKTKENVVQSVTSVAE_N-Term(TMTpro); K5(TMTpro); K7(TMTpro)	class1Frail_Dementia	class1Frail	Dementia	0.1721402571632443	0.15904703195194933	1.0823229773646492	0.28248687428827135	0.4508353584456929	ns	SNCG_YVGA_19
O76070_YVGAKTKENVVQSVTSVAE_N-Term(TMTpro); K5(TMTpro); K7(TMTpro)	class1Resilient_Dementia	class1Resilient	Dementia	0.16541170400395933	0.15870627961404582	1.0422505297598827	0.30055690563046195	0.4508353584456929	ns	SNCG_YVGA_19
O76070_YVGAKTKENVVQSVTSVAE_N-Term(TMTpro); K5(TMTpro); K7(TMTpro)	class1Frail_Resilient	class1Frail	Resilient	0.1721402571632443	0.15904703195194933	1.0823229773646492	0.28248687428827135	0.4508353584456929	ns	SNCG_YVGA_19
O76081_DLRAVPDIK_N-Term(TMTpro); K9(TMTpro)	class1Dementia_Control	class1Dementia	Control	-0.21765687808776943	0.20440955722905152	-1.0648077371640388	0.28969049289345944	0.4345357393401892	ns	RGS20_DLRA_9
O76081_DLRAVPDIK_N-Term(TMTpro); K9(TMTpro)	class1Frail_Control	class1Frail	Control	0.3192650657685682	0.20484126073144376	1.5585974457906666	0.12245226997287872	0.24490453994575745	ns	RGS20_DLRA_9
O76081_DLRAVPDIK_N-Term(TMTpro); K9(TMTpro)	class1Resilient_Control	class1Resilient	Control	-0.0929736816188882	0.20493656648613032	-0.4536705343171662	0.6511116323527223	0.6511116323527223	ns	RGS20_DLRA_9
O76081_DLRAVPDIK_N-Term(TMTpro); K9(TMTpro)	class1Frail_Dementia	class1Frail	Dementia	0.5369219438563368	0.20614741096580597	2.604553418065469	0.010693540090374898	0.032080620271124696	significant	RGS20_DLRA_9
O76081_DLRAVPDIK_N-Term(TMTpro); K9(TMTpro)	class1Resilient_Dementia	class1Resilient	Dementia	0.12468319646888087	0.20670618245204556	0.6031904560852046	0.547834663509725	0.6511116323527223	ns	RGS20_DLRA_9
O76081_DLRAVPDIK_N-Term(TMTpro); K9(TMTpro)	class1Frail_Resilient	class1Frail	Resilient	0.5369219438563368	0.20614741096580597	2.604553418065469	0.010693540090374898	0.032080620271124696	significant	RGS20_DLRA_9
O94760_CSVLINKKVDS_N-Term(TMTpro); C1(Carbamidomethyl); K7(TMTpro); K8(TMTpro)	class1Dementia_Control	class1Dementia	Control	-0.05986712792799993	0.14781689950916446	-0.40500868389739325	0.6863913536425303	0.7292478736984286	ns	DDAH1_CSVL_11
O94760_CSVLINKKVDS_N-Term(TMTpro); C1(Carbamidomethyl); K7(TMTpro); K8(TMTpro)	class1Frail_Control	class1Frail	Control	-0.11161938247200714	0.14812908194376248	-0.7535278083636789	0.45301608442278396	0.7292478736984286	ns	DDAH1_CSVL_11
O94760_CSVLINKKVDS_N-Term(TMTpro); C1(Carbamidomethyl); K7(TMTpro); K8(TMTpro)	class1Resilient_Control	class1Resilient	Control	-0.27319266598814745	0.1481980014275387	-1.8434301634069257	0.0684171049702252	0.4105026298213512	ns	DDAH1_CSVL_11
O94760_CSVLINKKVDS_N-Term(TMTpro); C1(Carbamidomethyl); K7(TMTpro); K8(TMTpro)	class1Frail_Dementia	class1Frail	Dementia	-0.05175225454400701	0.14907361252517873	-0.3471590556327733	0.7292478736984286	0.7292478736984286	ns	DDAH1_CSVL_11
O94760_CSVLINKKVDS_N-Term(TMTpro); C1(Carbamidomethyl); K7(TMTpro); K8(TMTpro)	class1Resilient_Dementia	class1Resilient	Dementia	-0.21332553806014756	0.1494776830087203	-1.427139715884561	0.15685306076462505	0.47055918229387517	ns	DDAH1_CSVL_11
O94760_CSVLINKKVDS_N-Term(TMTpro); C1(Carbamidomethyl); K7(TMTpro); K8(TMTpro)	class1Frail_Resilient	class1Frail	Resilient	-0.05175225454400701	0.14907361252517873	-0.3471590556327733	0.7292478736984286	0.7292478736984286	ns	DDAH1_CSVL_11
O94760_DGLLTCCSVLINKKVDS_N-Term(TMTpro); C6(Carbamidomethyl); C7(Carbamidomethyl); K13(TMTpro); K14(TMTpro)	class1Dementia_Control	class1Dementia	Control	-0.2364867048312417	0.09832252839017738	-2.405213827422965	0.01812126960785804	0.10872761764714825	ns	DDAH1_DGLL_17
O94760_DGLLTCCSVLINKKVDS_N-Term(TMTpro); C6(Carbamidomethyl); C7(Carbamidomethyl); K13(TMTpro); K14(TMTpro)	class1Frail_Control	class1Frail	Control	-0.14056258975601332	0.09853018100899566	-1.4265942507827136	0.15700992283705598	0.31401984567411195	ns	DDAH1_DGLL_17
O94760_DGLLTCCSVLINKKVDS_N-Term(TMTpro); C6(Carbamidomethyl); C7(Carbamidomethyl); K13(TMTpro); K14(TMTpro)	class1Resilient_Control	class1Resilient	Control	-0.19332266984251598	0.0985760237909964	-1.9611530512977884	0.05282048248508216	0.15846144745524648	ns	DDAH1_DGLL_17
O94760_DGLLTCCSVLINKKVDS_N-Term(TMTpro); C6(Carbamidomethyl); C7(Carbamidomethyl); K13(TMTpro); K14(TMTpro)	class1Frail_Dementia	class1Frail	Dementia	0.09592411507522867	0.09915844905693243	0.9673821644805403	0.33583542427945523	0.40300250913534624	ns	DDAH1_DGLL_17
O94760_DGLLTCCSVLINKKVDS_N-Term(TMTpro); C6(Carbamidomethyl); C7(Carbamidomethyl); K13(TMTpro); K14(TMTpro)	class1Resilient_Dementia	class1Resilient	Dementia	0.043164034988725716	0.09942722232792901	0.4341269320223278	0.6651910976024278	0.6651910976024278	ns	DDAH1_DGLL_17
O94760_DGLLTCCSVLINKKVDS_N-Term(TMTpro); C6(Carbamidomethyl); C7(Carbamidomethyl); K13(TMTpro); K14(TMTpro)	class1Frail_Resilient	class1Frail	Resilient	0.09592411507522867	0.09915844905693243	0.9673821644805403	0.33583542427945523	0.40300250913534624	ns	DDAH1_DGLL_17
O94760_SMSELEKVDGLLTCC_N-Term(TMTpro); K7(TMTpro); C14(Carbamidomethyl); C15(Carbamidomethyl)	class1Dementia_Control	class1Dementia	Control	-0.7317657037157843	0.22438350546987473	-3.2612277011334494	0.001654020141055426	0.009924120846332556	significant	DDAH1_SMSE_15
O94760_SMSELEKVDGLLTCC_N-Term(TMTpro); K7(TMTpro); C14(Carbamidomethyl); C15(Carbamidomethyl)	class1Frail_Control	class1Frail	Control	-0.12290744405911766	0.22703187044886025	-0.5413664778258654	0.5898179662567518	0.5898179662567518	ns	DDAH1_SMSE_15
O94760_SMSELEKVDGLLTCC_N-Term(TMTpro); K7(TMTpro); C14(Carbamidomethyl); C15(Carbamidomethyl)	class1Resilient_Control	class1Resilient	Control	-0.2847943495820005	0.22739737860421103	-1.252408235002963	0.21421171773584066	0.2570540612830088	ns	DDAH1_SMSE_15
O94760_SMSELEKVDGLLTCC_N-Term(TMTpro); K7(TMTpro); C14(Carbamidomethyl); C15(Carbamidomethyl)	class1Frail_Dementia	class1Frail	Dementia	0.6088582596566653	0.22827083150256983	2.6672626355672207	0.009317911429228647	0.018635822858457295	significant	DDAH1_SMSE_15
O94760_SMSELEKVDGLLTCC_N-Term(TMTpro); K7(TMTpro); C14(Carbamidomethyl); C15(Carbamidomethyl)	class1Resilient_Dementia	class1Resilient	Dementia	0.44697135413378275	0.22926577363911685	1.949577326955712	0.05486760568974295	0.08230140853461443	ns	DDAH1_SMSE_15
O94760_SMSELEKVDGLLTCC_N-Term(TMTpro); K7(TMTpro); C14(Carbamidomethyl); C15(Carbamidomethyl)	class1Frail_Resilient	class1Frail	Resilient	0.6088582596566653	0.22827083150256983	2.6672626355672207	0.009317911429228647	0.018635822858457295	significant	DDAH1_SMSE_15
O94760_SMSELEKVDGLLTCCSVLINKKVDS_N-Term(TMTpro); K7(TMTpro); C14(Carbamidomethyl); C15(Carbamidomethyl); K21(TMTpro); K22(TMTpro)	class1Dementia_Control	class1Dementia	Control	-0.27255594790440857	0.18310023887563193	-1.4885613999091398	0.13995021559966764	0.31497600658553204	ns	DDAH1_SMSE_25
O94760_SMSELEKVDGLLTCCSVLINKKVDS_N-Term(TMTpro); K7(TMTpro); C14(Carbamidomethyl); C15(Carbamidomethyl); K21(TMTpro); K22(TMTpro)	class1Frail_Control	class1Frail	Control	-0.03947399671825318	0.1834869380861923	-0.21513246190696378	0.8301301162037551	0.8301301162037551	ns	DDAH1_SMSE_25
O94760_SMSELEKVDGLLTCCSVLINKKVDS_N-Term(TMTpro); K7(TMTpro); C14(Carbamidomethyl); C15(Carbamidomethyl); K21(TMTpro); K22(TMTpro)	class1Resilient_Control	class1Resilient	Control	-0.4411139960447654	0.1835723083921892	-2.402944103651825	0.018227402223694553	0.10936441334216732	ns	DDAH1_SMSE_25
O94760_SMSELEKVDGLLTCCSVLINKKVDS_N-Term(TMTpro); K7(TMTpro); C14(Carbamidomethyl); C15(Carbamidomethyl); K21(TMTpro); K22(TMTpro)	class1Frail_Dementia	class1Frail	Dementia	0.2330819511861551	0.18465692457391408	1.262243220631878	0.2099840043903547	0.31497600658553204	ns	DDAH1_SMSE_25
O94760_SMSELEKVDGLLTCCSVLINKKVDS_N-Term(TMTpro); K7(TMTpro); C14(Carbamidomethyl); C15(Carbamidomethyl); K21(TMTpro); K22(TMTpro)	class1Resilient_Dementia	class1Resilient	Dementia	-0.16855804814035708	0.18515744516597582	-0.9103498268150169	0.364966522342691	0.4379598268112292	ns	DDAH1_SMSE_25
O94760_SMSELEKVDGLLTCCSVLINKKVDS_N-Term(TMTpro); K7(TMTpro); C14(Carbamidomethyl); C15(Carbamidomethyl); K21(TMTpro); K22(TMTpro)	class1Frail_Resilient	class1Frail	Resilient	0.2330819511861551	0.18465692457391408	1.262243220631878	0.2099840043903547	0.31497600658553204	ns	DDAH1_SMSE_25
O94760_SVLINKKVDS_N-Term(TMTpro); K6(TMTpro); K7(TMTpro)	class1Dementia_Control	class1Dementia	Control	-0.27408179086752743	0.15838903423981465	-1.7304341312703755	0.08683440201339013	0.2605032060401704	ns	DDAH1_SVLI_10
O94760_SVLINKKVDS_N-Term(TMTpro); K6(TMTpro); K7(TMTpro)	class1Frail_Control	class1Frail	Control	-0.14495959681404483	0.15872354453252682	-0.9132835159457935	0.3634299876824355	0.5051166975838527	ns	DDAH1_SVLI_10
O94760_SVLINKKVDS_N-Term(TMTpro); K6(TMTpro); K7(TMTpro)	class1Resilient_Control	class1Resilient	Control	-0.37867747902717186	0.1587973932637062	-2.384658030238083	0.019102829055324858	0.11461697433194915	ns	DDAH1_SVLI_10
O94760_SVLINKKVDS_N-Term(TMTpro); K6(TMTpro); K7(TMTpro)	class1Frail_Dementia	class1Frail	Dementia	0.12912219405348294	0.15973562966688734	0.8083493602695551	0.42093058131987726	0.5051166975838527	ns	DDAH1_SVLI_10
O94760_SVLINKKVDS_N-Term(TMTpro); K6(TMTpro); K7(TMTpro)	class1Resilient_Dementia	class1Resilient	Dementia	-0.10459568815964479	0.1601686000096931	-0.6530349154160981	0.5153278274182311	0.5153278274182311	ns	DDAH1_SVLI_10
O94760_SVLINKKVDS_N-Term(TMTpro); K6(TMTpro); K7(TMTpro)	class1Frail_Resilient	class1Frail	Resilient	0.12912219405348294	0.15973562966688734	0.8083493602695551	0.42093058131987726	0.5051166975838527	ns	DDAH1_SVLI_10
O94811_AGTYDQKVQGGK_N-Term(TMTpro); K7(TMTpro); K12(TMTpro)	class1Dementia_Control	class1Dementia	Control	-0.0899930575309542	0.10260751533720636	-0.8770610733064106	0.3831817072357655	0.5802238954347885	ns	TPPP_AGTY_12
O94811_AGTYDQKVQGGK_N-Term(TMTpro); K7(TMTpro); K12(TMTpro)	class1Frail_Control	class1Frail	Control	-0.16220465797898945	0.10229439981255056	-1.5856650830956678	0.11691384329002709	0.5802238954347885	ns	TPPP_AGTY_12
O94811_AGTYDQKVQGGK_N-Term(TMTpro); K7(TMTpro); K12(TMTpro)	class1Resilient_Control	class1Resilient	Control	0.012301213862841885	0.10227859242508047	0.12027163819107678	0.904581244711348	0.904581244711348	ns	TPPP_AGTY_12
O94811_AGTYDQKVQGGK_N-Term(TMTpro); K7(TMTpro); K12(TMTpro)	class1Frail_Dementia	class1Frail	Dementia	-0.07221160044803533	0.10256471120365418	-0.7040589263167796	0.48351991286232376	0.5802238954347885	ns	TPPP_AGTY_12
O94811_AGTYDQKVQGGK_N-Term(TMTpro); K7(TMTpro); K12(TMTpro)	class1Resilient_Dementia	class1Resilient	Dementia	0.1022942713937959	0.10209961657491783	1.0019065186080816	0.31952694929266756	0.5802238954347885	ns	TPPP_AGTY_12
O94811_AGTYDQKVQGGK_N-Term(TMTpro); K7(TMTpro); K12(TMTpro)	class1Frail_Resilient	class1Frail	Resilient	-0.07221160044803533	0.10256471120365418	-0.7040589263167796	0.48351991286232376	0.5802238954347885	ns	TPPP_AGTY_12
O94811_ESGYVSGYKHAGTYDQKVQGGK_N-Term(TMTpro); K9(TMTpro); K17(TMTpro); K22(TMTpro)	class1Dementia_Control	class1Dementia	Control	0.3425956994477635	0.21884888400273506	1.5654441237337173	0.12157956631175201	0.22088475318767858	ns	TPPP_ESGY_22
O94811_ESGYVSGYKHAGTYDQKVQGGK_N-Term(TMTpro); K9(TMTpro); K17(TMTpro); K22(TMTpro)	class1Frail_Control	class1Frail	Control	-0.030943342030257438	0.2217158293519751	-0.13956307098459222	0.8893696228262087	0.9180564020054353	ns	TPPP_ESGY_22
O94811_ESGYVSGYKHAGTYDQKVQGGK_N-Term(TMTpro); K9(TMTpro); K17(TMTpro); K22(TMTpro)	class1Resilient_Control	class1Resilient	Control	0.319698112515089	0.21836855727669813	1.4640299707159519	0.14725650212511907	0.22088475318767858	ns	TPPP_ESGY_22
O94811_ESGYVSGYKHAGTYDQKVQGGK_N-Term(TMTpro); K9(TMTpro); K17(TMTpro); K22(TMTpro)	class1Frail_Dementia	class1Frail	Dementia	-0.3735390414780198	0.22024079623260542	-1.696048361010781	0.0939165292558592	0.22088475318767858	ns	TPPP_ESGY_22
O94811_ESGYVSGYKHAGTYDQKVQGGK_N-Term(TMTpro); K9(TMTpro); K17(TMTpro); K22(TMTpro)	class1Resilient_Dementia	class1Resilient	Dementia	-0.022897586932673568	0.22183196446733983	-0.10322041274644514	0.9180564020054353	0.9180564020054353	ns	TPPP_ESGY_22
O94811_ESGYVSGYKHAGTYDQKVQGGK_N-Term(TMTpro); K9(TMTpro); K17(TMTpro); K22(TMTpro)	class1Frail_Resilient	class1Frail	Resilient	-0.3735390414780198	0.22024079623260542	-1.696048361010781	0.0939165292558592	0.22088475318767858	ns	TPPP_ESGY_22
O94811_HAGTYDQKVQG_N-Term(TMTpro); K8(TMTpro)	class1Dementia_Control	class1Dementia	Control	0.06653911495877364	0.1475943141675528	0.4508243785274597	0.6533831100303162	0.9453063168491331	ns	TPPP_HAGT_11
O94811_HAGTYDQKVQG_N-Term(TMTpro); K8(TMTpro)	class1Frail_Control	class1Frail	Control	-0.010505369299321032	0.15032342025689974	-0.06988511358621008	0.9444662817253927	0.9453063168491331	ns	TPPP_HAGT_11
O94811_HAGTYDQKVQG_N-Term(TMTpro); K8(TMTpro)	class1Resilient_Control	class1Resilient	Control	0.07667348826518658	0.14817992899750732	0.5174350452447334	0.6063358371865297	0.9453063168491331	ns	TPPP_HAGT_11
O94811_HAGTYDQKVQG_N-Term(TMTpro); K8(TMTpro)	class1Frail_Dementia	class1Frail	Dementia	-0.07704448425809415	0.1496075999695418	-0.5149770751872194	0.6080442520504158	0.9453063168491331	ns	TPPP_HAGT_11
O94811_HAGTYDQKVQG_N-Term(TMTpro); K8(TMTpro)	class1Resilient_Dementia	class1Resilient	Dementia	0.010134373306413366	0.14724568147721828	0.06882628546210603	0.9453063168491331	0.9453063168491331	ns	TPPP_HAGT_11
O94811_HAGTYDQKVQG_N-Term(TMTpro); K8(TMTpro)	class1Frail_Resilient	class1Frail	Resilient	-0.07704448425809415	0.1496075999695418	-0.5149770751872194	0.6080442520504158	0.9453063168491331	ns	TPPP_HAGT_11
O94811_LVDESGYVSGYKHAGTYDQKVQG_N-Term(TMTpro); K12(TMTpro); K20(TMTpro)	class1Dementia_Control	class1Dementia	Control	0.37829197153568234	0.1622739287869377	2.3311937682384696	0.02236110824525121	0.099110010903722	ns	TPPP_LVDE_23
O94811_LVDESGYVSGYKHAGTYDQKVQG_N-Term(TMTpro); K12(TMTpro); K20(TMTpro)	class1Frail_Control	class1Frail	Control	0.04890810838622183	0.1641892237151534	0.29787648226579677	0.7665996927571647	0.7665996927571647	ns	TPPP_LVDE_23
O94811_LVDESGYVSGYKHAGTYDQKVQG_N-Term(TMTpro); K12(TMTpro); K20(TMTpro)	class1Resilient_Control	class1Resilient	Control	0.25994962834961166	0.16445355885087665	1.5806871567025742	0.118048922212927	0.1770733833193905	ns	TPPP_LVDE_23
O94811_LVDESGYVSGYKHAGTYDQKVQG_N-Term(TMTpro); K12(TMTpro); K20(TMTpro)	class1Frail_Dementia	class1Frail	Dementia	-0.32938386314945955	0.16508523912135922	-1.9952350973506443	0.049555005451861	0.099110010903722	ns	TPPP_LVDE_23
O94811_LVDESGYVSGYKHAGTYDQKVQG_N-Term(TMTpro); K12(TMTpro); K20(TMTpro)	class1Resilient_Dementia	class1Resilient	Dementia	-0.1183423431860705	0.16580478028850099	-0.7137450619949216	0.47754273588019003	0.573051283056228	ns	TPPP_LVDE_23
O94811_LVDESGYVSGYKHAGTYDQKVQG_N-Term(TMTpro); K12(TMTpro); K20(TMTpro)	class1Frail_Resilient	class1Frail	Resilient	-0.32938386314945955	0.16508523912135922	-1.9952350973506443	0.049555005451861	0.099110010903722	ns	TPPP_LVDE_23
O94811_LVDESGYVSGYKHAGTYDQKVQGGK_N-Term(TMTpro); K12(TMTpro); K20(TMTpro); K25(TMTpro)	class1Dementia_Control	class1Dementia	Control	0.060486323972542964	0.10836387029874839	0.5581779591831503	0.5783423075704399	0.9743074359106125	ns	TPPP_LVDE_25
O94811_LVDESGYVSGYKHAGTYDQKVQGGK_N-Term(TMTpro); K12(TMTpro); K20(TMTpro); K25(TMTpro)	class1Frail_Control	class1Frail	Control	0.06400996678976414	0.10978344936306186	0.5830566188358549	0.5615589718018746	0.9743074359106125	ns	TPPP_LVDE_25
O94811_LVDESGYVSGYKHAGTYDQKVQGGK_N-Term(TMTpro); K12(TMTpro); K20(TMTpro); K25(TMTpro)	class1Resilient_Control	class1Resilient	Control	0.10187394037424084	0.1081260346649115	0.9421777159400487	0.3490483620833926	0.9743074359106125	ns	TPPP_LVDE_25
O94811_LVDESGYVSGYKHAGTYDQKVQGGK_N-Term(TMTpro); K12(TMTpro); K20(TMTpro); K25(TMTpro)	class1Frail_Dementia	class1Frail	Dementia	0.0035236428172212026	0.10905308101614475	0.03231126332597192	0.9743074359106125	0.9743074359106125	ns	TPPP_LVDE_25
O94811_LVDESGYVSGYKHAGTYDQKVQGGK_N-Term(TMTpro); K12(TMTpro); K20(TMTpro); K25(TMTpro)	class1Resilient_Dementia	class1Resilient	Dementia	0.041387616401697906	0.10984095411404958	0.3767958566594796	0.707361704751863	0.9743074359106125	ns	TPPP_LVDE_25
O94811_LVDESGYVSGYKHAGTYDQKVQGGK_N-Term(TMTpro); K12(TMTpro); K20(TMTpro); K25(TMTpro)	class1Frail_Resilient	class1Frail	Resilient	0.0035236428172212026	0.10905308101614475	0.03231126332597192	0.9743074359106125	0.9743074359106125	ns	TPPP_LVDE_25
O94811_TDTTKFTGSH_N-Term(TMTpro); K5(TMTpro)	class1Dementia_Control	class1Dementia	Control	-0.2809866743636489	0.17694309820955062	-1.5880058459860427	0.11638312573159827	0.28902284330916533	ns	TPPP_TDTT_10
O94811_TDTTKFTGSH_N-Term(TMTpro); K5(TMTpro)	class1Frail_Control	class1Frail	Control	-0.013588831251814938	0.1770816884738457	-0.07673764220868019	0.9390313027242188	0.9390313027242188	ns	TPPP_TDTT_10
O94811_TDTTKFTGSH_N-Term(TMTpro); K5(TMTpro)	class1Resilient_Control	class1Resilient	Control	-0.08773361912507878	0.1803909988082939	-0.4863525325801623	0.6280986169663455	0.7537183403596146	ns	TPPP_TDTT_10
O94811_TDTTKFTGSH_N-Term(TMTpro); K5(TMTpro)	class1Frail_Dementia	class1Frail	Dementia	0.26739784311183434	0.18138817094277432	1.474174648335778	0.14451142165458267	0.28902284330916533	ns	TPPP_TDTT_10
O94811_TDTTKFTGSH_N-Term(TMTpro); K5(TMTpro)	class1Resilient_Dementia	class1Resilient	Dementia	0.19325305523856914	0.18099955354728928	1.0676990713575347	0.28899233286485454	0.43348849929728184	ns	TPPP_TDTT_10
O94811_TDTTKFTGSH_N-Term(TMTpro); K5(TMTpro)	class1Frail_Resilient	class1Frail	Resilient	0.26739784311183434	0.18138817094277432	1.474174648335778	0.14451142165458267	0.28902284330916533	ns	TPPP_TDTT_10
O94811_TPPKSPGDPSK_N-Term(TMTpro); K4(TMTpro); K11(TMTpro)	class1Dementia_Control	class1Dementia	Control	0.8635634207524913	0.4285885690001408	2.014900730477036	0.04740600354346804	0.24033763240974268	ns	TPPP_TPPK_11
O94811_TPPKSPGDPSK_N-Term(TMTpro); K4(TMTpro); K11(TMTpro)	class1Frail_Control	class1Frail	Control	0.2729127565755639	0.4336471358237431	0.6293429243044509	0.5309874244951126	0.6371849093941351	ns	TPPP_TPPK_11
O94811_TPPKSPGDPSK_N-Term(TMTpro); K4(TMTpro); K11(TMTpro)	class1Resilient_Control	class1Resilient	Control	0.7702783658491769	0.4343452825833795	1.77342404012713	0.0801125441365809	0.24033763240974268	ns	TPPP_TPPK_11
O94811_TPPKSPGDPSK_N-Term(TMTpro); K4(TMTpro); K11(TMTpro)	class1Frail_Dementia	class1Frail	Dementia	-0.5906506641769254	0.4360136401884215	-1.3546609778576608	0.17948716729283984	0.26923075093925974	ns	TPPP_TPPK_11
O94811_TPPKSPGDPSK_N-Term(TMTpro); K4(TMTpro); K11(TMTpro)	class1Resilient_Dementia	class1Resilient	Dementia	-0.09328505490331362	0.43791405094119795	-0.2130213787450262	0.8318732662564192	0.8318732662564192	ns	TPPP_TPPK_11
O94811_TPPKSPGDPSK_N-Term(TMTpro); K4(TMTpro); K11(TMTpro)	class1Frail_Resilient	class1Frail	Resilient	-0.5906506641769254	0.4360136401884215	-1.3546609778576608	0.17948716729283984	0.26923075093925974	ns	TPPP_TPPK_11
O94811_TPPKSPGDPSKD_N-Term(TMTpro); K4(TMTpro); K11(TMTpro)	class1Dementia_Control	class1Dementia	Control	0.37587579558124956	0.20809131629534383	1.8063021671109494	0.0741408911570529	0.15298935813229295	ns	TPPP_TPPK_12
O94811_TPPKSPGDPSKD_N-Term(TMTpro); K4(TMTpro); K11(TMTpro)	class1Frail_Control	class1Frail	Control	0.02653970261294573	0.2083667279355364	0.12737015585883976	0.898925420883583	0.9198136481655319	ns	TPPP_TPPK_12
O94811_TPPKSPGDPSKD_N-Term(TMTpro); K4(TMTpro); K11(TMTpro)	class1Resilient_Control	class1Resilient	Control	0.3546594616247079	0.20661058942152633	1.7165599431166265	0.08942482765587095	0.15298935813229295	ns	TPPP_TPPK_12
O94811_TPPKSPGDPSKD_N-Term(TMTpro); K4(TMTpro); K11(TMTpro)	class1Frail_Dementia	class1Frail	Dementia	-0.3493360929683033	0.21149329391920427	-1.6517596680950009	0.10199290542152863	0.15298935813229295	ns	TPPP_TPPK_12
O94811_TPPKSPGDPSKD_N-Term(TMTpro); K4(TMTpro); K11(TMTpro)	class1Resilient_Dementia	class1Resilient	Dementia	-0.021216333956541475	0.2101767983587149	-0.1009451762621816	0.9198136481655319	0.9198136481655319	ns	TPPP_TPPK_12
O94811_TPPKSPGDPSKD_N-Term(TMTpro); K4(TMTpro); K11(TMTpro)	class1Frail_Resilient	class1Frail	Resilient	-0.3493360929683033	0.21149329391920427	-1.6517596680950009	0.10199290542152863	0.15298935813229295	ns	TPPP_TPPK_12
O94811_TYDQKVQGGK_N-Term(TMTpro); K5(TMTpro); K10(TMTpro)	class1Dementia_Control	class1Dementia	Control	0.25716182753684236	0.14532950977202147	1.7695086699201859	0.08076826740445109	0.24230480221335327	ns	TPPP_TYDQ_10
O94811_TYDQKVQGGK_N-Term(TMTpro); K5(TMTpro); K10(TMTpro)	class1Frail_Control	class1Frail	Control	0.14161869049786324	0.14253261941476944	0.9935879315158962	0.3235356692577944	0.5179848769425929	ns	TPPP_TYDQ_10
O94811_TYDQKVQGGK_N-Term(TMTpro); K5(TMTpro); K10(TMTpro)	class1Resilient_Control	class1Resilient	Control	0.2695811218503176	0.1435056633041577	1.878539951966531	0.06409240583644847	0.24230480221335327	ns	TPPP_TYDQ_10
O94811_TYDQKVQGGK_N-Term(TMTpro); K5(TMTpro); K10(TMTpro)	class1Frail_Dementia	class1Frail	Dementia	-0.11554313703897877	0.14616153363598733	-0.7905167260131306	0.43165406411882745	0.5179848769425929	ns	TPPP_TYDQ_10
O94811_TYDQKVQGGK_N-Term(TMTpro); K5(TMTpro); K10(TMTpro)	class1Resilient_Dementia	class1Resilient	Dementia	0.012419294313474617	0.14815400888459376	0.08382692042541195	0.9334115982781181	0.9334115982781181	ns	TPPP_TYDQ_10
O94811_TYDQKVQGGK_N-Term(TMTpro); K5(TMTpro); K10(TMTpro)	class1Frail_Resilient	class1Frail	Resilient	-0.11554313703897877	0.14616153363598733	-0.7905167260131306	0.43165406411882745	0.5179848769425929	ns	TPPP_TYDQ_10
O94811_VDESGYVSG_N-Term(TMTpro)	class1Dementia_Control	class1Dementia	Control	-0.04405909439959821	0.09580609518803206	-0.45987778035548205	0.6466658720746928	0.7972040357493146	ns	TPPP_VDES_9
O94811_VDESGYVSG_N-Term(TMTpro)	class1Frail_Control	class1Frail	Control	-0.06895794363472563	0.09600843321666372	-0.7182488175711311	0.47438532473116823	0.7972040357493146	ns	TPPP_VDES_9
O94811_VDESGYVSG_N-Term(TMTpro)	class1Resilient_Control	class1Resilient	Control	0.06381769250865747	0.09605310271416298	0.6644001152005222	0.5080608222604782	0.7972040357493146	ns	TPPP_VDES_9
O94811_VDESGYVSG_N-Term(TMTpro)	class1Frail_Dementia	class1Frail	Dementia	-0.024898849235127363	0.09662062158681393	-0.25769705085943445	0.7972040357493146	0.7972040357493146	ns	TPPP_VDES_9
O94811_VDESGYVSG_N-Term(TMTpro)	class1Resilient_Dementia	class1Resilient	Dementia	0.10787678690825557	0.0968825159665324	1.113480444144546	0.26834134848071783	0.7972040357493146	ns	TPPP_VDES_9
O94811_VDESGYVSG_N-Term(TMTpro)	class1Frail_Resilient	class1Frail	Resilient	-0.024898849235127363	0.09662062158681393	-0.25769705085943445	0.7972040357493146	0.7972040357493146	ns	TPPP_VDES_9
O94811_VDESGYVSGYKHAGTYDQ_N-Term(TMTpro); K11(TMTpro)	class1Dementia_Control	class1Dementia	Control	0.5356593589684545	0.25490104039649053	2.101440457580139	0.03830635644916347	0.07661271289832694	ns	TPPP_VDES_18
O94811_VDESGYVSGYKHAGTYDQ_N-Term(TMTpro); K11(TMTpro)	class1Frail_Control	class1Frail	Control	-0.2021765962858206	0.25255448933770186	-0.8005266380970217	0.4254460387169554	0.4254460387169554	ns	TPPP_VDES_18
O94811_VDESGYVSGYKHAGTYDQ_N-Term(TMTpro); K11(TMTpro)	class1Resilient_Control	class1Resilient	Control	0.30854914245943194	0.2526851121106074	1.2210816058065632	0.2251417819228639	0.33771267288429585	ns	TPPP_VDES_18
O94811_VDESGYVSGYKHAGTYDQ_N-Term(TMTpro); K11(TMTpro)	class1Frail_Dementia	class1Frail	Dementia	-0.7378359552542753	0.25714014741880714	-2.8693922853382876	0.005090142259469787	0.015270426778409361	significant	TPPP_VDES_18
O94811_VDESGYVSGYKHAGTYDQ_N-Term(TMTpro); K11(TMTpro)	class1Resilient_Dementia	class1Resilient	Dementia	-0.22711021650902352	0.2573149076846385	-0.8826158521190952	0.37971958301685615	0.4254460387169554	ns	TPPP_VDES_18
O94811_VDESGYVSGYKHAGTYDQ_N-Term(TMTpro); K11(TMTpro)	class1Frail_Resilient	class1Frail	Resilient	-0.7378359552542753	0.25714014741880714	-2.8693922853382876	0.005090142259469787	0.015270426778409361	significant	TPPP_VDES_18
O94811_VDESGYVSGYKHAGTYDQKVQGGK_N-Term(TMTpro); K11(TMTpro); K19(TMTpro); K24(TMTpro)	class1Dementia_Control	class1Dementia	Control	0.44868478250850174	0.16079508950685803	2.790413462777823	0.006374497949195732	0.017393886192699194	significant	TPPP_VDES_24
O94811_VDESGYVSGYKHAGTYDQKVQGGK_N-Term(TMTpro); K11(TMTpro); K19(TMTpro); K24(TMTpro)	class1Frail_Control	class1Frail	Control	0.031177966088673358	0.16113468127667827	0.19349010307184492	0.8469926428665635	0.9207420078052064	ns	TPPP_VDES_24
O94811_VDESGYVSGYKHAGTYDQKVQGGK_N-Term(TMTpro); K11(TMTpro); K19(TMTpro); K24(TMTpro)	class1Resilient_Control	class1Resilient	Control	0.432462547968912	0.16120965182875563	2.6826095277985824	0.00863083966701225	0.017393886192699194	significant	TPPP_VDES_24
O94811_VDESGYVSGYKHAGTYDQKVQGGK_N-Term(TMTpro); K11(TMTpro); K19(TMTpro); K24(TMTpro)	class1Frail_Dementia	class1Frail	Dementia	-0.4175068164198287	0.16216214078831123	-2.5746257072718843	0.01159592412846613	0.017393886192699194	significant	TPPP_VDES_24
O94811_VDESGYVSGYKHAGTYDQKVQGGK_N-Term(TMTpro); K11(TMTpro); K19(TMTpro); K24(TMTpro)	class1Resilient_Dementia	class1Resilient	Dementia	-0.016222234539589573	0.16260168829461052	-0.09976670420664546	0.9207420078052064	0.9207420078052064	ns	TPPP_VDES_24
O94811_VDESGYVSGYKHAGTYDQKVQGGK_N-Term(TMTpro); K11(TMTpro); K19(TMTpro); K24(TMTpro)	class1Frail_Resilient	class1Frail	Resilient	-0.4175068164198287	0.16216214078831123	-2.5746257072718843	0.01159592412846613	0.017393886192699194	significant	TPPP_VDES_24
O94813_VVKCGCTRC_N-Term(TMTpro); K3(TMTpro); C4(Carbamidomethyl); C6(Carbamidomethyl); C9(Carbamidomethyl)	class1Dementia_Control	class1Dementia	Control	0.020761917029316436	0.10243045856313758	0.20269280564158465	0.839909778043449	0.9703534021666482	ns	SLIT2_VVKC_9
O94813_VVKCGCTRC_N-Term(TMTpro); K3(TMTpro); C4(Carbamidomethyl); C6(Carbamidomethyl); C9(Carbamidomethyl)	class1Frail_Control	class1Frail	Control	0.0038222217410645892	0.10251068697819181	0.0372860806393555	0.9703534021666482	0.9703534021666482	ns	SLIT2_VVKC_9
O94813_VVKCGCTRC_N-Term(TMTpro); K3(TMTpro); C4(Carbamidomethyl); C6(Carbamidomethyl); C9(Carbamidomethyl)	class1Resilient_Control	class1Resilient	Control	-0.08047133303542897	0.1044264111771872	-0.7706032614573715	0.4433001848376158	0.9703534021666482	ns	SLIT2_VVKC_9
O94813_VVKCGCTRC_N-Term(TMTpro); K3(TMTpro); C4(Carbamidomethyl); C6(Carbamidomethyl); C9(Carbamidomethyl)	class1Frail_Dementia	class1Frail	Dementia	-0.016939695288252066	0.10500366341270669	-0.16132480275161679	0.8722601290368366	0.9703534021666482	ns	SLIT2_VVKC_9
O94813_VVKCGCTRC_N-Term(TMTpro); K3(TMTpro); C4(Carbamidomethyl); C6(Carbamidomethyl); C9(Carbamidomethyl)	class1Resilient_Dementia	class1Resilient	Dementia	-0.1012332500647457	0.10477869697757622	-0.9661625214370696	0.33698764584952523	0.9703534021666482	ns	SLIT2_VVKC_9
O94813_VVKCGCTRC_N-Term(TMTpro); K3(TMTpro); C4(Carbamidomethyl); C6(Carbamidomethyl); C9(Carbamidomethyl)	class1Frail_Resilient	class1Frail	Resilient	-0.016939695288252066	0.10500366341270669	-0.16132480275161679	0.8722601290368366	0.9703534021666482	ns	SLIT2_VVKC_9
O94819_SPPSSGGPRVVE_N-Term(TMTpro)	class1Dementia_Control	class1Dementia	Control	-0.2347729846027582	0.27702364589006695	-0.8474835563167942	0.3993522244354206	0.6168793816624407	ns	KBTBD11_SPPS_12
O94819_SPPSSGGPRVVE_N-Term(TMTpro)	class1Frail_Control	class1Frail	Control	0.010106705547780467	0.2806526872572787	0.036011433371794126	0.9713664375185942	0.9818664448394105	ns	KBTBD11_SPPS_12
O94819_SPPSSGGPRVVE_N-Term(TMTpro)	class1Resilient_Control	class1Resilient	Control	-0.22836992333232012	0.2764156379421556	-0.82618308078543	0.4112529211082938	0.6168793816624407	ns	KBTBD11_SPPS_12
O94819_SPPSSGGPRVVE_N-Term(TMTpro)	class1Frail_Dementia	class1Frail	Dementia	0.24487969015053787	0.2787855584647404	0.878380112295197	0.38247021786528324	0.6168793816624407	ns	KBTBD11_SPPS_12
O94819_SPPSSGGPRVVE_N-Term(TMTpro)	class1Resilient_Dementia	class1Resilient	Dementia	0.0064030612704373885	0.2807996935955601	0.022802949634481477	0.9818664448394105	0.9818664448394105	ns	KBTBD11_SPPS_12
O94819_SPPSSGGPRVVE_N-Term(TMTpro)	class1Frail_Resilient	class1Frail	Resilient	0.24487969015053787	0.2787855584647404	0.878380112295197	0.38247021786528324	0.6168793816624407	ns	KBTBD11_SPPS_12
O94856_TVKKDKEETEGNESSEATSPVN_N-Term(TMTpro); K3(TMTpro); K4(TMTpro); K6(TMTpro)	class1Dementia_Control	class1Dementia	Control	-0.1375990353421758	0.19163227620791712	-0.7180368467412225	0.4748005201370086	0.4748005201370086	ns	NFASC_TVKK_22
O94856_TVKKDKEETEGNESSEATSPVN_N-Term(TMTpro); K3(TMTpro); K4(TMTpro); K6(TMTpro)	class1Frail_Control	class1Frail	Control	0.19532547964010408	0.20485540437299576	0.9534797494747084	0.34318383033428557	0.41182059640114266	ns	NFASC_TVKK_22
O94856_TVKKDKEETEGNESSEATSPVN_N-Term(TMTpro); K3(TMTpro); K4(TMTpro); K6(TMTpro)	class1Resilient_Control	class1Resilient	Control	0.2915930104627243	0.1929664833305372	1.5111070349105507	0.13465278495249774	0.2019791774287466	ns	NFASC_TVKK_22
O94856_TVKKDKEETEGNESSEATSPVN_N-Term(TMTpro); K3(TMTpro); K4(TMTpro); K6(TMTpro)	class1Frail_Dementia	class1Frail	Dementia	0.33292451498227976	0.1996190639036206	1.6677991994943993	0.09921737876763623	0.19843475753527245	ns	NFASC_TVKK_22
O94856_TVKKDKEETEGNESSEATSPVN_N-Term(TMTpro); K3(TMTpro); K4(TMTpro); K6(TMTpro)	class1Resilient_Dementia	class1Resilient	Dementia	0.42919204580489995	0.19122833401466124	2.244395675025827	0.027534750675141516	0.16520850405084908	ns	NFASC_TVKK_22
O94856_TVKKDKEETEGNESSEATSPVN_N-Term(TMTpro); K3(TMTpro); K4(TMTpro); K6(TMTpro)	class1Frail_Resilient	class1Frail	Resilient	0.33292451498227976	0.1996190639036206	1.6677991994943993	0.09921737876763623	0.19843475753527245	ns	NFASC_TVKK_22
[truncated: 20,322 more rows]
