# Supplementary material for: Interrogation of the human cortical peptidome uncovers cell-type specific signatures of cognitive resilience against Alzheimer’s disease
Source: Sci Rep. 2024 Mar 26;14:7161. doi: 10.1038/s41598-024-57104-z (PMC10966065; doi:10.1038/s41598-024-57104-z)
Supplement: Supplementary file 5 — Supplementary Table 2. [file 41598_2024_57104_MOESM5_ESM.csv]

FullPeptide	term	Reference	estimate	std.error	statistic	p.value	conf.low	conf.high	padjBH	FullPeptideID	significance
A0A0B4J2D5_ALHYIHDGIGAMVRKVLELTGK_N-Term(TMTpro); K15(TMTpro); K22(TMTpro)	cogn_global_lv		0.09372496026448551	0.0730523939579085	1.2829827359044275	0.20261935795398872	-0.05130237814893132	0.23875229867790235	0.20261935795398872	GATD3B_ALHY_22	ns
A0A0B4J2D5_ALHYIHDGIGAMVRKVLELTGK_N-Term(TMTpro); K15(TMTpro); K22(TMTpro)	gpath		-0.2541904714352544	0.1147469011340074	-2.2152273300905754	0.02913392533481137	-0.4819918720606888	-0.02638907080982006	0.05826785066962274	GATD3B_ALHY_22	ns
A2VEC9_PGGGLAMLAATFGNSWRLP_N-Term(TMTpro)	cogn_global_lv		0.0241268711694212	0.026133739174802332	0.9232077739829854	0.35874603488710577	-0.02790140686382328	0.07615514920266568	0.35874603488710577	SSPOP_PGGG_19	ns
A2VEC9_PGGGLAMLAATFGNSWRLP_N-Term(TMTpro)	gpath		0.07304616643539945	0.04003619730271513	1.824503108601817	0.07190528458552786	-0.006659779611077499	0.1527521124818764	0.14381056917105572	SSPOP_PGGG_19	ns
A5A3E0; P60709_DESGPSIVH_N-Term(TMTpro)	cogn_global_lv		-0.020070327154326873	0.05138323764726919	-0.3906006719954816	0.6969669539458565	-0.1220789512569295	0.08193829694827576	0.6969669539458565	ACTB_DESG_9	ns
A5A3E0; P60709_DESGPSIVH_N-Term(TMTpro)	gpath		0.039702582650799	0.08071011736663429	0.49191580865191653	0.6239136325998293	-0.12052725884435823	0.19993242414595624	0.6969669539458565	ACTB_DESG_9	ns
A5A3E0; P60709_DGVTHTVPIYEG_N-Term(TMTpro)	cogn_global_lv		-0.07829363815523506	0.04993739854795097	-1.5678357389813933	0.12107394676679561	-0.17775258704009822	0.021165310729628115	0.24214789353359123	ACTB_DGVT_12	ns
A5A3E0; P60709_DGVTHTVPIYEG_N-Term(TMTpro)	gpath		0.07660289781934797	0.07917534825150993	0.9675094522604402	0.33635826870254804	-0.08108847465226192	0.23429427029095784	0.33635826870254804	ACTB_DGVT_12	ns
A5A3E0; P60709_DNGSGMCK_N-Term(TMTpro); C7(Carbamidomethyl); K8(TMTpro)	cogn_global_lv		-0.015385432297313779	0.08497022394941652	-0.18106851532453128	0.8567834701230114	-0.18454815358328258	0.153777288988655	0.8567834701230114	ACTB_DNGS_8	ns
A5A3E0; P60709_DNGSGMCK_N-Term(TMTpro); C7(Carbamidomethyl); K8(TMTpro)	gpath		0.18842958529458592	0.14029245629976675	1.3431198673431395	0.1831282559623313	-0.09087124010619696	0.4677304106953688	0.3662565119246626	ACTB_DNGS_8	ns
A5A3E0; P60709_DSGDGVTHTVP_N-Term(TMTpro)	cogn_global_lv		-0.049113728032233565	0.04580391374435039	-1.0722605126355915	0.2863193865346947	-0.14004599375768445	0.04181853769321731	0.44793283407819295	ACTB_DSGD_11	ns
A5A3E0; P60709_DSGDGVTHTVP_N-Term(TMTpro)	gpath		0.05482496067761583	0.0719464055483508	0.762025013755153	0.44793283407819295	-0.08800671313586111	0.19765663449109278	0.44793283407819295	ACTB_DSGD_11	ns
A5A3E0; P60709_DSGDGVTHTVPIY_N-Term(TMTpro)	cogn_global_lv		0.0012204998139743537	0.05520023707928171	0.022110408914030617	0.9824062579577473	-0.10836582624141106	0.11080682586935978	0.9824062579577473	ACTB_DSGD_13	ns
A5A3E0; P60709_DSGDGVTHTVPIY_N-Term(TMTpro)	gpath		0.1256806377666623	0.08670566156065569	1.4495090113434095	0.15048870830670327	-0.04645186385623751	0.2978131393895621	0.30097741661340655	ACTB_DSGD_13	ns
A5A3E0; P60709_DSGDGVTHTVPIYE_N-Term(TMTpro)	cogn_global_lv		-0.06001667612484307	0.07544557702923053	-0.7954962833883594	0.4287390716041499	-0.21021728200829332	0.09018392975860717	0.4287390716041499	ACTB_DSGD_14	ns
A5A3E0; P60709_DSGDGVTHTVPIYE_N-Term(TMTpro)	gpath		0.19133158850880166	0.12350450234711526	1.5491871540930158	0.1253848585879865	-0.05454698797399932	0.43721016499160265	0.250769717175973	ACTB_DSGD_14	ns
A5A3E0; P60709_DSGDGVTHTVPIYEG_N-Term(TMTpro)	cogn_global_lv		-0.04281995013168442	0.07014257219973909	-0.6104702007469823	0.5430080798661082	-0.18207056197967325	0.09643066171630439	0.5430080798661082	ACTB_DSGD_15	ns
A5A3E0; P60709_DSGDGVTHTVPIYEG_N-Term(TMTpro)	gpath		0.1330521940345467	0.11017630444973399	1.2076298501666431	0.23018761592531867	-0.0856754249368149	0.3517798130059083	0.46037523185063733	ACTB_DSGD_15	ns
A5A3E0; P60709_ESGPSIVH_N-Term(TMTpro)	cogn_global_lv		0.0499609712393554	0.056185489660989595	0.889214840714364	0.3766218564235162	-0.061895746161975296	0.1618176886406861	0.3766218564235162	ACTB_ESGP_8	ns
A5A3E0; P60709_ESGPSIVH_N-Term(TMTpro)	gpath		0.09500924925648477	0.09276661854672569	1.0241749752755027	0.30891852709975304	-0.0896749013608363	0.2796933998738058	0.3766218564235162	ACTB_ESGP_8	ns
A5A3E0; P60709_EYDESGPSIVH_N-Term(TMTpro)	cogn_global_lv		0.01546168750534878	0.06776094255542711	0.22817993555360339	0.8199967808203406	-0.11906079170129129	0.14998416671198886	0.8199967808203406	ACTB_EYDE_11	ns
A5A3E0; P60709_EYDESGPSIVH_N-Term(TMTpro)	gpath		0.07131903967229364	0.10643536446779239	0.6700690135173536	0.5044393441506834	-0.1399818744458646	0.2826199537904519	0.8199967808203406	ACTB_EYDE_11	ns
A5A3E0; P60709_EYDESGPSIVHRK_N-Term(TMTpro); K13(TMTpro)	cogn_global_lv		0.008178133776368059	0.05835654843172146	0.14014080675002	0.888845438525404	-0.10767426255882415	0.12403053011156026	0.888845438525404	ACTB_EYDE_13	ns
A5A3E0; P60709_EYDESGPSIVHRK_N-Term(TMTpro); K13(TMTpro)	gpath		0.18032684921487996	0.09166343128022474	1.9672714265256102	0.052068816258720695	-0.0016480697189434346	0.36230176814870335	0.10413763251744139	ACTB_EYDE_13	ns
A5A3E0; P60709_FLGMESC_N-Term(TMTpro); C7(Carbamidomethyl)	cogn_global_lv		0.15834767259061633	0.09033094716936217	1.752972569785293	0.08283261431859254	-0.020981930924962033	0.3376772761061947	0.16566522863718508	ACTB_FLGM_7	ns
A5A3E0; P60709_FLGMESC_N-Term(TMTpro); C7(Carbamidomethyl)	gpath		-0.19722096408951303	0.14188715389883438	-1.3899846368765116	0.16778200727825401	-0.47890257875171305	0.08446065057268695	0.16778200727825401	ACTB_FLGM_7	ns
A5A3E0; P60709_GDGVTHTVPIYEG_N-Term(TMTpro)	cogn_global_lv		-0.013570296597431008	0.040365353066789844	-0.3361867434920524	0.7374714723381477	-0.09370565428012927	0.06656506108526726	0.7374714723381477	ACTB_GDGV_13	ns
A5A3E0; P60709_GDGVTHTVPIYEG_N-Term(TMTpro)	gpath		0.028358413484907023	0.06340379728367282	0.4472667994635966	0.655700556397283	-0.0975140386985636	0.15423086566837765	0.7374714723381477	ACTB_GDGV_13	ns
A5A3E0; P60709_ISKQEYDESGPSIVH_N-Term(TMTpro); K3(TMTpro)	cogn_global_lv		-0.031072835591537104	0.07462093649983367	-0.4164090810037792	0.678049980624454	-0.17921412466035191	0.11706845347727772	0.678049980624454	ACTB_ISKQ_15	ns
A5A3E0; P60709_ISKQEYDESGPSIVH_N-Term(TMTpro); K3(TMTpro)	gpath		0.12420730915256496	0.1172106861823998	1.0596927054865735	0.2919712742179883	-0.10848532321261221	0.3568999415177421	0.5839425484359766	ACTB_ISKQ_15	ns
A5A3E0; P60709_ISKQEYDESGPSIVHRK_N-Term(TMTpro); K3(TMTpro); K17(TMTpro)	cogn_global_lv		-0.115964416938634	0.08269661549001284	-1.4022873397114888	0.164796879233648	-0.2806007314875735	0.04867189761030548	0.329593758467296	ACTB_ISKQ_17	ns
A5A3E0; P60709_ISKQEYDESGPSIVHRK_N-Term(TMTpro); K3(TMTpro); K17(TMTpro)	gpath		0.09388983359429139	0.1297537266657064	0.7236002849936352	0.47147571120905607	-0.16442999280552345	0.3522096599941062	0.47147571120905607	ACTB_ISKQ_17	ns
A5A3E0; P60709_ISKQEYDESGPSIVHRKC_N-Term(TMTpro); K3(TMTpro); K17(TMTpro); C18(Carbamidomethyl)	cogn_global_lv		-0.043708981933641596	0.05446044133312822	-0.8025822204832828	0.4242195312393876	-0.15182662774158667	0.0644086638743035	0.4242195312393876	ACTB_ISKQ_18	ns
A5A3E0; P60709_ISKQEYDESGPSIVHRKC_N-Term(TMTpro); K3(TMTpro); K17(TMTpro); C18(Carbamidomethyl)	gpath		0.19920806990768408	0.08554362887775492	2.328730643311379	0.021993523607144877	0.029382494834619244	0.3690336449807489	0.043987047214289754	ACTB_ISKQ_18	significant
A5A3E0; P60709_KQEYDESGPSIVHRK_N-Term(TMTpro); K1(TMTpro); K15(TMTpro)	cogn_global_lv		-0.018174703704960504	0.08380537489354195	-0.21686799597338294	0.8288774542243008	-0.18501838866243336	0.14866898125251238	0.8288774542243008	ACTB_KQEY_15	ns
A5A3E0; P60709_KQEYDESGPSIVHRK_N-Term(TMTpro); K1(TMTpro); K15(TMTpro)	gpath		0.27137279173299167	0.13148321796556522	2.063934819454014	0.04234925300368968	0.009609812648317506	0.5331357708176658	0.08469850600737935	ACTB_KQEY_15	ns
A5A3E0; P60709_MFETFNTPA_N-Term(TMTpro)	cogn_global_lv		0.07976784818935093	0.08213611460895597	0.9711665638083785	0.33401175800137906	-0.08336156516302634	0.2428972615417282	0.6680235160027581	ACTB_MFET_9	ns
A5A3E0; P60709_MFETFNTPA_N-Term(TMTpro)	gpath		-0.003044182955581584	0.12896425041638712	-0.02360485906561566	0.9812189192058063	-0.2591783160834271	0.253089950172264	0.9812189192058063	ACTB_MFET_9	ns
A5A3E0; P60709_QEYDESGPSIVH_N-Term(TMTpro)	cogn_global_lv		0.014738780558290096	0.05000355548800425	0.29475465123326877	0.7688244648663306	-0.08453082815311318	0.11400838926969338	0.7688244648663306	ACTB_QEYD_12	ns
A5A3E0; P60709_QEYDESGPSIVH_N-Term(TMTpro)	gpath		-0.035208314518725664	0.07854298438510947	-0.4482681017835199	0.6549804222583395	-0.19113585308758088	0.12071922405012955	0.7688244648663306	ACTB_QEYD_12	ns
A5A3E0; P60709_QEYDESGPSIVHRK_N-Term(TMTpro); K14(TMTpro)	cogn_global_lv		-0.028314109960243854	0.07478048851727122	-0.378629646872452	0.7059915371766117	-0.17719062632915958	0.12056240640867186	0.7059915371766117	ACTB_QEYD_14	ns
A5A3E0; P60709_QEYDESGPSIVHRK_N-Term(TMTpro); K14(TMTpro)	gpath		0.17621896351745442	0.12241575163540029	1.4395121637801982	0.15400680064775518	-0.06749207680226219	0.41993000383717105	0.30801360129551036	ACTB_QEYD_14	ns
A5A3E0; P60709_QQMWISKQEYDESGPSIVHRK_N-Term(TMTpro); K7(TMTpro); K21(TMTpro)	cogn_global_lv		-0.014841585790336108	0.0491479395739211	-0.3019777821614186	0.7634727142377755	-0.11268761722921102	0.0830044456485388	0.7634727142377755	ACTB_QQMW_21	ns
A5A3E0; P60709_QQMWISKQEYDESGPSIVHRK_N-Term(TMTpro); K7(TMTpro); K21(TMTpro)	gpath		0.18179190974698278	0.07278975269796184	2.4974931636506725	0.01461309326302759	0.03687864394871759	0.32670517554524797	0.02922618652605518	ACTB_QQMW_21	significant
A5A3E0; P60709_RVAPEEHPVLL_N-Term(TMTpro)	cogn_global_lv		-0.01311407540193865	0.03637619032197766	-0.3605126123945812	0.719264176257622	-0.08532994374235178	0.05910179293847448	0.719264176257622	ACTB_RVAP_11	ns
A5A3E0; P60709_RVAPEEHPVLL_N-Term(TMTpro)	gpath		0.04185262315477595	0.05713782791174268	0.732485372377528	0.4656757532111421	-0.07158030704513564	0.15528555335468752	0.719264176257622	ACTB_RVAP_11	ns
A5A3E0; P60709_SGDGVTHTVPIYEG_N-Term(TMTpro)	cogn_global_lv		-0.004796344759054863	0.05466813030506542	-0.08773566486158839	0.9302714478581502	-0.11332630530695531	0.10373361578884557	0.9302714478581502	ACTB_SGDG_14	ns
A5A3E0; P60709_SGDGVTHTVPIYEG_N-Term(TMTpro)	gpath		0.12923589872979496	0.08586985591342512	1.505020561116254	0.13563643264092046	-0.041237318893204755	0.2997091163527947	0.2712728652818409	ACTB_SGDG_14	ns
A5A3E0; P60709_SKQEYDESGPSIVH_N-Term(TMTpro); K2(TMTpro)	cogn_global_lv		0.05371668259048776	0.061313011427449035	0.8761057618911783	0.3831824488229243	-0.0680050348737995	0.175438400054775	0.3831824488229243	ACTB_SKQE_14	ns
A5A3E0; P60709_SKQEYDESGPSIVH_N-Term(TMTpro); K2(TMTpro)	gpath		0.1315092570717915	0.09630728959474587	1.3655171651613598	0.17531514123592093	-0.05968488624107232	0.32270340038465534	0.35063028247184186	ACTB_SKQE_14	ns
A5A3E0; P60709_SKQEYDESGPSIVHR_N-Term(TMTpro); K2(TMTpro)	cogn_global_lv		5.56052656483826e-4	0.054776834497020775	0.010151237500116383	0.9919275774561089	-0.10856499733445557	0.10967710264742322	0.9919275774561089	ACTB_SKQE_15	ns
A5A3E0; P60709_SKQEYDESGPSIVHR_N-Term(TMTpro); K2(TMTpro)	gpath		0.04135003403503435	0.08610915134889037	0.4802048723891784	0.6324793674928726	-0.13018819184639518	0.21288825991646387	0.9919275774561089	ACTB_SKQE_15	ns
A5A3E0; P60709_VAPEEHPVLL_N-Term(TMTpro)	cogn_global_lv		0.03677371265387458	0.044351132099009344	0.8291493568141857	0.40955012790696854	-0.05152260868391827	0.12507003399166744	0.6135305707824579	ACTB_VAPE_10	ns
A5A3E0; P60709_VAPEEHPVLL_N-Term(TMTpro)	gpath		-0.036815327864841776	0.07260285776987428	-0.5070782197242637	0.6135305707824579	-0.1813565144433481	0.10772585871366454	0.6135305707824579	ACTB_VAPE_10	ns
A5A3E0; P60709_WISKQEYDESGPSIV_N-Term(TMTpro); K4(TMTpro)	cogn_global_lv		-0.03436917968206688	0.05732742896757296	-0.599524177187637	0.5502657486693268	-0.1481941337591256	0.07945577439499182	0.5502657486693268	ACTB_WISK_15	ns
A5A3E0; P60709_WISKQEYDESGPSIV_N-Term(TMTpro); K4(TMTpro)	gpath		0.0806010398876013	0.09043145168979409	0.8912943271560658	0.3750470494512147	-0.09895272732451217	0.2601548070997148	0.5502657486693268	ACTB_WISK_15	ns
A5A3E0; P60709_WISKQEYDESGPSIVH_N-Term(TMTpro); K4(TMTpro)	cogn_global_lv		-0.036358386183152486	0.05479180238133135	-0.6635734654266549	0.5085704774776789	-0.14513386684456547	0.0724170944782605	0.5085704774776789	ACTB_WISK_16	ns
A5A3E0; P60709_WISKQEYDESGPSIVH_N-Term(TMTpro); K4(TMTpro)	gpath		0.2246669481434899	0.08606411357890975	2.6104602580667855	0.010507049076828335	0.05380808029514819	0.39552581599183156	0.02101409815365667	ACTB_WISK_16	significant
A5A3E0; P60709_WISKQEYDESGPSIVHRK_N-Term(TMTpro); K4(TMTpro); K18(TMTpro)	cogn_global_lv		-0.048004200147370966	0.08190496597468878	-0.5860963322078148	0.5592007305742642	-0.21060611604070553	0.11459771574596359	0.5592007305742642	ACTB_WISK_18	ns
A5A3E0; P60709_WISKQEYDESGPSIVHRK_N-Term(TMTpro); K4(TMTpro); K18(TMTpro)	gpath		0.43531589108955465	0.1286520608550763	3.383668230390249	0.0010405713212579151	0.17990925817396414	0.6907225240051451	0.0020811426425158303	ACTB_WISK_18	significant
A5A3E0; P60709_WISKQEYDESGPSIVHRKC_N-Term(TMTpro); K4(TMTpro); K18(TMTpro); C19(Carbamidomethyl)	cogn_global_lv		-0.07696110602313441	0.11466825122687878	-0.6711631615525533	0.5040993587199436	-0.3052480578639286	0.1513258458176598	0.5040993587199436	ACTB_WISK_19	ns
A5A3E0; P60709_WISKQEYDESGPSIVHRKC_N-Term(TMTpro); K4(TMTpro); K18(TMTpro); C19(Carbamidomethyl)	gpath		0.49252154925752395	0.1893262118950556	2.601444059581834	0.01110338459984676	0.11560201525703145	0.8694410832580164	0.02220676919969352	ACTB_WISK_19	significant
A5A3E0; P60709_YDESGPSIVH_N-Term(TMTpro)	cogn_global_lv		0.017254467014022834	0.05316983470424058	0.32451609281844723	0.7462608197948895	-0.08830100068879222	0.12280993471683789	0.7462608197948895	ACTB_YDES_10	ns
A5A3E0; P60709_YDESGPSIVH_N-Term(TMTpro)	gpath		0.0627227395268116	0.08351641110672346	0.751022927058729	0.4544951990693712	-0.10307829943198885	0.22852377848561203	0.7462608197948895	ACTB_YDES_10	ns
A5A3E0; P60709_YDESGPSIVHR_N-Term(TMTpro)	cogn_global_lv		0.045053592677881435	0.06924569162303962	0.6506338751462637	0.517194876909461	-0.09280398951768525	0.1829111748734481	0.517194876909461	ACTB_YDES_11	ns
A5A3E0; P60709_YDESGPSIVHR_N-Term(TMTpro)	gpath		0.21863256011729942	0.10864036317973721	2.01244319991446	0.047625016547538486	0.0023462115262820604	0.4349189087083168	0.09525003309507697	ACTB_YDES_11	ns
A5A3E0; P60709_YDESGPSIVHRK_N-Term(TMTpro); K12(TMTpro)	cogn_global_lv		-0.04910672356861772	0.0931880082504527	-0.5269639784191777	0.5997141485733715	-0.23462979664243117	0.1364163495051957	0.5997141485733715	ACTB_YDES_12	ns
A5A3E0; P60709_YDESGPSIVHRK_N-Term(TMTpro); K12(TMTpro)	gpath		0.17424213165451122	0.15254888406820644	1.1422052197812569	0.256862881500188	-0.12945936704317199	0.47794363035219445	0.513725763000376	ACTB_YDES_12	ns
A5A3E0; P60709_YNELRVAPEEHPVL_N-Term(TMTpro)	cogn_global_lv		-0.07427762796538782	0.06324818249337447	-1.174383595499661	0.243176882417786	-0.19984114573025835	0.05128588979948269	0.243176882417786	ACTB_YNEL_14	ns
A5A3E0; P60709_YNELRVAPEEHPVL_N-Term(TMTpro)	gpath		0.18067474249496612	0.09934695566109102	1.8186238450155845	0.07211969887708251	-0.016553900926430998	0.37790338591636324	0.14423939775416503	ACTB_YNEL_14	ns
A5A3E0; P60709_YNELRVAPEEHPVLL_N-Term(TMTpro)	cogn_global_lv		0.005582750932252269	0.03581175831762444	0.15589156172498705	0.8764527921808027	-0.06552233470185238	0.07668783656635693	0.8764527921808027	ACTB_YNEL_15	ns
A5A3E0; P60709_YNELRVAPEEHPVLL_N-Term(TMTpro)	gpath		0.08600543365197323	0.05641823824687293	1.5244260778869716	0.13075979160166615	-0.02601430093600797	0.19802516823995442	0.2615195832033323	ACTB_YNEL_15	ns
A5A3E0; P60709; P68032_AGDDAPRAVFPS_N-Term(TMTpro)	cogn_global_lv		0.002043831498381183	0.07306458091219895	0.027972944932610194	0.977742408802036	-0.1430077010782704	0.1470953640750328	0.977742408802036	ACTB_AGDD_12	ns
A5A3E0; P60709; P68032_AGDDAPRAVFPS_N-Term(TMTpro)	gpath		0.20400323310246257	0.11476604376798996	1.7775574238219254	0.07867662583886245	-0.023836170456295408	0.4318426366612206	0.1573532516777249	ACTB_AGDD_12	ns
A5A3E0; P60709; P68032_AGDDAPRAVFPSIVG_N-Term(TMTpro)	cogn_global_lv		0.008469602233217731	0.07826640170101895	0.10821504565358682	0.9140533408033967	-0.14690885028449452	0.16384805475093	0.9140533408033967	ACTB_AGDD_15	ns
A5A3E0; P60709; P68032_AGDDAPRAVFPSIVG_N-Term(TMTpro)	gpath		0.1897095019393662	0.12293679332775767	1.54314665938608	0.12611986848966356	-0.05435089038231267	0.43376989426104506	0.2522397369793271	ACTB_AGDD_15	ns
A5A3E0; P60709; P68032_AGDDAPRAVFPSIVGRPR_N-Term(TMTpro)	cogn_global_lv		-0.07869052137617859	0.058519465959591475	-1.3446896701093531	0.18192724795605786	-0.19486634989706336	0.03748530714470619	0.23038210984402077	ACTB_AGDD_18	ns
A5A3E0; P60709; P68032_AGDDAPRAVFPSIVGRPR_N-Term(TMTpro)	gpath		0.11095786882595768	0.09191933366001903	1.2071222060459692	0.23038210984402077	-0.07152508056415177	0.29344081821606716	0.23038210984402077	ACTB_AGDD_18	ns
A5A3E0; P60709; P68032_AGFAGDDAP_N-Term(TMTpro)	cogn_global_lv		0.009663685355369886	0.0443064289865652	0.2181102286149072	0.827816026778143	-0.07830776802285332	0.0976351387335931	0.827816026778143	ACTB_AGFA_9	ns
A5A3E0; P60709; P68032_AGFAGDDAP_N-Term(TMTpro)	gpath		-0.17729169979281292	0.06958392002080224	-2.547883185365401	0.012459738684433834	-0.31545220417108666	-0.03913119541453916	0.024919477368867668	ACTB_AGFA_9	significant
A5A3E0; P60709; P68032_AGFAGDDAPRAVFPSIVG_N-Term(TMTpro)	cogn_global_lv		0.02427057233099683	0.03615549832730697	0.6712830262020238	0.5036692372872835	-0.04750716700553069	0.09604831166752435	0.5036692372872835	ACTB_AGFA_18	ns
A5A3E0; P60709; P68032_AGFAGDDAPRAVFPSIVG_N-Term(TMTpro)	gpath		0.03880096569570817	0.05679117640422141	0.68322172831102	0.49612964903667867	-0.07394377425103016	0.1515457056424465	0.5036692372872835	ACTB_AGFA_18	ns
A5A3E0; P60709; P68032_ASLSTFQ_N-Term(TMTpro)	cogn_global_lv		-0.07888619854976897	0.0693967221869123	-1.1367424290919366	0.2591262474030022	-0.21704445950072254	0.0592720624011846	0.2591262474030022	ACTB_ASLS_7	ns
A5A3E0; P60709; P68032_ASLSTFQ_N-Term(TMTpro)	gpath		0.3575986389851543	0.11360251953398075	3.147805528011987	0.0023306597056272837	0.1314333959613059	0.5837638820090028	0.0046613194112545674	ACTB_ASLS_7	significant
A5A3E0; P60709; P68032_ASLSTFQQ_N-Term(TMTpro)	cogn_global_lv		-0.033927403567545984	0.08768298089891564	-0.3869325976344123	0.699671513112768	-0.20800012938747167	0.14014532225237972	0.699671513112768	ACTB_ASLS_8	ns
A5A3E0; P60709; P68032_ASLSTFQQ_N-Term(TMTpro)	gpath		0.41819298472539024	0.13772786619614544	3.036371623806469	0.003090354258308816	0.14476860014882154	0.6916173693019589	0.006180708516617632	ACTB_ASLS_8	significant
A5A3E0; P60709; P68032_ASLSTFQQM_N-Term(TMTpro)	cogn_global_lv		-0.047071296477241	0.057401177664725724	-0.8200406053022035	0.4142457235886272	-0.16102704203853513	0.06688444908405311	0.4142457235886272	ACTB_ASLS_9	ns
A5A3E0; P60709; P68032_ASLSTFQQM_N-Term(TMTpro)	gpath		0.24929038786403523	0.09016278456616988	2.764892289690572	0.006840928255735873	0.07029462932519648	0.428286146402874	0.013681856511471746	ACTB_ASLS_9	significant
A5A3E0; P60709; P68032_ASLSTFQQMW_N-Term(TMTpro)	cogn_global_lv		0.03210710403495809	0.02892218404900096	1.1101203138933466	0.2703578422251959	-0.02547254130262771	0.0896867493725439	0.2703578422251959	ACTB_ASLS_10	ns
A5A3E0; P60709; P68032_ASLSTFQQMW_N-Term(TMTpro)	gpath		0.1295407747425175	0.0473456508441787	2.7360649274598563	0.007695769828603784	0.03528282453840256	0.22379872494663242	0.015391539657207569	ACTB_ASLS_10	significant
A5A3E0; P60709; P68032_EKSYELPDGQVITIGNER_N-Term(TMTpro); K2(TMTpro)	cogn_global_lv		0.013698329827794115	0.060681825056207575	0.22574024125190373	0.8220094154476788	-0.10715999903990378	0.13455665869549202	0.9664925140678633	ACTB_EKSY_18	ns
A5A3E0; P60709; P68032_EKSYELPDGQVITIGNER_N-Term(TMTpro); K2(TMTpro)	gpath		0.0038295723476210286	0.09086354727980576	0.042146410329196374	0.9664925140678633	-0.17714086598472106	0.1848000106799631	0.9664925140678633	ACTB_EKSY_18	ns
A5A3E0; P60709; P68032_FAGDDAPRAVFPSIVG_N-Term(TMTpro)	cogn_global_lv		-0.017082987906237312	0.07963939648259907	-0.21450423610342004	0.8306136323525851	-0.17518717969188932	0.14102120387941472	0.8306136323525851	ACTB_FAGD_16	ns
A5A3E0; P60709; P68032_FAGDDAPRAVFPSIVG_N-Term(TMTpro)	gpath		0.2612369832206877	0.12509342212421096	2.088335092162509	0.039442572762460305	0.012895141416661093	0.5095788250247144	0.07888514552492061	ACTB_FAGD_16	ns
A5A3E0; P60709; P68032_FAGDDAPRAVFPSIVGRPR_N-Term(TMTpro)	cogn_global_lv		-0.056438346737090805	0.09432433939938585	-0.598343408461319	0.5513443878502085	-0.24422368134795722	0.1313469878737756	0.5513443878502085	ACTB_FAGD_19	ns
A5A3E0; P60709; P68032_FAGDDAPRAVFPSIVGRPR_N-Term(TMTpro)	gpath		0.22744492697902705	0.1557368293047034	1.4604440580591556	0.14818448055917638	-0.08260328314826834	0.5374931371063224	0.29636896111835276	ACTB_FAGD_19	ns
A5A3E0; P60709; P68032_GDDAPRAVFPSIVG_N-Term(TMTpro)	cogn_global_lv		0.01293733407705256	0.06475556849272636	0.19978720561314725	0.8420740384427086	-0.11561872325570144	0.14149339140980655	0.8420740384427086	ACTB_GDDA_14	ns
A5A3E0; P60709; P68032_GDDAPRAVFPSIVG_N-Term(TMTpro)	gpath		0.10417240024206856	0.10171467919302728	1.0241628943682473	0.30835919879271173	-0.09775676869712863	0.30610156918126574	0.6167183975854235	ACTB_GDDA_14	ns
A5A3E0; P60709; P68032_GFAGDDAP_N-Term(TMTpro)	cogn_global_lv		0.06324859354898205	0.053843826695683376	1.174667504716054	0.24370147452954383	-0.04394623100172389	0.170443418099688	0.40246690662748774	ACTB_GFAG_8	ns
A5A3E0; P60709; P68032_GFAGDDAP_N-Term(TMTpro)	gpath		-0.06712988040492171	0.07974451957636813	-0.841811835616291	0.40246690662748774	-0.2258890234573307	0.09162926264748728	0.40246690662748774	ACTB_GFAG_8	ns
A5A3E0; P60709; P68032_GFAGDDAPRAVFPSIVG_N-Term(TMTpro)	cogn_global_lv		0.051265466185245065	0.03711195356419605	1.3813734191213176	0.17040459327753357	-0.02241107687012457	0.1249420092406147	0.31601467449490256	ACTB_GFAG_17	ns
A5A3E0; P60709; P68032_GFAGDDAPRAVFPSIVG_N-Term(TMTpro)	gpath		0.05875991612378926	0.0582935265471839	1.0080007095852719	0.31601467449490256	-0.05696736595188196	0.17448719819946049	0.31601467449490256	ACTB_GFAG_17	ns
A5A3E0; P60709; P68032_LPDGQVIT_N-Term(TMTpro)	cogn_global_lv		-0.003618311027412009	0.041603227878516065	-0.08697188203707884	0.9309139318370103	-0.08642746470445624	0.07919084264963223	0.9309139318370103	ACTB_LPDG_8	ns
A5A3E0; P60709; P68032_LPDGQVIT_N-Term(TMTpro)	gpath		-0.03181145589351809	0.06587466175937673	-0.48290883085999275	0.6304960387714906	-0.1629316902413081	0.09930877845427194	0.9309139318370103	ACTB_LPDG_8	ns
A5A3E0; P60709; P68032_LPDGQVITIGNE_N-Term(TMTpro)	cogn_global_lv		-0.015273165632497972	0.04026179152812213	-0.3793463989755633	0.7053444946930005	-0.09528501587628052	0.06473868461128457	0.7053444946930005	ACTB_LPDG_12	ns
A5A3E0; P60709; P68032_LPDGQVITIGNE_N-Term(TMTpro)	gpath		-0.13088010891756757	0.062393568685086366	-2.0976538395831685	0.03880344640315678	-0.25487421559608714	-0.006886002239048006	0.07760689280631355	ACTB_LPDG_12	ns
A5A3E0; P60709; P68032_LSTFQQM_N-Term(TMTpro)	cogn_global_lv		-0.030865860199404967	0.0760398149320396	-0.40591708734419274	0.6859441284407991	-0.18231227684199758	0.12058055644318766	0.6859441284407991	ACTB_LSTF_7	ns
A5A3E0; P60709; P68032_LSTFQQM_N-Term(TMTpro)	gpath		0.33065002854379066	0.12521489703992014	2.6406604674072858	0.010038337625579428	0.08126294778990498	0.5800371092976764	0.020076675251158856	ACTB_LSTF_7	significant
A5A3E0; P60709; P68032_MYVAIQAV_N-Term(TMTpro)	cogn_global_lv		0.1506834054870087	0.0793434524076102	1.8991284209931347	0.0605817838201986	-0.0068332630267901595	0.30820007400080757	0.1211635676403972	ACTB_MYVA_8	ns
A5A3E0; P60709; P68032_MYVAIQAV_N-Term(TMTpro)	gpath		-0.14659497023747328	0.12462856856262187	-1.176254946423572	0.24243212338167103	-0.3940139610418721	0.10082402056692552	0.24243212338167103	ACTB_MYVA_8	ns
A5A3E0; P60709; P68032_SLSTFQQ_N-Term(TMTpro)	cogn_global_lv		-0.035039329336086764	0.028659830761415303	-1.2225937280571864	0.22450768248740172	-0.09193628711548422	0.021857628443310698	0.22450768248740172	ACTB_SLST_7	ns
A5A3E0; P60709; P68032_SLSTFQQ_N-Term(TMTpro)	gpath		0.09843921564579054	0.045017371624978555	2.186693982621813	0.031220500163420713	0.009068433452121938	0.18780999783945915	0.062441000326841425	ACTB_SLST_7	ns
A5A3E0; P60709; P68032_SLSTFQQM_N-Term(TMTpro)	cogn_global_lv		-0.046404491030203776	0.07127051495833017	-0.6511036304050161	0.5165514466949359	-0.18789435237158233	0.09508537031117478	0.5165514466949359	ACTB_SLST_8	ns
A5A3E0; P60709; P68032_SLSTFQQM_N-Term(TMTpro)	gpath		0.3904575557960265	0.11194801827309539	3.487846965218371	7.394386529599316e-4	0.16821264017891205	0.6127024714131409	0.0014788773059198632	ACTB_SLST_8	significant
A6NGB9_TPPPPPPPLPPPLP_N-Term(TMTpro)	cogn_global_lv		0.053060513828906516	0.07609092243733011	0.6973304059049638	0.48766937632847573	-0.09842487606862983	0.20454590372644288	0.5388985763411891	WIPF3_TPPP_14	ns
A6NGB9_TPPPPPPPLPPPLP_N-Term(TMTpro)	gpath		0.07687935497723736	0.12456093357354024	0.6172027839840178	0.5388985763411891	-0.17110241451609295	0.3248611244705677	0.5388985763411891	WIPF3_TPPP_14	ns
A7KAX9_DLSPTEDKSSKPSS_N-Term(TMTpro); K8(TMTpro); K11(TMTpro)	cogn_global_lv		-0.052003904908531205	0.09956386864276968	-0.5223170374698746	0.6026915790913305	-0.24971801590263246	0.14571020608557003	0.6026915790913305	ARHGAP32_DLSP_14	ns
A7KAX9_DLSPTEDKSSKPSS_N-Term(TMTpro); K8(TMTpro); K11(TMTpro)	gpath		0.28163090021135834	0.15669203268208007	1.7973530331486138	0.07552523396445789	-0.0295284225822513	0.592790223004968	0.15105046792891577	ARHGAP32_DLSP_14	ns
O00115_LTCYGDSGQPVDWFVVYKLPALR_N-Term(TMTpro); C3(Carbamidomethyl); K18(TMTpro)	cogn_global_lv		0.02859867610196108	0.027514978342324848	1.039385739147366	0.30126353029541786	-0.026025462263571362	0.08322281446749352	0.6025270605908357	DNASE2_LTCY_23	ns
O00115_LTCYGDSGQPVDWFVVYKLPALR_N-Term(TMTpro); C3(Carbamidomethyl); K18(TMTpro)	gpath		0.005602306956886081	0.04321909698633911	0.12962572907659045	0.8971366087712094	-0.08019844870584508	0.09140306261961725	0.8971366087712094	DNASE2_LTCY_23	ns
O00115_LTCYGDSGQPVDWFVVYKLPALRG_N-Term(TMTpro); C3(Carbamidomethyl); K18(TMTpro)	cogn_global_lv		0.010454198651234833	0.027109343026149115	0.3856308373519391	0.7006322655599537	-0.04336465179580246	0.06427304909827213	0.7006322655599537	DNASE2_LTCY_24	ns
O00115_LTCYGDSGQPVDWFVVYKLPALRG_N-Term(TMTpro); C3(Carbamidomethyl); K18(TMTpro)	gpath		-0.06140021312712965	0.04258194612789504	-1.441930646915805	0.15261052620550303	-0.14593606440875034	0.02313563815449103	0.30522105241100606	DNASE2_LTCY_24	ns
O00193_AAEHPDEVEDPKN_N-Term(TMTpro); K12(TMTpro)	cogn_global_lv		0.024269335194589476	0.051789629715926676	0.4686138002474657	0.6404192276228438	-0.0785460791701321	0.12708474955931104	0.7002971437280621	SMAP_AAEH_13	ns
O00193_AAEHPDEVEDPKN_N-Term(TMTpro); K12(TMTpro)	gpath		-0.03140740529371037	0.0813484568925197	-0.3860848317652403	0.7002971437280621	-0.1929045109732088	0.13008970038578807	0.7002971437280621	SMAP_AAEH_13	ns
O00244_PKHEFSVDMTCGGCAEAV_N-Term(TMTpro); K2(TMTpro); C11(Carbamidomethyl); C14(Carbamidomethyl)	cogn_global_lv		0.0891179434560361	0.03016327442842868	2.954518206154802	0.00394793654579367	0.029236272627986358	0.14899961428408584	0.00789587309158734	ATOX1_PKHE_18	significant
O00244_PKHEFSVDMTCGGCAEAV_N-Term(TMTpro); K2(TMTpro); C11(Carbamidomethyl); C14(Carbamidomethyl)	gpath		-0.06395167586486358	0.047378902746309556	-1.349792252625456	0.18029020166344606	-0.158010690086964	0.03010733835723685	0.18029020166344606	ATOX1_PKHE_18	ns
O00264_EEPTVYSDEEEPKDESARKND_N-Term(TMTpro); K13(TMTpro); K19(TMTpro)	cogn_global_lv		-0.06220709734562542	0.06636927383342084	-0.9372875994056828	0.3515412462754379	-0.19436520558515996	0.06995101089390911	0.7030824925508758	PGRMC1_EEPT_21	ns
O00264_EEPTVYSDEEEPKDESARKND_N-Term(TMTpro); K13(TMTpro); K19(TMTpro)	gpath		-0.017775768853566593	0.109991757517481	-0.16161000837486836	0.8720362805412819	-0.236797339466744	0.2012458017596108	0.8720362805412819	PGRMC1_EEPT_21	ns
O00267_LQDGSRTPHYGSQTPLHD_N-Term(TMTpro)	cogn_global_lv		0.03615961823132089	0.04748637017880304	0.7614736206445574	0.44826041393238814	-0.0581127458189814	0.13043198228162317	0.44826041393238814	SUPT5H_LQDG_18	ns
O00267_LQDGSRTPHYGSQTPLHD_N-Term(TMTpro)	gpath		0.07309299386756801	0.07458912061471326	0.9799417564543571	0.3296038525370406	-0.07498513268338411	0.22117112041852013	0.44826041393238814	SUPT5H_LQDG_18	ns
O00273_ASPPGDLQNPKRARQDPT_N-Term(TMTpro); K11(TMTpro)	cogn_global_lv		-0.031830909188622906	0.042324796431869316	-0.7520629009961446	0.45427672576118994	-0.11609310610306145	0.05243128772581563	0.45427672576118994	DFFA_ASPP_18	ns
O00273_ASPPGDLQNPKRARQDPT_N-Term(TMTpro); K11(TMTpro)	gpath		0.13690406952262335	0.06640900640082031	2.0615286531516643	0.04258406945396629	0.00469389378685342	0.2691142452583933	0.08516813890793258	DFFA_ASPP_18	ns
O00429_IAEIRETHLW_N-Term(TMTpro)	cogn_global_lv		7.987881888401641e-4	0.04609631471493953	0.017328677873272195	0.9862107493023562	-0.0907139668568988	0.09231154323457912	0.9862107493023562	DNM1L_IAEI_10	ns
O00429_IAEIRETHLW_N-Term(TMTpro)	gpath		-0.2084274061924669	0.07240569378581788	-2.878605193798884	0.004934479974053078	-0.35217088244027367	-0.06468392994466016	0.009868959948106156	DNM1L_IAEI_10	significant
O00471_IGTGGIQDL_N-Term(TMTpro)	cogn_global_lv		-0.0760111118705092	0.04661783219894424	-1.6305157980346978	0.10630371047705615	-0.16855921002471416	0.016536986283695765	0.11629341197076158	EXOC5_IGTG_9	ns
O00471_IGTGGIQDL_N-Term(TMTpro)	gpath		0.11606019860035584	0.07322486632670987	1.5849834137289662	0.11629341197076158	-0.029309540756300864	0.2614299379570125	0.11629341197076158	EXOC5_IGTG_9	ns
O00471_IGTGGIQDLK_N-Term(TMTpro); K10(TMTpro)	cogn_global_lv		0.007112695029358196	0.04349275121022391	0.16353748225718595	0.8704426708648414	-0.07923133295595378	0.09345672301467017	0.9954116642387856	EXOC5_IGTG_10	ns
O00471_IGTGGIQDLK_N-Term(TMTpro); K10(TMTpro)	gpath		3.938980346723907e-4	0.06831615163824845	0.005765811235360298	0.9954116642387856	-0.1352308105607941	0.13601860663013887	0.9954116642387856	EXOC5_IGTG_10	ns
O00483_DRNNPEPWNK_N-Term(TMTpro); K10(TMTpro)	cogn_global_lv		-0.05505745089459858	0.09237707745006983	-0.5960077154893468	0.5525875001513252	-0.2384491366032548	0.12833423481405767	0.5525875001513252	NDUFA4_DRNN_10	ns
O00483_DRNNPEPWNK_N-Term(TMTpro); K10(TMTpro)	gpath		0.19779727584158732	0.1451011089290137	1.3631686022355185	0.17605150117547735	-0.09026484626949768	0.4858593979526723	0.3521030023509547	NDUFA4_DRNN_10	ns
O00483_SVNVDYSKLKKERPDF_N-Term(TMTpro); K8(TMTpro); K10(TMTpro); K11(TMTpro)	cogn_global_lv		-0.02716439433237149	0.05396821366004789	-0.5033406238620977	0.6158899031805731	-0.1343048446583807	0.0799760559936377	0.6158899031805731	NDUFA4_SVNV_16	ns
O00483_SVNVDYSKLKKERPDF_N-Term(TMTpro); K8(TMTpro); K10(TMTpro); K11(TMTpro)	gpath		0.19504637268836766	0.08477046324856397	2.300876569666166	0.023585418291908095	0.026755725456530127	0.3633370199202052	0.04717083658381619	NDUFA4_SVNV_16	significant
O00499_FEDTFVPEISVTTPSQF_N-Term(TMTpro)	cogn_global_lv		0.12173977806646666	0.05871671708330492	2.0733410196238857	0.04096719543611622	0.0051062326697284	0.23837332346320492	0.04096719543611622	BIN1_FEDT_17	significant
O00499_FEDTFVPEISVTTPSQF_N-Term(TMTpro)	gpath		0.23831347991158722	0.09290017302266682	2.5652641126237823	0.011945648270115156	0.05377869857782505	0.42284826124534935	0.02389129654023031	BIN1_FEDT_17	significant
O00533_IEIPSSVQQVPT_N-Term(TMTpro)	cogn_global_lv		0.0279903418507693	0.031719002924976626	0.8824470906911374	0.3798602048530354	-0.03501556092034157	0.09099624462188018	0.3798602048530354	CHL1_IEIP_12	ns
O00533_IEIPSSVQQVPT_N-Term(TMTpro)	gpath		-0.07357812882268563	0.04965052408366865	-1.481920486855191	0.14181611096441946	-0.1722027955673964	0.02504653792202513	0.2836322219288389	CHL1_IEIP_12	ns
O00584_GLRVCEDGPVFYPPPKK_N-Term(TMTpro); C5(Carbamidomethyl); K16(TMTpro); K17(TMTpro)	cogn_global_lv		0.024858401062823297	0.0277197558709773	0.8967756129789782	0.37210558563385265	-0.0301722720969618	0.0798890742226084	0.549262876217655	RNASET2_GLRV_17	ns
O00584_GLRVCEDGPVFYPPPKK_N-Term(TMTpro); C5(Carbamidomethyl); K16(TMTpro); K17(TMTpro)	gpath		0.02616854380686507	0.043540750878315444	0.6010126899280868	0.549262876217655	-0.060270775567693564	0.11260786318142371	0.549262876217655	RNASET2_GLRV_17	ns
O00584_SRGLRVCEDGPVFYPPPKK_N-Term(TMTpro); C7(Carbamidomethyl); K18(TMTpro); K19(TMTpro)	cogn_global_lv		0.006258045995634774	0.03685916266293363	0.1697826413709609	0.865620660480805	-0.06712290995071997	0.07963900194198952	0.865620660480805	RNASET2_SRGL_19	ns
O00584_SRGLRVCEDGPVFYPPPKK_N-Term(TMTpro); C7(Carbamidomethyl); K18(TMTpro); K19(TMTpro)	gpath		0.05650650718788411	0.060857347748241614	0.9285075554334651	0.35600883373037173	-0.06465116519235646	0.1776641795681247	0.7120176674607435	RNASET2_SRGL_19	ns
O00764_DIEDPEIVVQ_N-Term(TMTpro)	cogn_global_lv		0.03401952467554491	0.03805591734219152	0.8939352156367131	0.37379490682350835	-0.04160861415544505	0.10964766350653486	0.5479465468056217	PDXK_DIED_10	ns
O00764_DIEDPEIVVQ_N-Term(TMTpro)	gpath		-0.035678717253623794	0.059151933167526455	-0.6031707730088336	0.5479465468056217	-0.1532307545226198	0.08187332001537223	0.5479465468056217	PDXK_DIED_10	ns
O00764_DIEDPEIVVQAT_N-Term(TMTpro)	cogn_global_lv		0.004323597955449722	0.041070663965027975	0.10527217088896598	0.9164266797063747	-0.0774255137680312	0.08607270967893063	0.9164266797063747	PDXK_DIED_12	ns
O00764_DIEDPEIVVQAT_N-Term(TMTpro)	gpath		-0.1129302158010952	0.06922542063769861	-1.6313402614356372	0.10679898103794874	-0.2507199688626715	0.024859537260481082	0.21359796207589749	PDXK_DIED_12	ns
O00764_DPEIVVQ_N-Term(TMTpro)	cogn_global_lv		0.020719837816894116	0.052163094572814865	0.3972125884512303	0.6923388612909305	-0.08319437524103301	0.12463405087482124	0.6923388612909305	PDXK_DPEI_7	ns
O00764_DPEIVVQ_N-Term(TMTpro)	gpath		-0.03587718476952333	0.0831603597361524	-0.43142171201943946	0.6673993607403544	-0.2015411165275138	0.12978674698846712	0.6923388612909305	PDXK_DPEI_7	ns
O00764_EDPEIVVQ_N-Term(TMTpro)	cogn_global_lv		0.021534153356829098	0.040038004074886745	0.5378428284424918	0.5919433361450943	-0.05795133441119703	0.10101964112485522	0.5919433361450943	PDXK_EDPE_8	ns
O00764_EDPEIVVQ_N-Term(TMTpro)	gpath		-0.07140075030240624	0.06288961451189581	-1.1353345199611695	0.25909146935018723	-0.1962524206222213	0.05345092001740884	0.5181829387003745	PDXK_EDPE_8	ns
O00764_VQSKRDIEDPEIVVQ_N-Term(TMTpro); K4(TMTpro)	cogn_global_lv		-0.012151659314848465	0.04940431963150067	-0.24596349884961172	0.8062411219677714	-0.11023163444079155	0.08592831581109463	0.8062411219677714	PDXK_VQSK_15	ns
O00764_VQSKRDIEDPEIVVQ_N-Term(TMTpro); K4(TMTpro)	gpath		0.037638424304525187	0.07760173586665868	0.4850203914149349	0.6287784415092239	-0.11642049969852755	0.19169734830757792	0.8062411219677714	PDXK_VQSK_15	ns
O14514_VDGNWNE_N-Term(TMTpro)	cogn_global_lv		-0.04855636356372114	0.042456540194370555	-1.1436721725657564	0.2556333152996452	-0.1328432525899668	0.03573052546252451	0.2556333152996452	ADGRB1_VDGN_7	ns
O14514_VDGNWNE_N-Term(TMTpro)	gpath		0.09781625998613065	0.06668852526561234	1.4667629790363532	0.14574315657852108	-0.034577201719728015	0.23020972169198933	0.2556333152996452	ADGRB1_VDGN_7	ns
O14531_SPPVNPDPTTADH_N-Term(TMTpro)	cogn_global_lv		-0.07696374678774064	0.05940715280349945	-1.2955299682904007	0.19827662008520713	-0.19490185650629235	0.04097436293081108	0.2105645176621523	DPYSL4_SPPV_13	ns
O14531_SPPVNPDPTTADH_N-Term(TMTpro)	gpath		0.11762493121283987	0.09331366598778038	1.260532741562668	0.2105645176621523	-0.06762611783017791	0.30287598025585766	0.2105645176621523	DPYSL4_SPPV_13	ns
O14531; Q14195_APPGGRSNITSLS_N-Term(TMTpro)	cogn_global_lv		-0.006747265738393224	0.08253349219090542	-0.08175185078545269	0.935016039550096	-0.17059696393320134	0.15710243245641492	0.935016039550096	DPYSL3_APPG_13	ns
O14531; Q14195_APPGGRSNITSLS_N-Term(TMTpro)	gpath		-0.20586652328260763	0.1296393171472369	-1.5879945051607782	0.11561042914674644	-0.46323310774292714	0.05150006117771189	0.23122085829349287	DPYSL3_APPG_13	ns
O14531; Q16555; Q14194_EDGLIKQIGENL_N-Term(TMTpro); K6(TMTpro)	cogn_global_lv		-0.08082931785341876	0.0829391195946274	-0.9745620432008384	0.3327152296539566	-0.2458834259497346	0.08422479024289709	0.3327152296539566	DPYSL2_EDGL_12	ns
O14531; Q16555; Q14194_EDGLIKQIGENL_N-Term(TMTpro); K6(TMTpro)	gpath		0.33934453989916247	0.13757530033783327	2.4666094790697146	0.015776679029136268	0.06556096702874603	0.6131281127695789	0.031553358058272536	DPYSL2_EDGL_12	significant
O14531; Q16555; Q14195_QSGFSLSG_N-Term(TMTpro)	cogn_global_lv		0.09306201619001638	0.042052301865304904	2.213006471990463	0.029343910994675166	0.009554478848475656	0.1765695535315571	0.05868782198935033	DPYSL2_QSGF_8	ns
O14531; Q16555; Q14195_QSGFSLSG_N-Term(TMTpro)	gpath		-0.015450993878750454	0.06661490223044557	-0.23194500571808624	0.8170903432052906	-0.14773498759043888	0.11683299983293796	0.8170903432052906	DPYSL2_QSGF_8	ns
O14558_AAPASAQAPPPAAAK_N-Term(TMTpro); K15(TMTpro)	cogn_global_lv		0.01666652511730093	0.04688763930684616	0.3554566910104049	0.7230355108097508	-0.07641720786861922	0.10975025810322109	0.7230355108097508	HSPB6_AAPA_15	ns
O14558_AAPASAQAPPPAAAK_N-Term(TMTpro); K15(TMTpro)	gpath		0.09783723675229382	0.07364866529972523	1.3284319051014606	0.18721788439735576	-0.04837384994082623	0.24404832344541388	0.3744357687947115	HSPB6_AAPA_15	ns
O14561_CPQEIVDYIADKKDVYE_N-Term(TMTpro); C1(Carbamidomethyl); K12(TMTpro); K13(TMTpro)	cogn_global_lv		0.05760206957822349	0.03948321179368056	1.458900301202014	0.14811290276148908	-0.02085023124391497	0.13605437040036195	0.29622580552297817	NDUFAB1_CPQE_17	ns
O14561_CPQEIVDYIADKKDVYE_N-Term(TMTpro); C1(Carbamidomethyl); K12(TMTpro); K13(TMTpro)	gpath		-0.05626308914226758	0.0620648841126802	-0.9065204897526381	0.3671082278012081	-0.17958469186148893	0.06705851357695378	0.3671082278012081	NDUFAB1_CPQE_17	ns
O14639_DSPINSASHIPSS_N-Term(TMTpro)	cogn_global_lv		0.005307334272883299	0.03219837046729294	0.16483238734936856	0.869426139548874	-0.05861451300855179	0.06922918155431838	0.869426139548874	ABLIM1_DSPI_13	ns
O14639_DSPINSASHIPSS_N-Term(TMTpro)	gpath		0.0204808423677648	0.050575525763267966	0.4049555997426653	0.6864205688969576	-0.07992427090658108	0.12088595564211069	0.869426139548874	ABLIM1_DSPI_13	ns
O14745_AQEAPGQAEPPAAAEVQG_N-Term(TMTpro)	cogn_global_lv		-0.0835565752816824	0.04911015153447808	-1.7014114734103598	0.09217139587662601	-0.1810659323870098	0.013952781823644997	0.18434279175325202	SLC9A3R1_AQEA_18	ns
O14745_AQEAPGQAEPPAAAEVQG_N-Term(TMTpro)	gpath		0.0815419483490139	0.07712823928150028	1.0572255908942068	0.2931180883852114	-0.07159797877430155	0.23468187547232935	0.2931180883852114	SLC9A3R1_AQEA_18	ns
O14745_EPPAAAEVQGAGNE_N-Term(TMTpro)	cogn_global_lv		-0.024053825384568364	0.04107756447668757	-0.5855708752698677	0.5598543781346494	-0.10583297421690505	0.05772532344776832	0.5598543781346494	SLC9A3R1_EPPA_14	ns
O14745_EPPAAAEVQGAGNE_N-Term(TMTpro)	gpath		-0.0760686591782852	0.06724402354771916	-1.1312330102362735	0.2614231594949212	-0.2099412263533662	0.0578039079967958	0.5228463189898424	SLC9A3R1_EPPA_14	ns
O14745_QEAPGQAEPPAAAEVQG_N-Term(TMTpro)	cogn_global_lv		0.0015727374558959226	0.04833963278219117	0.032535155221024674	0.9741317110133014	-0.09472474913318449	0.09787022404497633	0.9741317110133014	SLC9A3R1_QEAP_17	ns
O14745_QEAPGQAEPPAAAEVQG_N-Term(TMTpro)	gpath		0.011677582050394012	0.0802150727582759	0.14557840127607713	0.8846447677265652	-0.14811903717481395	0.17147420127560198	0.9741317110133014	SLC9A3R1_QEAP_17	ns
O14810_KYLPGPLQDMLKK_N-Term(TMTpro); K1(TMTpro); K12(TMTpro); K13(TMTpro)	cogn_global_lv		0.014141968980322986	0.057520577625807603	0.24585930051540278	0.8064369474097933	-0.1003727043823714	0.12865664234301738	0.8064369474097933	CPLX1_KYLP_13	ns
O14810_KYLPGPLQDMLKK_N-Term(TMTpro); K1(TMTpro); K12(TMTpro); K13(TMTpro)	gpath		-0.22991339177156903	0.08518991145354361	-2.698833557268657	0.008527256212637079	-0.3995134772811838	-0.06031330626195425	0.017054512425274157	CPLX1_KYLP_13	significant
O14880_STDPENGHIFN_N-Term(TMTpro)	cogn_global_lv		-0.08410335344748705	0.06714143324130499	-1.2526297010256133	0.2140830743910349	-0.21777167901175493	0.049564972116780806	0.2140830743910349	MGST3_STDP_11	ns
O14880_STDPENGHIFN_N-Term(TMTpro)	gpath		0.18945700300639215	0.10534713089664695	1.7984068611442583	0.07598138869782155	-0.020273023746918917	0.3991870297597032	0.1519627773956431	MGST3_STDP_11	ns
O14880_TDPENGHIFN_N-Term(TMTpro)	cogn_global_lv		-0.036124216848578715	0.05727239653717281	-0.6307439365686782	0.5297224540973022	-0.14982429954716583	0.07757586585000839	0.5297224540973022	MGST3_TDPE_10	ns
O14880_TDPENGHIFN_N-Term(TMTpro)	gpath		0.0580907039260455	0.08996050186863425	0.645735658643535	0.5200072619166225	-0.12050347268451884	0.23668488053660985	0.5297224540973022	MGST3_TDPE_10	ns
O14979_TDEEPVKKLLESRYHQ_N-Term(TMTpro); K7(TMTpro); K8(TMTpro)	cogn_global_lv		-0.014468436331627303	0.05811529547937862	-0.24896090112389124	0.8039284774957184	-0.12984188500108224	0.10090501233782762	0.9263903416674037	HNRNPDL_TDEE_16	ns
O14979_TDEEPVKKLLESRYHQ_N-Term(TMTpro); K7(TMTpro); K8(TMTpro)	gpath		0.008455938643221118	0.09128448368972256	0.09263281448754195	0.9263903416674037	-0.17276667420628186	0.18967855149272408	0.9263903416674037	HNRNPDL_TDEE_16	ns
O14979_TDEEPVKKLLESRYHQIG_N-Term(TMTpro); K7(TMTpro); K8(TMTpro)	cogn_global_lv		-0.02802057335933843	0.04962602205564065	-0.564634685567217	0.5739425147355552	-0.12681839390559493	0.07077724718691808	0.9575267753809259	HNRNPDL_TDEE_18	ns
O14979_TDEEPVKKLLESRYHQIG_N-Term(TMTpro); K7(TMTpro); K8(TMTpro)	gpath		0.004377774200647495	0.08193642675011485	0.053428912808201744	0.9575267753809259	-0.15874512082372247	0.16750066922501747	0.9575267753809259	HNRNPDL_TDEE_18	ns
O15079_QPSPSPAGGGSQL_N-Term(TMTpro)	cogn_global_lv		-0.06673877457308196	0.05085007132766318	-1.312461769090481	0.1925264721365016	-0.16768892970465143	0.034211380558487506	0.1925264721365016	SNPH_QPSP_13	ns
O15079_QPSPSPAGGGSQL_N-Term(TMTpro)	gpath		0.10548298704589101	0.07987264744061023	1.3206396736044526	0.18979420115087298	-0.053084266438221284	0.2640502405300033	0.1925264721365016	SNPH_QPSP_13	ns
O15079_RSLSQPSPSPAGGGSQL_N-Term(TMTpro)	cogn_global_lv		0.04431010967559856	0.03152383459201988	1.4056065909829214	0.16310303178739036	-0.01827261458255023	0.10689283393374735	0.16310303178739036	SNPH_RSLS_17	ns
O15079_RSLSQPSPSPAGGGSQL_N-Term(TMTpro)	gpath		-0.07479438732756613	0.049515999891523194	-1.5105094816104163	0.13423261451077698	-0.17309607580179065	0.023507301146658402	0.16310303178739036	SNPH_RSLS_17	ns
O15240_APPEPVPPPRAAPAPTHV_N-Term(TMTpro)	cogn_global_lv		0.04841607519621846	0.03319130557899282	1.4586975218854175	0.1479468035017624	-0.017476997512134662	0.11430914790457158	0.1479468035017624	VGF_APPE_18	ns
O15240_APPEPVPPPRAAPAPTHV_N-Term(TMTpro)	gpath		-0.12227648616225517	0.05213517659634487	-2.345373970994237	0.021088327871916182	-0.22577789781808516	-0.018775074506425182	0.042176655743832364	VGF_APPE_18	significant
O15240_APPGRPEAQPPPLSSEHKEPVAGDAVPGPKDGSAPEV_N-Term(TMTpro); K18(TMTpro); K30(TMTpro)	cogn_global_lv		0.1293984643185624	0.042485749852220485	3.045690961525997	0.003004512017292576	0.04505358678975811	0.21374334184736665	0.003004512017292576	VGF_APPG_37	significant
O15240_APPGRPEAQPPPLSSEHKEPVAGDAVPGPKDGSAPEV_N-Term(TMTpro); K18(TMTpro); K30(TMTpro)	gpath		-0.333809020411033	0.06673440627703266	-5.002052749601173	2.5943663730783497e-6	-0.4662935674408557	-0.20132447338121032	5.188732746156699e-6	VGF_APPG_37	significant
O15240_APPGRPEAQPPPLSSEHKEPVAGDAVPGPKDGSAPEVRG_N-Term(TMTpro); K18(TMTpro); K30(TMTpro)	cogn_global_lv		0.06069412538843541	0.038595560112165576	1.572567549532834	0.11921506177201839	-0.015949007907996277	0.1373372586848671	0.11921506177201839	VGF_APPG_39	ns
O15240_APPGRPEAQPPPLSSEHKEPVAGDAVPGPKDGSAPEVRG_N-Term(TMTpro); K18(TMTpro); K30(TMTpro)	gpath		-0.23662691128787255	0.059846115203644884	-3.9539226645317984	1.4986518409771532e-4	-0.3554694354408197	-0.1177843871349254	2.9973036819543064e-4	VGF_APPG_39	significant
O15240_APPGRPEAQPPPLSSEHKEPVAGDAVPGPKDGSAPEVRGA_N-Term(TMTpro); K18(TMTpro); K30(TMTpro)	cogn_global_lv		0.11691435196143228	0.04359726224938544	2.681690223864466	0.008638394378962145	0.030362843330747485	0.20346586059211708	0.008638394378962145	VGF_APPG_40	significant
O15240_APPGRPEAQPPPLSSEHKEPVAGDAVPGPKDGSAPEVRGA_N-Term(TMTpro); K18(TMTpro); K30(TMTpro)	gpath		-0.31399856642553503	0.06848031214317302	-4.585238539349128	1.3813436278923037e-5	-0.449949174828139	-0.17804795802293108	2.7626872557846075e-5	VGF_APPG_40	significant
O15240_AQEEAEAEERRLQEQEELENYIEHV_N-Term(TMTpro)	cogn_global_lv		0.10569475644586541	0.05142509443626408	2.0553147758797565	0.04319567604977244	0.0033152579240647018	0.20807425496766613	0.04319567604977244	VGF_AQEE_25	significant
O15240_AQEEAEAEERRLQEQEELENYIEHV_N-Term(TMTpro)	gpath		-0.3032337632423057	0.08418294281245259	-3.602080814849472	5.533789675561066e-4	-0.47082912818441913	-0.1356383983001923	0.0011067579351122132	VGF_AQEE_25	significant
O15240_AQEEAEAEERRLQEQEELENYIEHVLLRRP_N-Term(TMTpro)	cogn_global_lv		0.09114314826498135	0.045999801167010225	1.9813813528034698	0.05043925001014532	-1.7800316287906737e-4	0.18246429969284178	0.05043925001014532	VGF_AQEE_30	ns
O15240_AQEEAEAEERRLQEQEELENYIEHVLLRRP_N-Term(TMTpro)	gpath		-0.26717527138579183	0.07225409532418882	-3.6977180350405465	3.6407188742240714e-4	-0.4106177866355196	-0.12373275613606408	7.281437748448143e-4	VGF_AQEE_30	significant
O15240_ASWGEFQ_N-Term(TMTpro)	cogn_global_lv		0.037309073031035735	0.04727760654987641	0.7891489386561018	0.43199005281152747	-0.056548842815444485	0.13116698887751596	0.43199005281152747	VGF_ASWG_7	ns
O15240_ASWGEFQ_N-Term(TMTpro)	gpath		-0.19335458134739944	0.07426120556373458	-2.603709162537809	0.010701877447089524	-0.34078171421433157	-0.04592744848046734	0.021403754894179047	VGF_ASWG_7	significant
O15240_ASWGEFQA_N-Term(TMTpro)	cogn_global_lv		0.05486167566415087	0.041705595988703444	1.3154511849923196	0.1915243100757087	-0.027934400624217495	0.13765775195251923	0.1915243100757087	VGF_ASWG_8	ns
O15240_ASWGEFQA_N-Term(TMTpro)	gpath		-0.24556174634358383	0.06550898116231452	-3.748520309530453	3.0547201858846913e-4	-0.37561351693469147	-0.11550997575247621	6.109440371769383e-4	VGF_ASWG_8	significant
O15240_DRPASPPAPSGSQQGPEEEAAEALLTE_N-Term(TMTpro)	cogn_global_lv		0.048198494953410574	0.04993281144972499	0.9652669968711732	0.33691447015411136	-0.050958172618841203	0.14735516252566236	0.33691447015411136	VGF_DRPA_27	ns
O15240_DRPASPPAPSGSQQGPEEEAAEALLTE_N-Term(TMTpro)	gpath		-0.10407777614593594	0.0795274142234662	-1.30870313290314	0.19385975780038373	-0.2620034596011269	0.05384790730925504	0.33691447015411136	VGF_DRPA_27	ns
O15240_GGEERVGEEDEEAAEAEAEAEEAERARQNALL_N-Term(TMTpro)	cogn_global_lv		0.14523006307262415	0.06742222329306996	2.154038475434727	0.034324661556994485	0.011002727456848521	0.2794573986883998	0.06864932311398897	VGF_GGEE_32	ns
O15240_GGEERVGEEDEEAAEAEAEAEEAERARQNALL_N-Term(TMTpro)	gpath		-0.1680619711938889	0.11037026241737811	-1.5227106243377662	0.13187523411031157	-0.3877922846115033	0.05166834222372543	0.13187523411031157	VGF_GGEE_32	ns
O15240_GGEERVGEEDEEAAEAEAEAEEAERARQNALLFAEEEDGEAGAED_N-Term(TMTpro)	cogn_global_lv		0.08759503988148583	0.05215473814960516	1.67952218703928	0.09663827512978769	-0.01606814958877882	0.19125822935175046	0.09663827512978769	VGF_GGEE_45	ns
O15240_GGEERVGEEDEEAAEAEAEAEEAERARQNALLFAEEEDGEAGAED_N-Term(TMTpro)	gpath		-0.2967107757906728	0.08148189308467556	-3.6414320354871053	4.5984373878561925e-4	-0.45866486128532913	-0.13475669029601642	9.196874775712385e-4	VGF_GGEE_45	significant
O15240_GLQEAAEERESAREE_N-Term(TMTpro)	cogn_global_lv		-0.02002070829526763	0.043524405431053924	-0.4599880939667747	0.6468044414834414	-0.10667114326945297	0.06662972667891771	0.6468044414834414	VGF_GLQE_15	ns
O15240_GLQEAAEERESAREE_N-Term(TMTpro)	gpath		-0.20858108524971866	0.06829123262330365	-3.054287896665415	0.003086033807322886	-0.3445384855433601	-0.07262368495607727	0.006172067614645772	VGF_GLQE_15	significant
O15240_GLQEAAEERESAREEEEAEQ_N-Term(TMTpro)	cogn_global_lv		0.05313830749220554	0.058237072074827465	0.9124481296712403	0.3643444780841951	-0.06280279674413988	0.16907941172855098	0.3643444780841951	VGF_GLQE_20	ns
O15240_GLQEAAEERESAREEEEAEQ_N-Term(TMTpro)	gpath		-0.3912335400587137	0.09533415858119793	-4.103812797859779	9.914900602490182e-5	-0.5810292702277204	-0.20143780988970691	1.9829801204980364e-4	VGF_GLQE_20	significant
O15240_GLQEAAEERESAREEEEAEQE_N-Term(TMTpro)	cogn_global_lv		0.12561285390522914	0.044926214199286454	2.795981280506475	0.006262028897976064	0.036423042082392776	0.2148026657280655	0.006262028897976064	VGF_GLQE_21	significant
O15240_GLQEAAEERESAREEEEAEQE_N-Term(TMTpro)	gpath		-0.37771625920046636	0.07056776075019609	-5.352532873156482	6.003662204899715e-7	-0.5178109770449291	-0.23762154135600372	1.200732440979943e-6	VGF_GLQE_21	significant
O15240_GRPEAQPPPLSSEHKEPVAGDAVPGPKDGSAPEVRGA_N-Term(TMTpro); K15(TMTpro); K27(TMTpro)	cogn_global_lv		0.18088190804901946	0.08334048784485922	2.1703965590618632	0.033019348798120574	0.01496374210974516	0.34680007398829377	0.033019348798120574	VGF_GRPE_37	significant
O15240_GRPEAQPPPLSSEHKEPVAGDAVPGPKDGSAPEVRGA_N-Term(TMTpro); K15(TMTpro); K27(TMTpro)	gpath		-0.4307596657811443	0.13760163508497428	-3.1304836277209476	0.002456058820951745	-0.7047034776537613	-0.15681585390852731	0.00491211764190349	VGF_GRPE_37	significant
O15240_KKNAPPEPVPPPRAAPAPT_N-Term(TMTpro); K1(TMTpro); K2(TMTpro)	cogn_global_lv		-0.007448947000962263	0.03355033921626706	-0.22202300110726159	0.824876266201453	-0.07424254148730547	0.05934464748538094	0.824876266201453	VGF_KKNA_19	ns
O15240_KKNAPPEPVPPPRAAPAPT_N-Term(TMTpro); K1(TMTpro); K2(TMTpro)	gpath		-0.051035122181204894	0.049689181594514846	-1.0270871957134151	0.3075540423176439	-0.1499586837102966	0.047888439347886815	0.6151080846352878	VGF_KKNA_19	ns
O15240_KKNAPPEPVPPPRAAPAPTHV_N-Term(TMTpro); K1(TMTpro); K2(TMTpro)	cogn_global_lv		-0.009934879913771327	0.038003241934564995	-0.26142190529106624	0.7944562208468493	-0.08559352272454157	0.06572376289699891	0.7944562208468493	VGF_KKNA_21	ns
O15240_KKNAPPEPVPPPRAAPAPTHV_N-Term(TMTpro); K1(TMTpro); K2(TMTpro)	gpath		-0.1226858446761045	0.05962834436656936	-2.0575088236876877	0.042978866197567286	-0.24139675927638315	-0.003974930075825819	0.08595773239513457	VGF_KKNA_21	ns
O15240_NAPPEPVPPP_N-Term(TMTpro)	cogn_global_lv		0.02136461275607074	0.023933817671933217	0.8926537775511116	0.3742982112421689	-0.026150022794852297	0.06887924830699377	0.3742982112421689	VGF_NAPP_10	ns
O15240_NAPPEPVPPP_N-Term(TMTpro)	gpath		-0.16593174376223196	0.03759399605361417	-4.413783081893998	2.6841170292448307e-5	-0.24056526215345123	-0.0912982253710127	5.3682340584896615e-5	VGF_NAPP_10	significant
O15240_NAPPEPVPPPRAAPAPT_N-Term(TMTpro)	cogn_global_lv		0.060837999692576604	0.04020021793783944	1.5133748724111107	0.1335043246773006	-0.01896952330965885	0.14064552269481206	0.1335043246773006	VGF_NAPP_17	ns
O15240_NAPPEPVPPPRAAPAPT_N-Term(TMTpro)	gpath		-0.31508955276330536	0.063144411611434	-4.989983194431254	2.726033845610768e-6	-0.4404470592806689	-0.1897320462459418	5.452067691221536e-6	VGF_NAPP_17	significant
O15240_NAPPEPVPPPRAAPAPTH_N-Term(TMTpro)	cogn_global_lv		0.05874152635423314	0.03090303317939341	1.9008336823520235	0.06035525130922415	-0.002608751276521319	0.12009180398498759	0.06035525130922415	VGF_NAPP_18	ns
O15240_NAPPEPVPPPRAAPAPTH_N-Term(TMTpro)	gpath		-0.102124078252266	0.04854087731909187	-2.10387788380782	0.03803050330742373	-0.1984899036610304	-0.005758252843501621	0.06035525130922415	VGF_NAPP_18	ns
O15240_NAPPEPVPPPRAAPAPTHV_N-Term(TMTpro)	cogn_global_lv		0.07622419430834775	0.028422692269620173	2.681807676249607	0.008635579716268106	0.01979801595775634	0.13265037265893914	0.008635579716268106	VGF_NAPP_19	significant
O15240_NAPPEPVPPPRAAPAPTHV_N-Term(TMTpro)	gpath		-0.23110682197792	0.044644886815120556	-5.17655746188716	1.2596000679615045e-6	-0.3197381283290275	-0.14247551562681254	2.519200135923009e-6	VGF_NAPP_19	significant
O15240_NSEPQDEGELFQ_N-Term(TMTpro)	cogn_global_lv		0.04707826343990868	0.038384650249055303	1.2264867110797066	0.22370518508003392	-0.02933970499578501	0.12349623187560238	0.44741037016006785	VGF_NSEP_12	ns
O15240_NSEPQDEGELFQ_N-Term(TMTpro)	gpath		0.005378422517898051	0.05684895894413147	0.09460898876237497	0.924868033096224	-0.10779916076102225	0.11855600579681835	0.924868033096224	VGF_NSEP_12	ns
O15240_NSEPQDEGELFQGVDP_N-Term(TMTpro)	cogn_global_lv		0.10963566224577512	0.044111363758042026	2.4854289893902277	0.014706551379599347	0.022051515451477738	0.1972198090400725	0.014706551379599347	VGF_NSEP_16	significant
O15240_NSEPQDEGELFQGVDP_N-Term(TMTpro)	gpath		-0.2681187691506095	0.06839042409681363	-3.9204138984583574	1.678427668096942e-4	-0.4039095593940316	-0.13232797890718737	3.356855336193884e-4	VGF_NSEP_16	significant
O15240_NSEPQDEGELFQGVDPRALAA_N-Term(TMTpro)	cogn_global_lv		0.07388662356133385	0.04057724089488667	1.8208883091074004	0.0717717737115136	-0.006669384644724233	0.15444263176739192	0.0717717737115136	VGF_NSEP_21	ns
O15240_NSEPQDEGELFQGVDPRALAA_N-Term(TMTpro)	gpath		-0.20174363438956103	0.06373661966422527	-3.165270380707023	0.002082364363165281	-0.3282768225380125	-0.07521044624110956	0.004164728726330562	VGF_NSEP_21	significant
O15240_NSEPQDEGELFQGVDPRALAAV_N-Term(TMTpro)	cogn_global_lv		0.03936463759267457	0.0427410330350011	0.9210034198386932	0.35948385519637815	-0.04553517398430304	0.12426444916965218	0.35948385519637815	VGF_NSEP_22	ns
O15240_NSEPQDEGELFQGVDPRALAAV_N-Term(TMTpro)	gpath		-0.21645931497406332	0.06643588135225723	-3.2581687872303493	0.001577121207340052	-0.3484260319258529	-0.08449259802227371	0.003154242414680104	VGF_NSEP_22	significant
O15240_RLQEQEELENYIEHVLLRRP_N-Term(TMTpro)	cogn_global_lv		0.13853641718561982	0.062012070802571984	2.2340233988746907	0.027852205456651482	0.015409996928421557	0.2616628374428181	0.027852205456651482	VGF_RLQE_20	significant
O15240_RLQEQEELENYIEHVLLRRP_N-Term(TMTpro)	gpath		-0.568126915174262	0.09878322613988043	-5.75124884431062	1.0973355579892978e-7	-0.7642633263382044	-0.3719905040103195	2.1946711159785957e-7	VGF_RLQE_20	significant
O15240_SPQPPPPAPAPARDELPDWNEVLPPWDREEDEVYPPGPYHPFPNYIRP_N-Term(TMTpro)	cogn_global_lv		0.07550979086990434	0.05691024646860866	1.3268224187283228	0.18800010209511098	-0.03758736514220551	0.18860694688201418	0.18800010209511098	VGF_SPQP_48	ns
O15240_SPQPPPPAPAPARDELPDWNEVLPPWDREEDEVYPPGPYHPFPNYIRP_N-Term(TMTpro)	gpath		-0.3614543649123	0.08897297117037413	-4.0625187644925544	1.0515768736796044e-4	-0.5382694487631003	-0.18463928106149963	2.1031537473592088e-4	VGF_SPQP_48	significant
O15240_STKLHLPADDVVSIIE_N-Term(TMTpro); K3(TMTpro)	cogn_global_lv		0.08352493872914672	0.03613635557367338	2.311382467965242	0.023487884021344933	0.011568261859752058	0.1554816155985414	0.04697576804268987	VGF_STKL_16	significant
O15240_STKLHLPADDVVSIIE_N-Term(TMTpro); K3(TMTpro)	gpath		0.037981120666983274	0.059077520313985964	0.6429030952064462	0.522196875342855	-0.07965725132688783	0.1556194926608544	0.522196875342855	VGF_STKL_16	ns
O15240_STKLHLPADDVVSIIEEVEE_N-Term(TMTpro); K3(TMTpro)	cogn_global_lv		-0.0011179418084937968	0.04379033770228036	-0.025529417381852722	0.9796962588759912	-0.0882634910741814	0.0860276074571938	0.9796962588759912	VGF_STKL_20	ns
O15240_STKLHLPADDVVSIIEEVEE_N-Term(TMTpro); K3(TMTpro)	gpath		-0.05204450203160596	0.06951044386899721	-0.7487292431867012	0.456216163452248	-0.19037469377045768	0.08628568970724576	0.912432326904496	VGF_STKL_20	ns
O15240_THTLTRVNLESPGPERVW_N-Term(TMTpro)	cogn_global_lv		0.013079122110697896	0.03064390704414713	0.4268098742061665	0.6706935823160828	-0.04792821040508034	0.07408645462647613	0.6706935823160828	VGF_THTL_18	ns
O15240_THTLTRVNLESPGPERVW_N-Term(TMTpro)	gpath		0.022830569380863818	0.0453846577248252	0.503045974683546	0.6163495029213131	-0.06752334341962629	0.11318448218135393	0.6706935823160828	VGF_THTL_18	ns
O15240_TLQPPSAL_N-Term(TMTpro)	cogn_global_lv		0.14895797925220744	0.058479022041234334	2.547203664712026	0.012464878448774211	0.03286244206082685	0.26505351644358804	0.012464878448774211	VGF_TLQP_8	significant
O15240_TLQPPSAL_N-Term(TMTpro)	gpath		-0.40672447524678373	0.09185580645646334	-4.42785808472062	2.5430530046146404e-5	-0.5890813071922844	-0.22436764330128312	5.086106009229281e-5	VGF_TLQP_8	significant
O15240_VPERAPLPPPAPSQFQ_N-Term(TMTpro)	cogn_global_lv		0.01308344681267269	0.025082831901244954	0.5216096357932898	0.6031561192140895	-0.03671227039003356	0.06287916401537894	0.6031561192140895	VGF_VPER_16	ns
O15240_VPERAPLPPPAPSQFQ_N-Term(TMTpro)	gpath		0.027232359909525845	0.039398807847302514	0.6911975614863773	0.4911269934888651	-0.050984162906251754	0.10544888272530344	0.6031561192140895	VGF_VPER_16	ns
O15540_TLTFGDVVAVRHYEKA_N-Term(TMTpro); K15(TMTpro)	cogn_global_lv		0.06139523007803015	0.04297117659008967	1.4287537589135868	0.1563548050367452	-0.023913341369257324	0.14670380152531762	0.3127096100734904	FABP7_TLTF_16	ns
O15540_TLTFGDVVAVRHYEKA_N-Term(TMTpro); K15(TMTpro)	gpath		-0.01915327558710726	0.06749688935089568	-0.2837653078727116	0.7772077600366823	-0.15315154290447244	0.11484499173025793	0.7772077600366823	FABP7_TLTF_16	ns
O43175_LVKEAGLNVTTSHSPAAPGEQGFGECL_N-Term(TMTpro); K3(TMTpro); C26(Carbamidomethyl)	cogn_global_lv		-0.04651604214941057	0.0595316197102512	-0.7813669840634392	0.4365296126737015	-0.16470124991949442	0.0716691656206733	0.4365296126737015	PHGDH_LVKE_27	ns
O43175_LVKEAGLNVTTSHSPAAPGEQGFGECL_N-Term(TMTpro); K3(TMTpro); C26(Carbamidomethyl)	gpath		0.0838891459272345	0.09350917213165469	0.8971221112847001	0.3719216338515814	-0.10175003188410127	0.2695283237385703	0.4365296126737015	PHGDH_LVKE_27	ns
O43175_SSLLPSLEAWKQHVTEAFQFHF_N-Term(TMTpro); K11(TMTpro)	cogn_global_lv		0.031895371257766356	0.044045630085192675	0.72414382984361	0.47075699932391757	-0.05554626006889436	0.11933700258442707	0.47075699932391757	PHGDH_SSLL_22	ns
O43175_SSLLPSLEAWKQHVTEAFQFHF_N-Term(TMTpro); K11(TMTpro)	gpath		-0.10792060116617366	0.06918458502102949	-1.5598937412628824	0.12211025550785164	-0.2452693680062839	0.02942816567393658	0.24422051101570327	PHGDH_SSLL_22	ns
O43237_SPGSPGAGGVQ_N-Term(TMTpro)	cogn_global_lv		0.013857372305662554	0.0528387687035835	0.2622576688605303	0.7938141844042944	-0.09133653548748555	0.11905128009881066	0.7938141844042944	DYNC1LI2_SPGS_11	ns
O43237_SPGSPGAGGVQ_N-Term(TMTpro)	gpath		0.07165586855473915	0.08724092163972545	0.8213561618554751	0.4139468707122198	-0.10202746457213868	0.245339201681617	0.7938141844042944	DYNC1LI2_SPGS_11	ns
O43237_TGSPGSPGAGGVQSTAKKSGQKT_N-Term(TMTpro); K17(TMTpro); K18(TMTpro); K22(TMTpro)	cogn_global_lv		0.041298486067085666	0.08860716828176343	0.4660851584350367	0.6424876554762842	-0.13517798401787803	0.21777495615204936	0.9965429636683847	DYNC1LI2_TGSP_23	ns
O43237_TGSPGSPGAGGVQSTAKKSGQKT_N-Term(TMTpro); K17(TMTpro); K18(TMTpro); K22(TMTpro)	gpath		5.644896664000138e-4	0.12985604423793215	0.004347041908697856	0.9965429636683847	-0.2580662368390953	0.2591952161718953	0.9965429636683847	DYNC1LI2_TGSP_23	ns
O43301_DIATSKSVKVGIDFLNY_N-Term(TMTpro); K6(TMTpro); K9(TMTpro)	cogn_global_lv		0.056523859899388115	0.043456093427645635	1.300711947186424	0.19650339479630013	-0.02974739318627405	0.14279511298505027	0.19650339479630013	HSPA12A_DIAT_17	ns
O43301_DIATSKSVKVGIDFLNY_N-Term(TMTpro); K6(TMTpro); K9(TMTpro)	gpath		-0.12469194006410798	0.06825857149986553	-1.826758710652971	0.0708763116501648	-0.2602023376320678	0.010818457503851839	0.1417526233003296	HSPA12A_DIAT_17	ns
O43396_VGVKPVGSDPDFQPELSGAGSRLAV_N-Term(TMTpro); K4(TMTpro)	cogn_global_lv		0.05945587651984548	0.04792455848155243	1.240613965024462	0.2178035337682344	-0.035686401298214404	0.15459815433790536	0.2178035337682344	TXNL1_VGVK_25	ns
O43396_VGVKPVGSDPDFQPELSGAGSRLAV_N-Term(TMTpro); K4(TMTpro)	gpath		-0.10490036178456881	0.0752774040114577	-1.3935172600877987	0.16671508081951023	-0.254344903639604	0.044544180070466385	0.2178035337682344	TXNL1_VGVK_25	ns
O43426_SLPPPAQRLQEPLVPVAAPMPQS_N-Term(TMTpro)	cogn_global_lv		0.03616319963396427	0.019330326702150312	1.8708012643129028	0.06512320524399202	-0.0023205246201840335	0.07464692388811257	0.1091715066723863	SYNJ1_SLPP_23	ns
O43426_SLPPPAQRLQEPLVPVAAPMPQS_N-Term(TMTpro)	gpath		0.05171811664706812	0.0319158746213974	1.6204511786242786	0.1091715066723863	-0.011821508791502323	0.11525774208563858	0.1091715066723863	SYNJ1_SLPP_23	ns
O43432_QPPAPSGSTPSTPVE_N-Term(TMTpro)	cogn_global_lv		-0.04499040972524219	0.04636262697641398	-0.9704025129579072	0.3348843250692396	-0.1373101944737786	0.04732937502329423	0.6431694547286405	EIF4G3_QPPA_15	ns
O43432_QPPAPSGSTPSTPVE_N-Term(TMTpro)	gpath		-0.03547038798478318	0.07626330066230257	-0.46510428576711754	0.6431694547286405	-0.18733002063541904	0.1163892446658527	0.6431694547286405	EIF4G3_QPPA_15	ns
O43491_DASQRTEISTKEVPIVQ_N-Term(TMTpro); K11(TMTpro)	cogn_global_lv		-0.00461353972323222	0.0767809751555949	-0.06008701652828694	0.9522125533243531	-0.1570430477010077	0.14781596825454324	0.9522125533243531	EPB41L2_DASQ_17	ns
O43491_DASQRTEISTKEVPIVQ_N-Term(TMTpro); K11(TMTpro)	gpath		-0.19270622073597354	0.12060356256398805	-1.5978484933538373	0.11339769710885461	-0.4321345643424689	0.046722122870521826	0.22679539421770922	EPB41L2_DASQ_17	ns
O43491_DASQRTEISTKEVPIVQTETKTITY_N-Term(TMTpro); K11(TMTpro); K21(TMTpro)	cogn_global_lv		0.03868944784165861	0.05560550887759147	0.6957844397544956	0.4886585974774559	-0.07203526611865324	0.14941416180197045	0.48967905051889105	EPB41L2_DASQ_25	ns
O43491_DASQRTEISTKEVPIVQTETKTITY_N-Term(TMTpro); K11(TMTpro); K21(TMTpro)	gpath		-0.06398720852311024	0.09218106581991219	-0.6941469807706243	0.48967905051889105	-0.24754316100859633	0.11956874396237585	0.48967905051889105	EPB41L2_DASQ_25	ns
O43491_DFPGAAGEISAYGP_N-Term(TMTpro)	cogn_global_lv		-0.008241429070387324	0.04349184632517413	-0.18949365839217053	0.850211097930093	-0.09486294813911159	0.07838008999833693	0.850211097930093	EPB41L2_DFPG_14	ns
O43491_DFPGAAGEISAYGP_N-Term(TMTpro)	gpath		0.06262922045988373	0.06435228240468015	0.9732245402896369	0.33352916823864875	-0.06553945777363598	0.19079789869340344	0.6670583364772975	EPB41L2_DFPG_14	ns
O43491_DGGAGGDSGTLLTA_N-Term(TMTpro)	cogn_global_lv		-0.0012725293827917602	0.03429192339420729	-0.037108719979431666	0.9704761858801181	-0.06935060471327543	0.0668055459476919	0.9704761858801181	EPB41L2_DGGA_14	ns
O43491_DGGAGGDSGTLLTA_N-Term(TMTpro)	gpath		-0.07193874252457363	0.05386396981976078	-1.3355633230393995	0.1848831216258494	-0.17887224266204355	0.03499475761289629	0.3697662432516988	EPB41L2_DGGA_14	ns
O43491_EPPVVKTEMVT_N-Term(TMTpro); K6(TMTpro)	cogn_global_lv		-0.015417048566177618	0.04639451066217335	-0.332303290758653	0.7405516313710038	-0.10778142412691817	0.07694732699456293	0.7405516313710038	EPB41L2_EPPV_11	ns
O43491_EPPVVKTEMVT_N-Term(TMTpro); K6(TMTpro)	gpath		0.1270769035471285	0.07107516342034294	1.7879227768438293	0.07767219919699543	-0.01442287721357316	0.26857668430783016	0.15534439839399086	EPB41L2_EPPV_11	ns
O43491_ESPQIDGGAGGDSGTLL_N-Term(TMTpro)	cogn_global_lv		-0.018368929376873365	0.04859322727325244	-0.3780141885530687	0.7062814828807782	-0.114865448261017	0.07812758950727025	0.7062814828807782	EPB41L2_ESPQ_17	ns
O43491_ESPQIDGGAGGDSGTLL_N-Term(TMTpro)	gpath		-0.2678633320869114	0.07621204629007837	-3.5147111923405085	6.821285007409197e-4	-0.4192053518847568	-0.1165213122890659	0.0013642570014818394	EPB41L2_ESPQ_17	significant
O43491_EVPIVQTETKT_N-Term(TMTpro); K10(TMTpro)	cogn_global_lv		-0.003757094468071133	0.03346576340976567	-0.11226680897931564	0.9108512533757167	-0.07020415221812251	0.06268996328198026	0.9108512533757167	EPB41L2_EVPI_11	ns
O43491_EVPIVQTETKT_N-Term(TMTpro); K10(TMTpro)	gpath		-0.03403773654383268	0.05255848999354781	-0.6476163327373222	0.5188117217700449	-0.1383938504951332	0.07031837740746782	0.9108512533757167	EPB41L2_EVPI_11	ns
O43491_FPGAAGEISA_N-Term(TMTpro)	cogn_global_lv		-0.010993261880460618	0.03795687980387182	-0.28962501494496506	0.7727409978832784	-0.08635753651116118	0.06437101275023993	0.7727409978832784	EPB41L2_FPGA_10	ns
O43491_FPGAAGEISA_N-Term(TMTpro)	gpath		-0.020490855778933285	0.05961185653920997	-0.34373792343567305	0.7318110734886625	-0.13885159435072367	0.0978698827928571	0.7727409978832784	EPB41L2_FPGA_10	ns
O43491_IPPWLKK_N-Term(TMTpro); K6(TMTpro); K7(TMTpro)	cogn_global_lv		-0.03705331801261547	0.07313899252012333	-0.506615100042849	0.6138540417461436	-0.18266186688714317	0.10855523086191224	0.6138540417461436	EPB41L2_IPPW_7	ns
O43491_IPPWLKK_N-Term(TMTpro); K6(TMTpro); K7(TMTpro)	gpath		-0.14005895789189376	0.11204700236240162	-1.2500018290439496	0.2150363028275511	-0.3631274041142176	0.08300948833043009	0.4300726056551022	EPB41L2_IPPW_7	ns
O43491_TDATKEKPKEVAENQQNQS_N-Term(TMTpro); K5(TMTpro); K7(TMTpro); K9(TMTpro)	cogn_global_lv		0.02164447596323539	0.0983365311374539	0.22010615701891031	0.8262869769543206	-0.17371820686866762	0.21700715879513838	0.8262869769543206	EPB41L2_TDAT_19	ns
O43491_TDATKEKPKEVAENQQNQS_N-Term(TMTpro); K5(TMTpro); K7(TMTpro); K9(TMTpro)	gpath		-0.14278579788450002	0.15639834776896486	-0.9129623165548169	0.3637015517684603	-0.4534984136052364	0.16792681783623636	0.7274031035369206	EPB41L2_TDAT_19	ns
O43491_VAKDGGDKKEPTQAVVEEQVLD_N-Term(TMTpro); K3(TMTpro); K8(TMTpro); K9(TMTpro)	cogn_global_lv		-0.014531884435424735	0.06797685570390728	-0.21377694341619052	0.8311791504139823	-0.14948300543675513	0.12041923656590565	0.8311791504139823	EPB41L2_VAKD_22	ns
O43491_VAKDGGDKKEPTQAVVEEQVLD_N-Term(TMTpro); K3(TMTpro); K8(TMTpro); K9(TMTpro)	gpath		-0.1620095690690932	0.10677450961225488	-1.5173056720880393	0.13251029964902908	-0.37398377142562966	0.049964633287443244	0.26502059929805816	EPB41L2_VAKD_22	ns
O43491_VTISDASQRTEISTKEVPIVQ_N-Term(TMTpro); K15(TMTpro)	cogn_global_lv		0.04354250201351301	0.07642014260697448	0.5697778167917094	0.5701733448632047	-0.10817066278501633	0.19525566681204234	0.5701733448632047	EPB41L2_VTIS_21	ns
O43491_VTISDASQRTEISTKEVPIVQ_N-Term(TMTpro); K15(TMTpro)	gpath		-0.10942827199746906	0.12003678556272598	-0.9116228119944667	0.3642747978999067	-0.34773142099344506	0.12887487699850697	0.5701733448632047	EPB41L2_VTIS_21	ns
O43491_VVAKDGGDKKEPTQAVVEEQVLD_N-Term(TMTpro); K4(TMTpro); K9(TMTpro); K10(TMTpro)	cogn_global_lv		-0.03635255590674186	0.05777584811796794	-0.6291998662229319	0.5307607812359376	-0.15108393992477132	0.07837882811128759	0.5307607812359376	EPB41L2_VVAK_23	ns
O43491_VVAKDGGDKKEPTQAVVEEQVLD_N-Term(TMTpro); K4(TMTpro); K9(TMTpro); K10(TMTpro)	gpath		0.08843693795311787	0.09205138498186823	0.9607344633710584	0.3391769280393807	-0.09435886935692188	0.2712327452631576	0.5307607812359376	EPB41L2_VVAK_23	ns
O43615_SASSTEQIL_N-Term(TMTpro)	cogn_global_lv		-0.05418320316536139	0.03323215070838849	-1.6304452769493616	0.10638975129420151	-0.12017566833669308	0.011809262005970295	0.10638975129420151	TIMM44_SASS_9	ns
O43615_SASSTEQIL_N-Term(TMTpro)	gpath		-0.11093208220377405	0.05220037176660088	-2.1251205393665646	0.0362276197647099	-0.21459167516741656	-0.0072724892401315605	0.0724552395294198	TIMM44_SASS_9	ns
O43759_DPSQDSSMP_N-Term(TMTpro)	cogn_global_lv		-0.012301475637122753	0.034402646742060665	-0.35757352419292127	0.7216282337334756	-0.08079188406291829	0.05618893278867279	0.7216282337334756	SYNGR1_DPSQ_9	ns
O43759_DPSQDSSMP_N-Term(TMTpro)	gpath		0.08537977417174737	0.05270394502248526	1.6199882975614353	0.10927108762671035	-0.019545720291079913	0.19030526863457464	0.2185421752534207	SYNGR1_DPSQ_9	ns
O43759_GPDPAGMGGTY_N-Term(TMTpro)	cogn_global_lv		-0.06488910156327013	0.046706579367806776	-1.3892925245558858	0.16880097271588823	-0.15791331638032546	0.02813511325378522	0.16880097271588823	SYNGR1_GPDP_11	ns
O43759_GPDPAGMGGTY_N-Term(TMTpro)	gpath		0.1211088376293639	0.07715683370864361	1.5696449920001903	0.12065208241123898	-0.03256231471504971	0.2747799899737775	0.16880097271588823	SYNGR1_GPDP_11	ns
O43759_GPDPAGMGGTYQQ_N-Term(TMTpro)	cogn_global_lv		-0.025596502072868114	0.06255358211033503	-0.4091932261803931	0.6833287285008524	-0.14979810572566574	0.09860510157992952	0.6833287285008524	SYNGR1_GPDP_13	ns
O43759_GPDPAGMGGTYQQ_N-Term(TMTpro)	gpath		0.17272348083117414	0.0979213693740789	1.7638997691232896	0.08099781830041004	-0.021701693520738086	0.36714865518308637	0.1619956366008201	SYNGR1_GPDP_13	ns
O43759_QGYQSQGY_N-Term(TMTpro)	cogn_global_lv		0.0344284378655072	0.037419782524509004	0.9200598064127564	0.3598718884642762	-0.03985922294223179	0.10871609867324619	0.4335450391943314	SYNGR1_QGYQ_8	ns
O43759_QGYQSQGY_N-Term(TMTpro)	gpath		-0.04622685042944288	0.05877704826853321	-0.7864779159757639	0.4335450391943314	-0.16291404448763952	0.07046034362875375	0.4335450391943314	SYNGR1_QGYQ_8	ns
O43759_TEPQGYQSQGY_N-Term(TMTpro)	cogn_global_lv		-0.006223891256402597	0.03390013580190293	-0.18359487681029374	0.8547225755418673	-0.07352416987610305	0.06107638736329785	0.8547225755418673	SYNGR1_TEPQ_11	ns
O43759_TEPQGYQSQGY_N-Term(TMTpro)	gpath		-0.11138810123822632	0.05324857024578402	-2.0918514943045916	0.03911920823557142	-0.21709987875390202	-0.005676323722550614	0.07823841647114284	SYNGR1_TEPQ_11	ns
O43759_TFDTEPQGYQSQGY_N-Term(TMTpro)	cogn_global_lv		0.03727577478069278	0.04170648760358745	0.8937644218566716	0.3737305713711466	-0.045533434034149035	0.1200849835955346	0.7474611427422932	SYNGR1_TFDT_14	ns
O43759_TFDTEPQGYQSQGY_N-Term(TMTpro)	gpath		-0.01723620075927112	0.06517164096860535	-0.2644739414736263	0.7919937599359954	-0.14663602164735098	0.11216362012880873	0.7919937599359954	SYNGR1_TFDT_14	ns
O43761_FATEQLSTG_N-Term(TMTpro)	cogn_global_lv		-0.005390927868047823	0.03360085662888111	-0.1604401913793511	0.8728749970443404	-0.07209706220917841	0.06131520647308277	0.8728749970443404	SYNGR3_FATE_9	ns
O43761_FATEQLSTG_N-Term(TMTpro)	gpath		0.01198948471263308	0.05277847808565593	0.2271661697628899	0.8207826741537605	-0.09278904187040829	0.11676801129567446	0.8728749970443404	SYNGR3_FATE_9	ns
O43761_FATEQLSTGAS_N-Term(TMTpro)	cogn_global_lv		0.023433424944999715	0.03071536479799461	0.7629219154359408	0.4478111945494794	-0.03771616903056965	0.08458301892056908	0.4478111945494794	SYNGR3_FATE_11	ns
O43761_FATEQLSTGAS_N-Term(TMTpro)	gpath		0.10878253863893658	0.05028108993475766	2.1634880783230357	0.03356524171885837	0.008680578125667276	0.2088844991522059	0.06713048343771674	SYNGR3_FATE_11	ns
O43761_FATEQLSTGASQ_N-Term(TMTpro)	cogn_global_lv		-0.02400739758675546	0.024588232416959746	-0.9763775280648619	0.33135716883248323	-0.07282121066695121	0.02480641549344029	0.33135716883248323	SYNGR3_FATE_12	ns
O43761_FATEQLSTGASQ_N-Term(TMTpro)	gpath		-0.05855916899955047	0.03862191670042366	-1.5162160245379046	0.1327852658269837	-0.1352333678863723	0.018115029887271365	0.2655705316539674	SYNGR3_FATE_12	ns
O43761_QSPPFTETLDTSPKGYQVPAY_N-Term(TMTpro); K14(TMTpro)	cogn_global_lv		-0.04685526342389665	0.04842134400370771	-0.9676572261255048	0.33628491949129535	-0.1432947279982632	0.04958420115046991	0.5419006846649754	SYNGR3_QSPP_21	ns
O43761_QSPPFTETLDTSPKGYQVPAY_N-Term(TMTpro); K14(TMTpro)	gpath		-0.04380402402796225	0.0714928786002474	-0.612704718086574	0.5419006846649754	-0.18619443212072614	0.09858638406480166	0.5419006846649754	SYNGR3_QSPP_21	ns
O43761_SPPFTETL_N-Term(TMTpro)	cogn_global_lv		-0.04648115774446854	0.04577862442680085	-1.0153463177730695	0.3126930970759792	-0.13744230937321977	0.044479993884282684	0.4860596332278919	SYNGR3_SPPF_8	ns
O43761_SPPFTETL_N-Term(TMTpro)	gpath		0.04958726730383031	0.07088890278565603	0.6995067684114871	0.4860596332278919	-0.0912674725626397	0.19044200717030033	0.4860596332278919	SYNGR3_SPPF_8	ns
O43761_SPPFTETLDTSP_N-Term(TMTpro)	cogn_global_lv		0.03987208695661829	0.04540564930865115	0.8781305314143245	0.3826774062045848	-0.05058060483501605	0.13032477874825263	0.5163149807855179	SYNGR3_SPPF_12	ns
O43761_SPPFTETLDTSP_N-Term(TMTpro)	gpath		-0.042840942438871835	0.06569449745170372	-0.6521237561847092	0.5163149807855179	-0.17371109231850557	0.08802920744076191	0.5163149807855179	SYNGR3_SPPF_12	ns
O43761_SPPFTETLDTSPKGYQVPAY_N-Term(TMTpro); K13(TMTpro)	cogn_global_lv		-0.09547333970584927	0.06328354923993287	-1.5086596888532946	0.1354258792039925	-0.22146120821416992	0.030514528802471394	0.270851758407985	SYNGR3_SPPF_20	ns
O43761_SPPFTETLDTSPKGYQVPAY_N-Term(TMTpro); K13(TMTpro)	gpath		0.08613884426754516	0.10359524790444541	0.831494166093393	0.40823280048577915	-0.12010345136584043	0.29238113990093073	0.40823280048577915	SYNGR3_SPPF_20	ns
O43761_VEGTETY_N-Term(TMTpro)	cogn_global_lv		-0.06752524403481512	0.04316989464865837	-1.5641743994136355	0.12182496136566488	-0.15346990225700613	0.018419414187375888	0.12182496136566488	SYNGR3_VEGT_7	ns
O43761_VEGTETY_N-Term(TMTpro)	gpath		-0.18402495026838994	0.06772974495789096	-2.7170477370437793	0.008110754133640959	-0.3188645144891705	-0.04918538604760933	0.016221508267281918	SYNGR3_VEGT_7	significant
O43761_VGSGVEGTETY_N-Term(TMTpro)	cogn_global_lv		-0.02715959248419045	0.04904488383319876	-0.5537701460678345	0.5810372533637613	-0.12452599733085883	0.07020681236247793	0.5810372533637613	SYNGR3_VGSG_11	ns
O43761_VGSGVEGTETY_N-Term(TMTpro)	gpath		-0.08270271119941358	0.07703715280815497	-1.073543195519797	0.28574679986273105	-0.23564079611900962	0.07023537372018246	0.5714935997254621	SYNGR3_VGSG_11	ns
O43761_YPGYPVGSGVEG_N-Term(TMTpro)	cogn_global_lv		-0.016208450437766864	0.045213309024581705	-0.3584884802161816	0.7209587957170427	-0.10623965076301849	0.07382274988748476	0.7209587957170427	SYNGR3_YPGY_12	ns
O43761_YPGYPVGSGVEG_N-Term(TMTpro)	gpath		0.0771213309643795	0.07437817672809048	1.0368811707541226	0.303036537575953	-0.07098454036640471	0.2252272022951637	0.606073075151906	SYNGR3_YPGY_12	ns
O43761_YPGYPVGSGVEGTE_N-Term(TMTpro)	cogn_global_lv		-0.059502560797644335	0.05384314032586169	-1.1051094055348838	0.2725093883395209	-0.16669601889100263	0.04769089729571396	0.2725093883395209	SYNGR3_YPGY_14	ns
O43761_YPGYPVGSGVEGTE_N-Term(TMTpro)	gpath		-0.09512681038733053	0.08447512303845475	-1.1260925934849118	0.26357913554018564	-0.2633038614759451	0.07305024070128405	0.2725093883395209	SYNGR3_YPGY_14	ns
O43761_YPGYPVGSGVEGTET_N-Term(TMTpro)	cogn_global_lv		-0.06703028489939994	0.04432997246698615	-1.5120759425086352	0.13383408494728183	-0.1550364072248553	0.02097583742605541	0.13383408494728183	SYNGR3_YPGY_15	ns
O43761_YPGYPVGSGVEGTET_N-Term(TMTpro)	gpath		0.1328931367711459	0.06963121524632593	1.908528183818506	0.059341940067137236	-0.005342303171929963	0.27112857671422175	0.11868388013427447	SYNGR3_YPGY_15	ns
O43761_YPGYPVGSGVEGTETY_N-Term(TMTpro)	cogn_global_lv		-0.16694584006298666	0.055006537404689894	-3.0350181622003487	0.0031719113905781015	-0.2762772893500873	-0.05761439077588605	0.006343822781156203	SYNGR3_YPGY_16	significant
O43761_YPGYPVGSGVEGTETY_N-Term(TMTpro)	gpath		0.0588162501563937	0.08758077070761743	0.6715657978478842	0.5036394970175786	-0.11526001501002017	0.23289251532280755	0.5036394970175786	SYNGR3_YPGY_16	ns
O43837_IGHLQTKGS_N-Term(TMTpro); K7(TMTpro)	cogn_global_lv		0.036531384638195975	0.05226753258978669	0.6989307286591595	0.4866742052361488	-0.0675252794122004	0.14058804868859234	0.4866742052361488	IDH3B_IGHL_9	ns
O43837_IGHLQTKGS_N-Term(TMTpro); K7(TMTpro)	gpath		-0.11995302601197867	0.08200313391301092	-1.4627858752230747	0.147543894778853	-0.28320872479606907	0.04330267277211171	0.295087789557706	IDH3B_IGHL_9	ns
O43865_LPGVGEEL_N-Term(TMTpro)	cogn_global_lv		0.026376289077681934	0.05359579594907752	0.49213354537625664	0.6237972451154885	-0.08006958790288574	0.13282216605824962	0.6237972451154885	AHCYL1_LPGV_8	ns
O43865_LPGVGEEL_N-Term(TMTpro)	gpath		-0.1012323130634764	0.08403792441892267	-1.2046027286304812	0.23144644776996365	-0.268138884856872	0.06567425872991918	0.4628928955399273	AHCYL1_LPGV_8	ns
O43865_PLPGVGEEL_N-Term(TMTpro)	cogn_global_lv		0.015529939764287227	0.039800230958846404	0.3901972272559234	0.6972642327725789	-0.06348350868651317	0.09454338821508762	0.6972642327725789	AHCYL1_PLPG_9	ns
O43865_PLPGVGEEL_N-Term(TMTpro)	gpath		0.09300841698986374	0.06251613286727886	1.4877506448986488	0.1401285132025629	-0.031101798520184618	0.2171186324999121	0.2802570264051258	AHCYL1_PLPG_9	ns
O43865_PLPGVGEELKQAKEIEDAEKYS_N-Term(TMTpro); K10(TMTpro); K13(TMTpro); K20(TMTpro)	cogn_global_lv		0.015640239632117508	0.044672214991460284	0.35011112914610026	0.7270303391316244	-0.07304532000849236	0.10432579927272738	0.7270303391316244	AHCYL1_PLPG_22	ns
O43865_PLPGVGEELKQAKEIEDAEKYS_N-Term(TMTpro); K10(TMTpro); K13(TMTpro); K20(TMTpro)	gpath		0.05396085075441452	0.07016879200448549	0.7690149596841444	0.4437921380812949	-0.08534181398725883	0.1932635154960879	0.7270303391316244	AHCYL1_PLPG_22	ns
O60641_AAPKPDAAPSIDL_N-Term(TMTpro); K4(TMTpro)	cogn_global_lv		-0.030320056037222345	0.0508801088815361	-0.5959117758143242	0.5526513272618685	-0.13132984325276087	0.07068973117831619	0.5526513272618685	SNAP91_AAPK_13	ns
O60641_AAPKPDAAPSIDL_N-Term(TMTpro); K4(TMTpro)	gpath		0.1594984696322969	0.0799198288680464	1.9957308704406862	0.04882674073557065	8.375491720201411e-4	0.31815939009257366	0.0976534814711413	SNAP91_AAPK_13	ns
O60641_AAPSPATTASPAKVDSSGVID_N-Term(TMTpro); K13(TMTpro)	cogn_global_lv		-0.0398432692864526	0.057476038039346006	-0.6932153058145265	0.48990208511042066	-0.15397928990639545	0.07429275133349025	0.48990208511042066	SNAP91_AAPS_21	ns
O60641_AAPSPATTASPAKVDSSGVID_N-Term(TMTpro); K13(TMTpro)	gpath		0.07997491289267458	0.09080453183906688	0.8807370213021344	0.3807305901183423	-0.10034489118416748	0.26029471696951667	0.48990208511042066	SNAP91_AAPS_21	ns
O60641_AAPSPATTASPAKVDSSGVIDL_N-Term(TMTpro); K13(TMTpro)	cogn_global_lv		0.026493284112475583	0.04055518301539124	0.6532650611494226	0.5151633740403545	-0.05401893366617897	0.10700550189113014	0.5151633740403545	SNAP91_AAPS_22	ns
O60641_AAPSPATTASPAKVDSSGVIDL_N-Term(TMTpro); K13(TMTpro)	gpath		0.10588725717779689	0.06370197229429585	1.6622288661426343	0.09976320968882561	-0.02057714724473332	0.2323516616003271	0.19952641937765123	SNAP91_AAPS_22	ns
O60641_AASPGEAPAASEGAAAPATPTP_N-Term(TMTpro)	cogn_global_lv		0.003870920075369602	0.046657439544840314	0.08296469144324646	0.9340949163146014	-0.0890359114958615	0.0967777516466007	0.9340949163146014	SNAP91_AASP_22	ns
O60641_AASPGEAPAASEGAAAPATPTP_N-Term(TMTpro)	gpath		0.20319082785369913	0.0761628569130437	2.667846718062129	0.00930312350236135	0.05153120426026428	0.354850451447134	0.0186062470047227	SNAP91_AASP_22	significant
O60641_AASPGEAPAASEGAAAPATPTPVA_N-Term(TMTpro)	cogn_global_lv		0.016922475159344856	0.03542504717104387	0.4776980275463724	0.6339624484458111	-0.05340513528619958	0.08725008560488928	0.6339624484458111	SNAP91_AASP_24	ns
O60641_AASPGEAPAASEGAAAPATPTPVA_N-Term(TMTpro)	gpath		0.1146668500303984	0.0556438217171288	2.060729232677787	0.04206218844958989	0.004199897127587449	0.22513380293320936	0.08412437689917979	SNAP91_AASP_24	ns
O60641_AASPGEAPAASEGAAAPATPTPVAA_N-Term(TMTpro)	cogn_global_lv		0.030211124805677208	0.031695193541805146	0.9531768520621119	0.3429981428116925	-0.03273826540081981	0.09316051501217423	0.6215183612239281	SNAP91_AASP_25	ns
O60641_AASPGEAPAASEGAAAPATPTPVAA_N-Term(TMTpro)	gpath		0.02478791081332099	0.05003893122222042	0.4953725071232858	0.6215183612239281	-0.07459372580198967	0.12416954742863165	0.6215183612239281	SNAP91_AASP_25	ns
O60641_AASPGEAPAASEGAAAPATPTPVAAALDA_N-Term(TMTpro)	cogn_global_lv		0.015353798873723496	0.04886500036484077	0.3142085083206267	0.7540980283043135	-0.08173991600258176	0.11244751375002876	0.9583738827688872	SNAP91_AASP_29	ns
O60641_AASPGEAPAASEGAAAPATPTPVAAALDA_N-Term(TMTpro)	gpath		0.0041862558682653215	0.07997965651805292	0.052341508459972	0.9583738827688872	-0.15473161802693453	0.16310412976346517	0.9583738827688872	SNAP91_AASP_29	ns
O60641_APKPDAAPSIDL_N-Term(TMTpro); K3(TMTpro)	cogn_global_lv		-0.02553960225123362	0.05004843356722465	-0.5102977342323618	0.6113218319895557	-0.12521969654269555	0.07414049204022832	0.6113218319895557	SNAP91_APKP_12	ns
O60641_APKPDAAPSIDL_N-Term(TMTpro); K3(TMTpro)	gpath		0.18390519135094327	0.07702041230431286	2.3877461292250866	0.019436856876133286	0.030505745780904453	0.3373046369209821	0.03887371375226657	SNAP91_APKP_12	significant
O60641_APSPATTASPAKVDSSGVIDL_N-Term(TMTpro); K12(TMTpro)	cogn_global_lv		-0.06776370022704704	0.051647289384297405	-1.312047564061505	0.19335237135474392	-0.17058555490984467	0.0350581544557506	0.37964987927584504	SNAP91_APSP_21	ns
O60641_APSPATTASPAKVDSSGVIDL_N-Term(TMTpro); K12(TMTpro)	gpath		0.07160031003097354	0.08103630638431741	0.8835584101206028	0.37964987927584504	-0.0897305830015709	0.232931203063518	0.37964987927584504	SNAP91_APSP_21	ns
O60641_APSPSPVTPAQ_N-Term(TMTpro)	cogn_global_lv		-0.12000689529642945	0.06555584094326947	-1.830605687756804	0.07097889275754894	-0.2505185490818229	0.010504758488963997	0.14195778551509788	SNAP91_APSP_11	ns
O60641_APSPSPVTPAQ_N-Term(TMTpro)	gpath		0.14617693913481253	0.10731499221628678	1.3621297091482043	0.17707771564050045	-0.06747079855853141	0.35982467682815644	0.17707771564050045	SNAP91_APSP_11	ns
O60641_APSPSPVTPAQN_N-Term(TMTpro)	cogn_global_lv		-0.011603705832889636	0.05457877285133675	-0.21260474039048383	0.8320908024327797	-0.11995626940610453	0.09674885774032525	0.8320908024327797	SNAP91_APSP_12	ns
O60641_APSPSPVTPAQN_N-Term(TMTpro)	gpath		0.1649677118479801	0.0857294978723937	1.9242817926395717	0.05731199295667337	-0.005226859833211944	0.3351622835291721	0.11462398591334674	SNAP91_APSP_12	ns
O60641_APSPSPVTPAQNN_N-Term(TMTpro)	cogn_global_lv		0.007341996931155321	0.04447979567170933	0.1650636389012255	0.869320937712201	-0.08121047390321012	0.09589446776552077	0.869320937712201	SNAP91_APSP_13	ns
O60641_APSPSPVTPAQNN_N-Term(TMTpro)	gpath		0.08985247704223738	0.07281348019655884	1.2340088236365305	0.2209048573215374	-0.05510802657705989	0.23481298066153466	0.4418097146430748	SNAP91_APSP_13	ns
O60641_APSPSPVTPAQNNL_N-Term(TMTpro)	cogn_global_lv		-0.042764338384735104	0.03986751769632169	-1.0726611752073212	0.28614044719447623	-0.12191136789863094	0.03638269112916073	0.2871522570854947	SNAP91_APSP_14	ns
O60641_APSPSPVTPAQNNL_N-Term(TMTpro)	gpath		0.06703026772175812	0.06262182337506915	1.0703978918065813	0.2871522570854947	-0.05728976997494192	0.19135030541845816	0.2871522570854947	SNAP91_APSP_14	ns
O60641_APSPSPVTPAQNNLL_N-Term(TMTpro)	cogn_global_lv		-0.004735820290632941	0.04792205017317475	-0.09882340746105858	0.9215111679826758	-0.10001769471046952	0.09054605412920365	0.9215111679826758	SNAP91_APSP_15	ns
O60641_APSPSPVTPAQNNLL_N-Term(TMTpro)	gpath		0.030356418139712495	0.07936879123306831	0.3824729804762953	0.7030652541624243	-0.12745000232425666	0.18816283860368163	0.9215111679826758	SNAP91_APSP_15	ns
O60641_APSPSPVTPAQNNLLQPN_N-Term(TMTpro)	cogn_global_lv		-0.009944941273117092	0.039185319245671264	-0.25379252905322935	0.800216090823554	-0.0877592193268914	0.06786933678065721	0.800216090823554	SNAP91_APSP_18	ns
O60641_APSPSPVTPAQNNLLQPN_N-Term(TMTpro)	gpath		0.13238092960187695	0.06181218030211351	2.1416641340727876	0.034833979591987085	0.009634189809268792	0.2551276693944851	0.06966795918397417	SNAP91_APSP_18	ns
O60641_CSGNDPFAPSEGSAEAAPELDL_N-Term(TMTpro); C1(Carbamidomethyl)	cogn_global_lv		-0.11923571876394111	0.087680546226452	-1.3598879557158754	0.17788599274542025	-0.2938666610818484	0.05539522355396616	0.17788599274542025	SNAP91_CSGN_22	ns
O60641_CSGNDPFAPSEGSAEAAPELDL_N-Term(TMTpro); C1(Carbamidomethyl)	gpath		0.20316777104936543	0.13302575784952206	1.527281440329681	0.13084236602946378	-0.061775987236751345	0.46811152933548217	0.17788599274542025	SNAP91_CSGN_22	ns
O60641_ESTPEVAAAPKPDA_N-Term(TMTpro); K11(TMTpro)	cogn_global_lv		-0.04566461685482616	0.050425040364770184	-0.9055940565340642	0.3674661259669256	-0.14578471655614708	0.05445548284649476	0.3674661259669256	SNAP91_ESTP_14	ns
O60641_ESTPEVAAAPKPDA_N-Term(TMTpro); K11(TMTpro)	gpath		0.12205240761594457	0.0791933229788838	1.5411956844958856	0.12662897182557928	-0.035187791597942414	0.2792926068298316	0.25325794365115856	SNAP91_ESTP_14	ns
O60641_ESTPEVAAAPKPDAAPS_N-Term(TMTpro); K11(TMTpro)	cogn_global_lv		-0.058499108524704385	0.06182897873561634	-0.9461438587696777	0.34647557193040013	-0.18124515060530677	0.06424693355589801	0.34647557193040013	SNAP91_ESTP_17	ns
O60641_ESTPEVAAAPKPDAAPS_N-Term(TMTpro); K11(TMTpro)	gpath		0.20399171742917002	0.09711774420808499	2.1004577391346353	0.0383374208511862	0.011188618281879087	0.396794816576461	0.0766748417023724	SNAP91_ESTP_17	ns
O60641_ESTPEVAAAPKPDAAPSIDL_N-Term(TMTpro); K11(TMTpro)	cogn_global_lv		-0.059689970081934676	0.06744128503688043	-0.8850657286451922	0.3783558769615195	-0.19357784887910184	0.0741979087152325	0.3783558769615195	SNAP91_ESTP_20	ns
O60641_ESTPEVAAAPKPDAAPSIDL_N-Term(TMTpro); K11(TMTpro)	gpath		0.20853076575423873	0.10593326306234696	1.968510737099716	0.05192391717122033	-0.0017733510448974532	0.4188348825533749	0.10384783434244066	SNAP91_ESTP_20	ns
O60641_FATASAAVPVS_N-Term(TMTpro)	cogn_global_lv		-0.007717094820701644	0.03505440564381711	-0.22014621782819427	0.8263324482603958	-0.07750505554563092	0.06207086590422763	0.8263324482603958	SNAP91_FATA_11	ns
O60641_FATASAAVPVS_N-Term(TMTpro)	gpath		0.1716392100856774	0.05738410513364055	2.9910584069569564	0.0037195840386145098	0.05739623258398721	0.2858821875873676	0.0074391680772290195	SNAP91_FATA_11	significant
O60641_FESTPEVAAAPKPDAAPS_N-Term(TMTpro); K12(TMTpro)	cogn_global_lv		-0.03687078530976151	0.06742524716967513	-0.5468394534316865	0.5857712381212277	-0.1707268249149653	0.09698525429544227	0.5857712381212277	SNAP91_FEST_18	ns
O60641_FESTPEVAAAPKPDAAPS_N-Term(TMTpro); K12(TMTpro)	gpath		0.25002968867012815	0.10590807161463525	2.3608180647449064	0.02027801275932327	0.03977558321784139	0.46028379412241494	0.04055602551864654	SNAP91_FEST_18	significant
O60641_FESTPEVAAAPKPDAAPSID_N-Term(TMTpro); K12(TMTpro)	cogn_global_lv		0.022870734139130034	0.05390542062715116	0.4242752189491398	0.6723555867293851	-0.08419008417795008	0.12993155245621016	0.6723555867293851	SNAP91_FEST_20	ns
O60641_FESTPEVAAAPKPDAAPSID_N-Term(TMTpro); K12(TMTpro)	gpath		0.1901318202610395	0.08590273519203087	2.213338374337094	0.029347131953969256	0.019521573307470674	0.36074206721460833	0.05869426390793851	SNAP91_FEST_20	ns
O60641_FESTPEVAAAPKPDAAPSIDL_N-Term(TMTpro); K12(TMTpro)	cogn_global_lv		-0.06067839317677089	0.07119981279744388	-0.852226863986211	0.3962315571963768	-0.20202789298229995	0.08067110662875816	0.3962315571963768	SNAP91_FEST_21	ns
O60641_FESTPEVAAAPKPDAAPSIDL_N-Term(TMTpro); K12(TMTpro)	gpath		0.16782715544356736	0.11183696299583977	1.500641209738594	0.1367647132241015	-0.05419728757293077	0.38985159846006545	0.273529426448203	SNAP91_FEST_21	ns
O60641_FGDAFGSSASEPQPASQAASSSSASADL_N-Term(TMTpro)	cogn_global_lv		-0.06574136516096096	0.04483583793365434	-1.4662682396667037	0.1467007991653216	-0.15503967550388753	0.023556945181965605	0.2620428866355518	SNAP91_FGDA_28	ns
O60641_FGDAFGSSASEPQPASQAASSSSASADL_N-Term(TMTpro)	gpath		0.08175741744570021	0.07235367093747472	1.1299691693093479	0.2620428866355518	-0.06234740716771135	0.22586224205911176	0.2620428866355518	SNAP91_FGDA_28	ns
O60641_FSTDAFSSPPQG_N-Term(TMTpro)	cogn_global_lv		-0.012764745944895132	0.033812238961848616	-0.3775185062219034	0.706630411557645	-0.07989052727467277	0.05436103538488252	0.706630411557645	SNAP91_FSTD_12	ns
O60641_FSTDAFSSPPQG_N-Term(TMTpro)	gpath		0.021980619392947508	0.053110506460748906	0.41386574630374107	0.6799052971045905	-0.08345706685493948	0.12741830564083448	0.706630411557645	SNAP91_FSTD_12	ns
O60641_FSTDAFSSPPQGASPVPESSLTA_N-Term(TMTpro)	cogn_global_lv		0.009727575770480798	0.03932244170966483	0.24737974926134648	0.8052252574361283	-0.0684831792483248	0.08793833078928638	0.8052252574361283	SNAP91_FSTD_23	ns
O60641_FSTDAFSSPPQGASPVPESSLTA_N-Term(TMTpro)	gpath		-0.07089719640519251	0.0636884038724626	-1.113188462803459	0.2688410453462633	-0.1975708701710727	0.055776477360687665	0.5376820906925266	SNAP91_FSTD_23	ns
O60641_FSTDAFSSPPQGASPVPESSLTADLL_N-Term(TMTpro)	cogn_global_lv		0.08239902420094447	0.054086941549361105	1.5234550492330028	0.13144611919020519	-0.02517772717341965	0.1899757755753086	0.13144611919020519	SNAP91_FSTD_26	ns
O60641_FSTDAFSSPPQGASPVPESSLTADLL_N-Term(TMTpro)	gpath		0.2795697815731296	0.08470292363204132	3.300591875524994	0.00142348170524616	0.11109907320575113	0.4480404899405081	0.00284696341049232	SNAP91_FSTD_26	significant
O60641_GDAFGSSASEPQPASQ_N-Term(TMTpro)	cogn_global_lv		-0.0011401328639758135	0.038592672539513574	-0.029542728941834094	0.9764971542045532	-0.07781121285594485	0.07553094712799323	0.9764971542045532	SNAP91_GDAF_16	ns
O60641_GDAFGSSASEPQPASQ_N-Term(TMTpro)	gpath		0.04040639188887145	0.06179410920079388	0.653887440266755	0.5148516305629349	-0.08235839162581421	0.1631711754035571	0.9764971542045532	SNAP91_GDAF_16	ns
O60641_GNDPFAP_N-Term(TMTpro)	cogn_global_lv		0.0471584992893608	0.05355235272021597	0.8806055550115636	0.3807537204631738	-0.059156362688528315	0.15347336126724992	0.6874286374056596	SNAP91_GNDP_7	ns
O60641_GNDPFAP_N-Term(TMTpro)	gpath		0.03394803131806836	0.08411725051229306	0.4035798972424465	0.6874286374056596	-0.13304582467358475	0.20094188730972148	0.6874286374056596	SNAP91_GNDP_7	ns
O60641_ISGTTTKKGDLQWNAGEKK_N-Term(TMTpro); K7(TMTpro); K8(TMTpro); K18(TMTpro); K19(TMTpro)	cogn_global_lv		-0.1091777685816813	0.09560442358712029	-1.141974026779129	0.25695838596698134	-0.299511555045531	0.08115601788216842	0.25695838596698134	SNAP91_ISGT_19	ns
O60641_ISGTTTKKGDLQWNAGEKK_N-Term(TMTpro); K7(TMTpro); K8(TMTpro); K18(TMTpro); K19(TMTpro)	gpath		0.19050898846636885	0.1499948813658517	1.2701032644020658	0.2078236621685567	-0.10810788143759434	0.48912585837033207	0.25695838596698134	SNAP91_ISGT_19	ns
O60641_KPPETSVPVVTP_N-Term(TMTpro); K1(TMTpro)	cogn_global_lv		-0.001077304114237269	0.03478234942851731	-0.030972724152843172	0.9753562699001848	-0.07012899822148015	0.0679743899930056	0.9753562699001848	SNAP91_KPPE_12	ns
O60641_KPPETSVPVVTP_N-Term(TMTpro); K1(TMTpro)	gpath		0.0774860147549891	0.05463430552847059	1.4182666733927864	0.1593850314319396	-0.03097679512123311	0.18594882463121132	0.3187700628638792	SNAP91_KPPE_12	ns
O60641_SGNDPFAP_N-Term(TMTpro)	cogn_global_lv		0.034464895198067926	0.05631343986252078	0.612019000831912	0.5420347976776122	-0.07737845717333491	0.14630824756947078	0.9609297156144201	SNAP91_SGND_8	ns
O60641_SGNDPFAP_N-Term(TMTpro)	gpath		0.004275382541638971	0.08703858644778938	0.049120542004707134	0.9609297156144201	-0.16859076304908358	0.17714152813236153	0.9609297156144201	SNAP91_SGND_8	ns
O60641_SGNDPFAPSEGSAEAAPE_N-Term(TMTpro)	cogn_global_lv		-0.05006543998860624	0.044970130390945204	-1.113304310069045	0.26904115679993956	-0.13961240979076464	0.03948152981355216	0.26904115679993956	SNAP91_SGND_18	ns
O60641_SGNDPFAPSEGSAEAAPE_N-Term(TMTpro)	gpath		0.11844432128883912	0.07538887682075444	1.5711113666072232	0.12025719091184411	-0.03167411104388164	0.2685627536215599	0.24051438182368823	SNAP91_SGND_18	ns
O60641_SPPQGASPVPES_N-Term(TMTpro)	cogn_global_lv		-0.06115274767768501	0.04746614266258424	-1.288344580944628	0.20143465847123365	-0.15565057866528836	0.03334508330991835	0.23152135152990952	SNAP91_SPPQ_12	ns
O60641_SPPQGASPVPES_N-Term(TMTpro)	gpath		0.09369694239367574	0.07770213389193602	1.205847738029749	0.23152135152990952	-0.060996123105498595	0.24839000789285007	0.23152135152990952	SNAP91_SPPQ_12	ns
O60641_SPPQGASPVPESS_N-Term(TMTpro)	cogn_global_lv		-0.04985037253276193	0.03887550889494221	-1.2823079092669467	0.20353263289184673	-0.12724556546482044	0.027544820399296573	0.23267789940950187	SNAP91_SPPQ_13	ns
O60641_SPPQGASPVPESS_N-Term(TMTpro)	gpath		0.07654764724824756	0.06363925585326867	1.202836931731908	0.23267789940950187	-0.0501483787285896	0.20324367322508471	0.23267789940950187	SNAP91_SPPQ_13	ns
O60641_SPSPTPASQSPKKPPAKDPLADLNIKD_N-Term(TMTpro); K12(TMTpro); K13(TMTpro); K17(TMTpro); K26(TMTpro)	cogn_global_lv		0.0028062451842570395	0.043798474872983585	0.06407175574937722	0.9490477175947025	-0.08414472100934396	0.08975721137785804	0.9490477175947025	SNAP91_SPSP_27	ns
O60641_SPSPTPASQSPKKPPAKDPLADLNIKD_N-Term(TMTpro); K12(TMTpro); K13(TMTpro); K17(TMTpro); K26(TMTpro)	gpath		0.049142614393747765	0.06879636646769295	0.7143199113113821	0.47678089690301195	-0.08743544117377164	0.18572066996126715	0.9490477175947025	SNAP91_SPSP_27	ns
O60641_STDAFSSPPQG_N-Term(TMTpro)	cogn_global_lv		0.012004165117286515	0.030069856372924943	0.3992092602110041	0.6906350328196573	-0.04769204742232892	0.07170037765690195	0.6906350328196573	SNAP91_STDA_11	ns
O60641_STDAFSSPPQG_N-Term(TMTpro)	gpath		-0.044571400735916505	0.047232166523192794	-0.9436662346206425	0.3477339981993268	-0.13833910672382377	0.04919630525199077	0.6906350328196573	SNAP91_STDA_11	ns
O60641_STPEVAAAPKPDAAPSIDL_N-Term(TMTpro); K10(TMTpro)	cogn_global_lv		-0.06741522421850685	0.06006290865977367	-1.1224102482345697	0.26451682291436035	-0.18665517390878159	0.05182472547176789	0.26451682291436035	SNAP91_STPE_19	ns
O60641_STPEVAAAPKPDAAPSIDL_N-Term(TMTpro); K10(TMTpro)	gpath		0.2424337931707783	0.09434369318238943	2.5696873314265374	0.011734242240723322	0.0551378816060249	0.4297297047355317	0.023468484481446644	SNAP91_STPE_19	significant
O60641_TASAAVPVS_N-Term(TMTpro)	cogn_global_lv		0.029781232544316912	0.025811068875352377	1.1538163215222652	0.2520986780336169	-0.021604658269075042	0.08116712335770887	0.4037328466854575	SNAP91_TASA_9	ns
O60641_TASAAVPVS_N-Term(TMTpro)	gpath		0.035472826060489446	0.04225275148021521	0.8395388422715984	0.4037328466854575	-0.04864594037312586	0.11959159249410475	0.4037328466854575	SNAP91_TASA_9	ns
O60641_TPEVAAAPKPDAAPSIDL_N-Term(TMTpro); K9(TMTpro)	cogn_global_lv		-0.007384509445523178	0.05595828760210366	-0.13196453576334186	0.8953610853690519	-0.11883509814525164	0.1040660792542053	0.8953610853690519	SNAP91_TPEV_18	ns
O60641_TPEVAAAPKPDAAPSIDL_N-Term(TMTpro); K9(TMTpro)	gpath		0.05084660563244806	0.08903257620404269	0.5711011384857498	0.5696160640683885	-0.1264771377592451	0.2281703490241412	0.8953610853690519	SNAP91_TPEV_18	ns
O60664_VGPFAPGITEKAPEEK_N-Term(TMTpro); K11(TMTpro); K16(TMTpro)	cogn_global_lv		-0.08377322138563388	0.046311145557791	-1.8089213811628673	0.07362636335316909	-0.17571246957772763	0.008166026806459878	0.07362636335316909	PLIN3_VGPF_16	ns
O60664_VGPFAPGITEKAPEEK_N-Term(TMTpro); K11(TMTpro); K16(TMTpro)	gpath		0.1743125179191396	0.07274313890088711	2.396274350446181	0.018521261392864766	0.02989912841801362	0.3187259074202656	0.03704252278572953	PLIN3_VGPF_16	significant
O60664_VGPFAPGITEKAPEEKK_N-Term(TMTpro); K11(TMTpro); K16(TMTpro); K17(TMTpro)	cogn_global_lv		-0.09347617103411095	0.059866633037017836	-1.5614068520658417	0.12247620000014395	-0.212661481935483	0.02570913986726113	0.12247620000014395	PLIN3_VGPF_17	ns
O60664_VGPFAPGITEKAPEEKK_N-Term(TMTpro); K11(TMTpro); K16(TMTpro); K17(TMTpro)	gpath		0.19373931650139148	0.09392545013335768	2.0626924462572775	0.04247035575168323	0.006748109416577747	0.3807305235862052	0.08494071150336646	PLIN3_VGPF_17	ns
O60749_SEPSPAVTPVTPTT_N-Term(TMTpro)	cogn_global_lv		-0.050116989944796096	0.04021007042732211	-1.2463790640551178	0.21575561182501696	-0.12996622075434566	0.029732240864753477	0.4315112236500339	SNX2_SEPS_14	ns
O60749_SEPSPAVTPVTPTT_N-Term(TMTpro)	gpath		-0.0031898972220737393	0.0623361404182311	-0.05117251726962563	0.9592978020822434	-0.12697711796391306	0.12059732351976557	0.9592978020822434	SNX2_SEPS_14	ns
O60749_SEPSPAVTPVTPTTL_N-Term(TMTpro)	cogn_global_lv		0.05319958562772512	0.03576645520661311	1.4874156614180953	0.14040033802302462	-0.017856720342474867	0.1242558915979251	0.20557572743548427	SNX2_SEPS_15	ns
O60749_SEPSPAVTPVTPTTL_N-Term(TMTpro)	gpath		0.07284632415679264	0.05713244097368267	1.2750430913733997	0.20557572743548427	-0.04065724177388351	0.18634989008746877	0.20557572743548427	SNX2_SEPS_15	ns
O60883_DEEAKGVQQYVPEEW_N-Term(TMTpro); K5(TMTpro)	cogn_global_lv		0.03443116672530845	0.04745251651145909	0.7255920076861219	0.4698726185133567	-0.059773989297926905	0.1286363227485438	0.4698726185133567	GPR37L1_DEEA_15	ns
O60883_DEEAKGVQQYVPEEW_N-Term(TMTpro); K5(TMTpro)	gpath		0.08611041759864689	0.0745359450347045	1.1552871243338128	0.25087036931978735	-0.06186214207873082	0.23408297727602462	0.4698726185133567	GPR37L1_DEEA_15	ns
O60883_ESPPLLPLG_N-Term(TMTpro)	cogn_global_lv		0.03141224795205227	0.04823026026122455	0.6512975004057073	0.51642686287359	-0.06433692463087512	0.12716142053497967	0.51642686287359	GPR37L1_ESPP_9	ns
O60883_ESPPLLPLG_N-Term(TMTpro)	gpath		-0.08088837375963068	0.07575758446808638	-1.0677264108612874	0.28834970664910003	-0.2312861943480517	0.06950944682879034	0.51642686287359	GPR37L1_ESPP_9	ns
O60883_ESPPLLPLGTPC_N-Term(TMTpro); C12(Carbamidomethyl)	cogn_global_lv		0.022794176150213934	0.033435577067942576	0.6817341930092954	0.4970833274566596	-0.0435929459105235	0.08918129821095137	0.4970833274566596	GPR37L1_ESPP_12	ns
O60883_ESPPLLPLGTPC_N-Term(TMTpro); C12(Carbamidomethyl)	gpath		-0.05815642243014974	0.05218369997422917	-1.1144557104779882	0.26792509284122135	-0.16176838201231544	0.045455537152015967	0.4970833274566596	GPR37L1_ESPP_12	ns
O60883_GTEDEEAKGVQQ_N-Term(TMTpro); K8(TMTpro)	cogn_global_lv		-0.04008859841787799	0.05383400880653577	-0.744670503026165	0.4587087292058295	-0.14726387705275248	0.06708668021699649	0.6103014804389281	GPR37L1_GTED_12	ns
O60883_GTEDEEAKGVQQ_N-Term(TMTpro); K8(TMTpro)	gpath		-0.042201676197863844	0.08247227783817022	-0.5117074161656276	0.6103014804389281	-0.20639136879020842	0.12198801639448072	0.6103014804389281	GPR37L1_GTED_12	ns
O60883_GTEDEEAKGVQQYVP_N-Term(TMTpro); K8(TMTpro)	cogn_global_lv		0.012831091338325717	0.03806831217217199	0.3370543795137119	0.7369811719218831	-0.0629570963642513	0.08861927904090273	0.7369811719218831	GPR37L1_GTED_15	ns
O60883_GTEDEEAKGVQQYVP_N-Term(TMTpro); K8(TMTpro)	gpath		0.04680654176755664	0.05831964752200291	0.8025861567475594	0.4246526882854229	-0.06929895755575383	0.16291204109086713	0.7369811719218831	GPR37L1_GTED_15	ns
O60883_GTEDEEAKGVQQYVPEEW_N-Term(TMTpro); K8(TMTpro)	cogn_global_lv		0.031021780491971424	0.04547466490935701	0.6821772200808077	0.4967868317047086	-0.05925684365340583	0.12130040463734867	0.4967868317047086	GPR37L1_GTED_18	ns
O60883_GTEDEEAKGVQQYVPEEW_N-Term(TMTpro); K8(TMTpro)	gpath		0.06882248425808683	0.07142923860185428	0.963505780058815	0.3377399569744217	-0.07298248335587802	0.21062745187205167	0.4967868317047086	GPR37L1_GTED_18	ns
O60883_HKPRESPPLLPLG_N-Term(TMTpro); K2(TMTpro)	cogn_global_lv		0.02441876320070464	0.03179858663015016	0.7679197658914733	0.4444394369481496	-0.03870941281685747	0.08754693921826676	0.4444394369481496	GPR37L1_HKPR_13	ns
O60883_HKPRESPPLLPLG_N-Term(TMTpro); K2(TMTpro)	gpath		0.08359139302212958	0.04994756610376625	1.673582909895312	0.09750233690248097	-0.015567062708029558	0.18274984875228872	0.19500467380496195	GPR37L1_HKPR_13	ns
O60883_TEDEEAKGVQQYVPEEW_N-Term(TMTpro); K7(TMTpro)	cogn_global_lv		-0.014942889100261918	0.03940195583459372	-0.379242318909015	0.7055654714777935	-0.09341868530245101	0.06353290710192716	0.831088195380947	GPR37L1_TEDE_17	ns
O60883_TEDEEAKGVQQYVPEEW_N-Term(TMTpro); K7(TMTpro)	gpath		-0.012715888574765813	0.05940862009321489	-0.2140411367039664	0.831088195380947	-0.13103840999120753	0.10560663284167592	0.831088195380947	GPR37L1_TEDE_17	ns
O60927_GPTPTTPPQPPDPSQPPPGP_N-Term(TMTpro)	cogn_global_lv		-0.015395080542189223	0.0445639835316893	-0.34546015239508004	0.7305122401499231	-0.10386577356867788	0.07307561248429942	0.7305122401499231	PPP1R11_GPTP_20	ns
O60927_GPTPTTPPQPPDPSQPPPGP_N-Term(TMTpro)	gpath		0.02714673205767124	0.06999878765635845	0.3878171746479573	0.6990189374764102	-0.11181843138128261	0.16611189549662508	0.7305122401499231	PPP1R11_GPTP_20	ns
O60927_LGPTPTTPPQPPDPSQPPPGP_N-Term(TMTpro)	cogn_global_lv		0.03676720002444428	0.04164199372100517	0.8829356315352901	0.3794998624648285	-0.04590260979815085	0.11943700984703941	0.3794998624648285	PPP1R11_LGPT_21	ns
O60927_LGPTPTTPPQPPDPSQPPPGP_N-Term(TMTpro)	gpath		0.08968841139092827	0.06540907802802878	1.371192105054522	0.173545478979435	-0.04016502640258528	0.2195418491844418	0.34709095795887	PPP1R11_LGPT_21	ns
O60927_LGPTPTTPPQPPDPSQPPPGPMQH_N-Term(TMTpro)	cogn_global_lv		-0.03722978575844899	0.03639180770170618	-1.023026557614601	0.30903726256198766	-0.10952846360961596	0.03506889209271797	0.30903726256198766	PPP1R11_LGPT_24	ns
O60927_LGPTPTTPPQPPDPSQPPPGPMQH_N-Term(TMTpro)	gpath		-0.1022230696542581	0.05812498443997722	-1.7586769379666465	0.08203148135405501	-0.21769849641996353	0.013252357111447302	0.16406296270811002	PPP1R11_LGPT_24	ns
O75122_YIKRAQTGSGGADPTTDVSG_N-Term(TMTpro); K3(TMTpro)	cogn_global_lv		-0.0022618509753522358	0.06548170276912962	-0.03454172508810433	0.9725176439195771	-0.13225946710901554	0.1277357651583111	0.9725176439195771	CLASP2_YIKR_20	ns
O75122_YIKRAQTGSGGADPTTDVSG_N-Term(TMTpro); K3(TMTpro)	gpath		0.11143187980143321	0.10285525314974758	1.0833854021942746	0.28137942559847573	-0.0927616147299152	0.3156253743327816	0.5627588511969515	CLASP2_YIKR_20	ns
O75122_YIKRAQTGSGGADPTTDVSGQS_N-Term(TMTpro); K3(TMTpro)	cogn_global_lv		0.04032139584800932	0.07550350430792661	0.5340334361643164	0.5945658641315317	-0.10957201184748369	0.19021480354350231	0.7821015154082527	CLASP2_YIKR_22	ns
O75122_YIKRAQTGSGGADPTTDVSGQS_N-Term(TMTpro); K3(TMTpro)	gpath		-0.032894806512103206	0.11859697779493278	-0.2773663134062484	0.7821015154082527	-0.2683395756922128	0.20254996266800634	0.7821015154082527	CLASP2_YIKR_22	ns
O75153_QPPAAKDPSPSVQG_N-Term(TMTpro); K6(TMTpro)	cogn_global_lv		-0.02052836815525987	0.048464511165333304	-0.42357526490319425	0.6730413479285567	-0.11701379815015515	0.07595706183963542	0.6730413479285567	CLUH_QPPA_14	ns
O75153_QPPAAKDPSPSVQG_N-Term(TMTpro); K6(TMTpro)	gpath		-0.047842990651258605	0.07603652979586077	-0.6292106015319896	0.5310497580258853	-0.19922009311796082	0.10353411181544361	0.6730413479285567	CLUH_QPPA_14	ns
O75153_SQPPAAKDPSPSVQG_N-Term(TMTpro); K7(TMTpro)	cogn_global_lv		-0.013775069604515954	0.03728618997014115	-0.3694415979628665	0.7127996808916555	-0.08800617161372733	0.06045603240469542	0.7127996808916555	CLUH_SQPP_15	ns
O75153_SQPPAAKDPSPSVQG_N-Term(TMTpro); K7(TMTpro)	gpath		0.045055410468922676	0.05849873291751513	0.7701946387873405	0.44351093105001493	-0.07140662048911028	0.16151744142695562	0.7127996808916555	CLUH_SQPP_15	ns
O75306_AIIGTQDIVFGEVDR_N-Term(TMTpro)	cogn_global_lv		0.07529432997325303	0.05346627961486605	1.4082582613868235	0.16231884121680823	-0.030849655285865335	0.1814383152323714	0.16231884121680823	NDUFS2_AIIG_15	ns
O75306_AIIGTQDIVFGEVDR_N-Term(TMTpro)	gpath		-0.17827095525624567	0.08398205135488314	-2.1227268491326283	0.03637684534658478	-0.34499640698497763	-0.011545503527513712	0.07275369069316956	NDUFS2_AIIG_15	ns
O75306_IGTQDIVFGEVDR_N-Term(TMTpro)	cogn_global_lv		0.10137772135398967	0.0575080222108169	1.7628448598415052	0.08114251255318651	-0.012790137449651032	0.21554558015763037	0.08114251255318651	NDUFS2_IGTQ_13	ns
O75306_IGTQDIVFGEVDR_N-Term(TMTpro)	gpath		-0.21978106278124054	0.09033061042241901	-2.4330740349640485	0.01684230384470039	-0.39910999776961203	-0.04045212779286905	0.03368460768940078	NDUFS2_IGTQ_13	significant
O75323_REDSWLK_N-Term(TMTpro); K7(TMTpro)	cogn_global_lv		-0.008342360960442814	0.08020242491000022	-0.10401631833207362	0.9174233907340245	-0.1680131235041065	0.1513284015832209	0.9174233907340245	NIPSNAP2_REDS_7	ns
O75323_REDSWLK_N-Term(TMTpro); K7(TMTpro)	gpath		0.3012372362405348	0.12286799398950733	2.451714449462403	0.016453249734747016	0.05662585055575167	0.5458486219253179	0.03290649946949403	NIPSNAP2_REDS_7	significant
O75347_RLVLDSVKLEA_N-Term(TMTpro); K8(TMTpro)	cogn_global_lv		0.06452937061087846	0.04595717531564309	1.4041195997725668	0.1635440546917639	-0.026707157802780074	0.155765899024537	0.3024293032207997	TBCA_RLVL_11	ns
O75347_RLVLDSVKLEA_N-Term(TMTpro); K8(TMTpro)	gpath		-0.07484855338413172	0.07218714085373855	-1.0368682357954249	0.3024293032207997	-0.2181581472042089	0.06846104043594543	0.3024293032207997	TBCA_RLVL_11	ns
O75348_FVCDIRPEIHENYRING_N-Term(TMTpro); C3(Carbamidomethyl)	cogn_global_lv		0.01423017696884862	0.05669383738583885	0.2510004195341886	0.802355882720555	-0.09832132059396546	0.1267816745316627	0.802355882720555	ATP6V1G1_FVCD_17	ns
O75348_FVCDIRPEIHENYRING_N-Term(TMTpro); C3(Carbamidomethyl)	gpath		0.3318277072991344	0.08905173124331367	3.7262353316017003	3.2997868875378337e-4	0.15503766848444406	0.5086177461138248	6.599573775075667e-4	ATP6V1G1_FVCD_17	significant
O75348_VCDIRPEIHENYRING_N-Term(TMTpro); C2(Carbamidomethyl)	cogn_global_lv		-0.03320115316407298	0.060991408618836916	-0.5443578680328914	0.5878100624655873	-0.1547022696492889	0.08829996332114293	0.5878100624655873	ATP6V1G1_VCDI_16	ns
O75348_VCDIRPEIHENYRING_N-Term(TMTpro); C2(Carbamidomethyl)	gpath		0.22438903071675578	0.09549693613823629	2.349698742082596	0.021421938541924878	0.03414937853516076	0.4146286828983508	0.042843877083849756	ATP6V1G1_VCDI_16	significant
O75363_TDPVSIGPVG_N-Term(TMTpro)	cogn_global_lv		-0.06005765271807528	0.05198155653107919	-1.1553646471160879	0.25106858285230915	-0.16336007317043744	0.04324476773428687	0.5021371657046183	BCAS1_TDPV_10	ns
O75363_TDPVSIGPVG_N-Term(TMTpro)	gpath		0.030991195620697132	0.08061357123651185	0.38444141780758206	0.7015787668957878	-0.1292113374654683	0.19119372870686258	0.7015787668957878	BCAS1_TDPV_10	ns
O75390_ASASSTNLKDILADLIPKEQA_N-Term(TMTpro); K9(TMTpro); K18(TMTpro)	cogn_global_lv		0.07750454994271949	0.051833358076043154	1.495263915353794	0.13888064666854136	-0.025687739049637795	0.18069683893507676	0.14863144135334255	CS_ASAS_21	ns
O75390_ASASSTNLKDILADLIPKEQA_N-Term(TMTpro); K9(TMTpro); K18(TMTpro)	gpath		-0.11864285691232956	0.08132825431987396	-1.4588147490009156	0.14863144135334255	-0.28055497363662235	0.04326925981196322	0.14863144135334255	CS_ASAS_21	ns
O75475_EIDNNPKVK_N-Term(TMTpro); K7(TMTpro); K9(TMTpro)	cogn_global_lv		-0.03354798766437185	0.08965663407551666	-0.3741829928180752	0.7092834566517117	-0.2120406348131365	0.14494465948439283	0.7092834566517117	PSIP1_EIDN_9	ns
O75475_EIDNNPKVK_N-Term(TMTpro); K7(TMTpro); K9(TMTpro)	gpath		0.18132711621325096	0.14067422617805675	1.2889860576431271	0.20121266912574515	-0.0987337546306861	0.461387987057188	0.4024253382514903	PSIP1_EIDN_9	ns
O75533_TADQTPGATPKK_N-Term(TMTpro); K11(TMTpro); K12(TMTpro)	cogn_global_lv		-0.007870768358473973	0.09895672590181308	-0.07953747748569928	0.9368169673013116	-0.20500267518048523	0.1892611384635373	0.9368169673013116	SF3B1_TADQ_12	ns
O75533_TADQTPGATPKK_N-Term(TMTpro); K11(TMTpro); K12(TMTpro)	gpath		0.18983297136610022	0.1563887757666956	1.2138529151816972	0.22861253947621232	-0.12170944570050768	0.5013753884327081	0.45722507895242465	SF3B1_TADQ_12	ns
O75694_HLQDICPLL_N-Term(TMTpro); C6(Carbamidomethyl)	cogn_global_lv		0.022693868618035486	0.033360825453911044	0.6802550089591677	0.49799747746321255	-0.043535743592113166	0.08892348082818415	0.49799747746321255	NUP155_HLQD_9	ns
O75694_HLQDICPLL_N-Term(TMTpro); C6(Carbamidomethyl)	gpath		0.060927067385639265	0.05240144959950887	1.162698128606929	0.2478644132291678	-0.04310296301692849	0.16495709778820702	0.4957288264583356	NUP155_HLQD_9	ns
O75781_AGSTAGAAETRGAVEGAARTTPS_N-Term(TMTpro)	cogn_global_lv		0.09564110389018936	0.06778684099647031	1.410909587823534	0.16187852080597914	-0.03911467605957951	0.2303968838399582	0.3237570416119583	PALM_AGST_23	ns
O75781_AGSTAGAAETRGAVEGAARTTPS_N-Term(TMTpro)	gpath		0.021572790434570624	0.10924251162956365	0.1974761483672489	0.8439209426199211	-0.1955941352093029	0.23873971607844413	0.8439209426199211	PALM_AGST_23	ns
O75781_AGSTAGAAETRGAVEGAARTTPSRREITG_N-Term(TMTpro)	cogn_global_lv		-0.006803359664231644	0.03895490134619109	-0.17464707723863504	0.8617286195937499	-0.08413861665321518	0.0705318973247519	0.8617286195937499	PALM_AGST_29	ns
O75781_AGSTAGAAETRGAVEGAARTTPSRREITG_N-Term(TMTpro)	gpath		0.027040347676734654	0.06118833307546233	0.44191999222116973	0.6595514589310243	-0.0944338519641556	0.1485145473176249	0.8617286195937499	PALM_AGST_29	ns
O75781_AQPGEATSGPPGIQP_N-Term(TMTpro)	cogn_global_lv		0.028345642076775583	0.03411589728928478	0.8308631555670225	0.4081342693239892	-0.03938297725226752	0.09607426140581868	0.4081342693239892	PALM_AQPG_15	ns
O75781_AQPGEATSGPPGIQP_N-Term(TMTpro)	gpath		-0.07767946397885567	0.05358747716888085	-1.4495824040017589	0.15046827183503145	-0.1840640568037043	0.02870512884599298	0.3009365436700629	PALM_AQPG_15	ns
O75781_AQPGEATSGPPGIQPGQEPPVT_N-Term(TMTpro)	cogn_global_lv		-0.005896757874381566	0.03118065644665433	-0.18911589896992967	0.8504054268580636	-0.06779818737506225	0.056004671626299116	0.8504054268580636	PALM_AQPG_22	ns
O75781_AQPGEATSGPPGIQPGQEPPVT_N-Term(TMTpro)	gpath		-0.022333128932283806	0.04897695350872697	-0.4559926114698901	0.6494359711865862	-0.11956467503412613	0.07489841716955853	0.8504054268580636	PALM_AQPG_22	ns
O75781_AQPGEATSGPPGIQPGQEPPVTM_N-Term(TMTpro)	cogn_global_lv		-0.02162867975379421	0.028691471457145977	-0.753836546379266	0.45281175345983804	-0.0785884522561426	0.035331092748554185	0.8328523634835806	PALM_AQPG_23	ns
O75781_AQPGEATSGPPGIQPGQEPPVTM_N-Term(TMTpro)	gpath		-0.009537352770682383	0.04506707118426899	-0.2116257506880427	0.8328523634835806	-0.09900680106430608	0.07993209552294132	0.8328523634835806	PALM_AQPG_23	ns
O75781_DTITAEL_N-Term(TMTpro)	cogn_global_lv		0.0798347972016795	0.05941315661732735	1.3437225312885723	0.18230743216792666	-0.038147957005021715	0.19781755140838073	0.36461486433585333	PALM_DTIT_7	ns
O75781_DTITAEL_N-Term(TMTpro)	gpath		-0.08540115397169919	0.09438790922810106	-0.9047891268077125	0.3679150718363552	-0.27283683536917114	0.10203452742577275	0.3679150718363552	PALM_DTIT_7	ns
O75781_EAGSTAGAAETRGAVEGAARTTPSR_N-Term(TMTpro)	cogn_global_lv		0.010836694952941879	0.06502300232922083	0.1666594061294514	0.8680078068181655	-0.11832351138553093	0.13999690129141468	0.8680078068181655	PALM_EAGS_25	ns
O75781_EAGSTAGAAETRGAVEGAARTTPSR_N-Term(TMTpro)	gpath		-0.061874749993252265	0.10308363718375296	-0.6002383276693729	0.549839302882746	-0.2666377318894367	0.14288823190293215	0.8680078068181655	PALM_EAGS_25	ns
O75781_EAGSTAGAAETRGAVEGAARTTPSRREITG_N-Term(TMTpro)	cogn_global_lv		-0.02635673624558095	0.051447961284736395	-0.5122989441643916	0.6096308045920174	-0.1284938530144159	0.07578038052325399	0.9795436369899895	PALM_EAGS_30	ns
O75781_EAGSTAGAAETRGAVEGAARTTPSRREITG_N-Term(TMTpro)	gpath		-0.0020775631998443977	0.0808117818902331	-0.02570866711819767	0.9795436369899895	-0.16250923429249706	0.15835410789280827	0.9795436369899895	PALM_EAGS_30	ns
O75781_GPPGIQPGQEPPVT_N-Term(TMTpro)	cogn_global_lv		-0.00803306107877596	0.0318556700307208	-0.25217052634677223	0.8014540245483291	-0.07127456197460444	0.055208439817052514	0.8014540245483291	PALM_GPPG_14	ns
O75781_GPPGIQPGQEPPVT_N-Term(TMTpro)	gpath		-0.02976827289219584	0.0500372297405999	-0.5949224816505387	0.553309702826978	-0.12910473344735693	0.06956818766296526	0.8014540245483291	PALM_GPPG_14	ns
O75781_ITGVQAQPGEATSGPPGIQPGQEPP_N-Term(TMTpro)	cogn_global_lv		-0.1023816142698125	0.03682262894304819	-2.7803993687729704	0.006597649006854338	-0.17552524316791718	-0.02923798537170781	0.013195298013708676	PALM_ITGV_25	significant
O75781_ITGVQAQPGEATSGPPGIQPGQEPP_N-Term(TMTpro)	gpath		-0.147195516855204	0.05873232344403826	-2.5062096682665014	0.013979677319231968	-0.2638600623703666	-0.030530971340041416	0.013979677319231968	PALM_ITGV_25	significant
O75781_ITGVQAQPGEATSGPPGIQPGQEPPV_N-Term(TMTpro)	cogn_global_lv		-0.02160998354046964	0.031225100408730663	-0.692070906341342	0.4908478862320713	-0.08372665523201031	0.04050668815107104	0.4908478862320713	PALM_ITGV_26	ns
O75781_ITGVQAQPGEATSGPPGIQPGQEPPV_N-Term(TMTpro)	gpath		0.03901867836165578	0.05097017044140849	0.7655198721869834	0.4461598788485639	-0.062377227557852126	0.14041458428116368	0.4908478862320713	PALM_ITGV_26	ns
O75781_ITGVQAQPGEATSGPPGIQPGQEPPVT_N-Term(TMTpro)	cogn_global_lv		0.045367337576433915	0.051204786533876855	0.8859979827553639	0.37792865357052285	-0.0563297883209024	0.14706446347377022	0.7523260039363328	PALM_ITGV_27	ns
O75781_ITGVQAQPGEATSGPPGIQPGQEPPVT_N-Term(TMTpro)	gpath		-0.025701479515032325	0.08120054572600335	-0.316518556436275	0.7523260039363328	-0.18697277231041218	0.13556981328034753	0.7523260039363328	PALM_ITGV_27	ns
O75781_PGEATSGPPGIQP_N-Term(TMTpro)	cogn_global_lv		0.04577125835631467	0.03150051280450344	1.4530321661865462	0.1502781686273236	-0.016954276222640882	0.10849679293527022	0.3005563372546472	PALM_PGEA_13	ns
O75781_PGEATSGPPGIQP_N-Term(TMTpro)	gpath		0.0023559712075023123	0.049625505338807295	0.04747500688239714	0.9622575700781708	-0.09646103442176746	0.10117297683677207	0.9622575700781708	PALM_PGEA_13	ns
O75781_QDTITAEL_N-Term(TMTpro)	cogn_global_lv		0.014281575688103188	0.05278256343397392	0.2705737417616731	0.7874523478718238	-0.09084401017017468	0.11940716154638106	0.7874523478718238	PALM_QDTI_8	ns
O75781_QDTITAEL_N-Term(TMTpro)	gpath		0.038260158917767476	0.07854154820189203	0.4871327315756402	0.6275663600968651	-0.11816889135502702	0.19468920919056198	0.7874523478718238	PALM_QDTI_8	ns
O75781_QNVEDEAETKKVLGLQDTITA_N-Term(TMTpro); K10(TMTpro); K11(TMTpro)	cogn_global_lv		-0.0470550295559453	0.06692562016712762	-0.703094411952236	0.48383207657358374	-0.1800348112792759	0.08592475216738528	0.692784614823849	PALM_QNVE_21	ns
O75781_QNVEDEAETKKVLGLQDTITA_N-Term(TMTpro); K10(TMTpro); K11(TMTpro)	gpath		0.041058750327831545	0.10358827114693636	0.39636485746143146	0.692784614823849	-0.1647689379598121	0.24688643861547518	0.692784614823849	PALM_QNVE_21	ns
O75781_QNVEDEAETKKVLGLQDTITAEL_N-Term(TMTpro); K10(TMTpro); K11(TMTpro)	cogn_global_lv		0.01692827113097232	0.055204818851991584	0.3066448089678246	0.7597919625489074	-0.09268219080365639	0.12653873306560104	0.7597919625489074	PALM_QNVE_23	ns
O75781_QNVEDEAETKKVLGLQDTITAEL_N-Term(TMTpro); K10(TMTpro); K11(TMTpro)	gpath		0.12920087351973078	0.08572787370192533	1.5071046083443116	0.13513730237788055	-0.04101382933682152	0.2994155763762831	0.2702746047557611	PALM_QNVE_23	ns
O75781_QPGEATSGPPGIQP_N-Term(TMTpro)	cogn_global_lv		0.0028618251792170667	0.02741712589028693	0.10438093294931858	0.9170871099339192	-0.051568051507711626	0.05729170186614575	0.9170871099339192	PALM_QPGE_14	ns
O75781_QPGEATSGPPGIQP_N-Term(TMTpro)	gpath		-0.05674019199753448	0.043065395443769756	-1.3175356086447605	0.1908278449001658	-0.14223581151863948	0.02875542752357052	0.3816556898003316	PALM_QPGE_14	ns
O75781_SGPPGIQP_N-Term(TMTpro)	cogn_global_lv		0.07061933487410815	0.03233934332881286	2.183697243202511	0.03199013898453101	0.006236648000646161	0.13500202174757014	0.06398027796906201	PALM_SGPP_8	ns
O75781_SGPPGIQP_N-Term(TMTpro)	gpath		-0.007213365409847957	0.0478956559262931	-0.15060583826117022	0.8806754536300774	-0.10256629161952187	0.08813956079982595	0.8806754536300774	PALM_SGPP_8	ns
O75781_SGPPGIQPGQEPPVT_N-Term(TMTpro)	cogn_global_lv		-0.012408494654263384	0.04259169943602301	-0.29133598373791547	0.7715677183614008	-0.09720205463217835	0.07238506532365158	0.9463042402643607	PALM_SGPP_15	ns
O75781_SGPPGIQPGQEPPVT_N-Term(TMTpro)	gpath		0.004408619945768131	0.06524935718814741	0.06756572226536754	0.9463042402643607	-0.12549287155410216	0.13431011144563842	0.9463042402643607	PALM_SGPP_15	ns
O75781_VEDEAETK_N-Term(TMTpro); K8(TMTpro)	cogn_global_lv		0.04869942733105024	0.05217430794213864	0.9333986257193474	0.35349466400805607	-0.055171640702834986	0.15257049536493547	0.35349466400805607	PALM_VEDE_8	ns
O75781_VEDEAETK_N-Term(TMTpro); K8(TMTpro)	gpath		-0.19640929894231252	0.08185687268952682	-2.39942343860691	0.018806836402806087	-0.35937381399834867	-0.033444783886276336	0.037613672805612175	PALM_VEDE_8	significant
O75781_VEDEAETKKVLGLQDTITAEL_N-Term(TMTpro); K8(TMTpro); K9(TMTpro)	cogn_global_lv		-0.02094413630218124	0.04581497136405398	-0.45714611793065146	0.6488874417535876	-0.11221223944206418	0.0703239668377017	0.6488874417535876	PALM_VEDE_21	ns
O75781_VEDEAETKKVLGLQDTITAEL_N-Term(TMTpro); K8(TMTpro); K9(TMTpro)	gpath		-0.08600005749943057	0.07593100183041511	-1.13260796547244	0.26098688346901017	-0.23726236980134865	0.06526225480248751	0.5219737669380203	PALM_VEDE_21	ns
O75781_VQAQPGEATSGPPGIQPGQEPPVT_N-Term(TMTpro)	cogn_global_lv		0.05386258041255385	0.05415407304032973	0.9946173461863377	0.32307864766381755	-0.053994603562567405	0.1617197643876751	0.32307864766381755	PALM_VQAQ_24	ns
O75781_VQAQPGEATSGPPGIQPGQEPPVT_N-Term(TMTpro)	gpath		-0.08475048957220559	0.08288350594983675	-1.022525393936627	0.30977612766664847	-0.249827298163816	0.08032631901940483	0.32307864766381755	PALM_VQAQ_24	ns
O75781_VVIEDAAEPKEPAPPNGSAAEPPTEAASREENQ_N-Term(TMTpro); K10(TMTpro)	cogn_global_lv		0.07192449664436822	0.05085200956146462	1.414388482670156	0.1612273078130991	-0.029314077534257715	0.17316307082299415	0.1612273078130991	PALM_VVIE_33	ns
O75781_VVIEDAAEPKEPAPPNGSAAEPPTEAASREENQ_N-Term(TMTpro); K10(TMTpro)	gpath		-0.26055781621153296	0.08126478310761814	-3.2062820602926956	0.001950100408005978	-0.4223435714589524	-0.09877206096411353	0.003900200816011956	PALM_VVIE_33	significant
O75821_LSTGEKEKLPGELEPVQATQNK_N-Term(TMTpro); K6(TMTpro); K8(TMTpro); K22(TMTpro)	cogn_global_lv		0.021184246685574788	0.05513224685715087	0.3842442108420457	0.7016561880955158	-0.08826710171309679	0.13063559508424638	0.7016561880955158	EIF3G_LSTG_22	ns
O75821_LSTGEKEKLPGELEPVQATQNK_N-Term(TMTpro); K6(TMTpro); K8(TMTpro); K22(TMTpro)	gpath		-0.15785325358637728	0.08659886605575523	-1.8228097061310953	0.07147765583598684	-0.32977373932600357	0.01406723215324901	0.14295531167197367	EIF3G_LSTG_22	ns
O75935_QLEAATQVKPAEE_N-Term(TMTpro); K9(TMTpro)	cogn_global_lv		0.024731072485827125	0.02985049022424451	0.8284980347070011	0.40994923902577196	-0.03470884737769775	0.084170992349352	0.40994923902577196	DCTN3_QLEA_13	ns
O75935_QLEAATQVKPAEE_N-Term(TMTpro); K9(TMTpro)	gpath		-0.041369081459896394	0.047069787265321524	-0.8788882181835331	0.38219636608625784	-0.13509700224196408	0.05235883932217129	0.40994923902577196	DCTN3_QLEA_13	ns
O76041_LPGAYQQ_N-Term(TMTpro)	cogn_global_lv		-0.05526472671068786	0.035872873963362084	-1.540571484936813	0.12746843821252443	-0.1266821326904985	0.016152679269122762	0.25493687642504886	NEBL_LPGA_7	ns
O76041_LPGAYQQ_N-Term(TMTpro)	gpath		-0.001055546409599356	0.05872393877893316	-0.017974720898285976	0.9857049196634179	-0.11796592779671562	0.1158548349775169	0.9857049196634179	NEBL_LPGA_7	ns
O76041_LPGAYQQSHSQGYG_N-Term(TMTpro)	cogn_global_lv		0.03465192325653871	0.07250384359512178	0.47793222453202694	0.6340351734735796	-0.10969214124239077	0.17899598775546818	0.6340351734735796	NEBL_LPGA_14	ns
O76041_LPGAYQQSHSQGYG_N-Term(TMTpro)	gpath		0.12988058846532327	0.11375211533709467	1.1417861380461651	0.25703602019918936	-0.09658247692466104	0.3563436538553076	0.5140720403983787	NEBL_LPGA_14	ns
O76041_NYIEFVN_N-Term(TMTpro)	cogn_global_lv		0.11117740685956663	0.054031545011137466	2.0576388633093825	0.04236455010807749	0.0039112279052535	0.21844358581387976	0.04236455010807749	NEBL_NYIE_7	significant
O76041_NYIEFVN_N-Term(TMTpro)	gpath		-0.1853815001304989	0.08486994084113055	-2.184301041018959	0.03140127043205103	-0.3538696353528056	-0.016893364908192238	0.04236455010807749	NEBL_NYIE_7	significant
O76070_EKEEVAEEAQSGGD_N-Term(TMTpro); K2(TMTpro)	cogn_global_lv		0.032320364266694046	0.05128262799868759	0.6302400155374482	0.5300506344989008	-0.0694885244300996	0.1341292529634877	0.5300506344989008	SNCG_EKEE_14	ns
O76070_EKEEVAEEAQSGGD_N-Term(TMTpro); K2(TMTpro)	gpath		-0.11272446727107722	0.08055208496312989	-1.3993985049880857	0.1649503245485324	-0.27264057477859094	0.0471916402364365	0.3299006490970648	SNCG_EKEE_14	ns
O76070_FSIAKEGVVGAVEKTKQGVTE_N-Term(TMTpro); K5(TMTpro); K14(TMTpro); K16(TMTpro)	cogn_global_lv		0.01420949030855139	0.053539371121760174	0.2654026375512689	0.7912743707888522	-0.09207959993797626	0.12049858055507903	0.7912743707888522	SNCG_FSIA_21	ns
O76070_FSIAKEGVVGAVEKTKQGVTE_N-Term(TMTpro); K5(TMTpro); K14(TMTpro); K16(TMTpro)	gpath		0.09240501473379663	0.08409685969258317	1.098792690613942	0.2746354190003844	-0.07454836036256514	0.2593583898301584	0.5492708380007688	SNCG_FSIA_21	ns
O76070_KEDLRPSAPQQEGEASK_N-Term(TMTpro); K1(TMTpro); K17(TMTpro)	cogn_global_lv		0.023453945749534678	0.08095590710620326	0.2897125927916076	0.7728250495146265	-0.13778371702282818	0.18469160852189756	0.7728250495146265	SNCG_KEDL_17	ns
O76070_KEDLRPSAPQQEGEASK_N-Term(TMTpro); K1(TMTpro); K17(TMTpro)	gpath		0.14394016943471005	0.12718233169494547	1.1317623094059894	0.2612927983009259	-0.1093653970328553	0.3972457359022754	0.5225855966018518	SNCG_KEDL_17	ns
O76070_KEDLRPSAPQQEGEASKEKEEVAEEAQSGGD_N-Term(TMTpro); K1(TMTpro); K17(TMTpro); K19(TMTpro)	cogn_global_lv		-0.014436099616437287	0.08158936068322431	-0.1769360550879462	0.8599352956971507	-0.17641145978818037	0.14753926055530578	0.9505171036115447	SNCG_KEDL_31	ns
O76070_KEDLRPSAPQQEGEASKEKEEVAEEAQSGGD_N-Term(TMTpro); K1(TMTpro); K17(TMTpro); K19(TMTpro)	gpath		-0.007974088586822912	0.12815632447718406	-0.06222157680749151	0.9505171036115447	-0.26239656036072867	0.24644838318708284	0.9505171036115447	SNCG_KEDL_31	ns
O76070_KTKEQANAVSEAVVS_N-Term(TMTpro); K1(TMTpro); K3(TMTpro)	cogn_global_lv		0.04433929418330298	0.04942529427783852	0.8970972218001336	0.37193484546978883	-0.05378232088033048	0.14246090924693644	0.37193484546978883	SNCG_KTKE_15	ns
O76070_KTKEQANAVSEAVVS_N-Term(TMTpro); K1(TMTpro); K3(TMTpro)	gpath		0.07897323673039658	0.07763468175028065	1.0172417140115486	0.31162214044288494	-0.07515109312117804	0.2330975665819712	0.37193484546978883	SNCG_KTKE_15	ns
O76070_LRPSAPQQEGEASKEKEEVAEEAQSGGD_N-Term(TMTpro); K14(TMTpro); K16(TMTpro)	cogn_global_lv		-0.06658041452222947	0.11769127295298178	-0.565720914148228	0.5729173152860014	-0.30022713225597597	0.16706630321151705	0.8893661463563454	SNCG_LRPS_28	ns
O76070_LRPSAPQQEGEASKEKEEVAEEAQSGGD_N-Term(TMTpro); K14(TMTpro); K16(TMTpro)	gpath		0.025784734200651208	0.18486333068910032	0.13947998288538624	0.8893661463563454	-0.3412153785612539	0.3927848469625563	0.8893661463563454	SNCG_LRPS_28	ns
O76070_TKTVEEAENIAVTSGVVR_N-Term(TMTpro); K2(TMTpro)	cogn_global_lv		0.04474646666385687	0.044122515851862484	1.0141413244450803	0.31309127058890607	-0.04284780220824036	0.1323407355359541	0.6261825411778121	SNCG_TKTV_18	ns
O76070_TKTVEEAENIAVTSGVVR_N-Term(TMTpro); K2(TMTpro)	gpath		0.02730619081749955	0.06930535318465404	0.3939982925236118	0.6944652913946585	-0.11028233114063785	0.16489471277563694	0.6944652913946585	SNCG_TKTV_18	ns
O76070_TVEEAENIAVTSGVVR_N-Term(TMTpro)	cogn_global_lv		0.02777427045636511	0.038211312381308246	0.7268598937196251	0.4690991055516138	-0.04808477579388914	0.10363331670661935	0.7859790518468749	SNCG_TVEE_16	ns
O76070_TVEEAENIAVTSGVVR_N-Term(TMTpro)	gpath		-0.016343794479347168	0.060020342201858465	-0.2723042535209188	0.7859790518468749	-0.13549923906633005	0.10281165010763572	0.7859790518468749	SNCG_TVEE_16	ns
O76070_VGAKTKENVVQ_N-Term(TMTpro); K4(TMTpro); K6(TMTpro)	cogn_global_lv		-0.04625880381897032	0.08349511802681682	-0.5540300428596675	0.5811432084878989	-0.21248481480274473	0.11996720716480408	0.5811432084878989	SNCG_VGAK_11	ns
O76070_VGAKTKENVVQ_N-Term(TMTpro); K4(TMTpro); K6(TMTpro)	gpath		0.21242184324291072	0.13785694155630732	1.5408860870175882	0.12739187607313593	-0.06203024476980826	0.4868739312556297	0.25478375214627186	SNCG_VGAK_11	ns
O76070_VVGAVEKTKQGVTE_N-Term(TMTpro); K7(TMTpro); K9(TMTpro)	cogn_global_lv		-0.057988428550846266	0.04615644702397611	-1.256345154139009	0.21274064574071916	-0.1498788558152912	0.033901998713598655	0.21274064574071916	SNCG_VVGA_14	ns
O76070_VVGAVEKTKQGVTE_N-Term(TMTpro); K7(TMTpro); K9(TMTpro)	gpath		0.11118587475968474	0.07620788819997143	1.4589811814221931	0.1485857366546073	-0.040532376083557434	0.2629041256029269	0.21274064574071916	SNCG_VVGA_14	ns
O76070_VVGAVEKTKQGVTEAAEK_N-Term(TMTpro); K7(TMTpro); K9(TMTpro); K18(TMTpro)	cogn_global_lv		-0.06038878575015742	0.07093273998276423	-0.8513527852558797	0.3971796056762392	-0.2016050232276254	0.08082745172731055	0.3971796056762392	SNCG_VVGA_18	ns
O76070_VVGAVEKTKQGVTEAAEK_N-Term(TMTpro); K7(TMTpro); K9(TMTpro); K18(TMTpro)	gpath		0.19693342605442302	0.1161169825541192	1.6959915916057955	0.0938755733653943	-0.03423772830270344	0.4281045804115495	0.1877511467307886	SNCG_VVGA_18	ns
O76070_VVGAVEKTKQGVTEAAEKTK_N-Term(TMTpro); K7(TMTpro); K9(TMTpro); K18(TMTpro); K20(TMTpro)	cogn_global_lv		-0.10218437163170072	0.09797401825676422	-1.0429741828481738	0.30018207006380654	-0.2972356586978828	0.09286691543448142	0.34200483181404107	SNCG_VVGA_20	ns
O76070_VVGAVEKTKQGVTEAAEKTK_N-Term(TMTpro); K7(TMTpro); K9(TMTpro); K18(TMTpro); K20(TMTpro)	gpath		0.14695565657897022	0.15371256573674816	0.9560419206758283	0.34200483181404107	-0.15906255435755914	0.4529738675154996	0.34200483181404107	SNCG_VVGA_20	ns
O76070_YVGAKTKENVVQS_N-Term(TMTpro); K5(TMTpro); K7(TMTpro)	cogn_global_lv		-0.014732574311349259	0.059660891109140454	-0.24693855618747418	0.8056045607967269	-0.133508284498675	0.10404313587597648	0.8056045607967269	SNCG_YVGA_13	ns
O76070_YVGAKTKENVVQS_N-Term(TMTpro); K5(TMTpro); K7(TMTpro)	gpath		0.1459332979896595	0.0936026592529145	1.5590721369928984	0.12302774132666125	-0.04041528181698481	0.3322818777963038	0.2460554826533225	SNCG_YVGA_13	ns
O76070_YVGAKTKENVVQSVTSVAE_N-Term(TMTpro); K5(TMTpro); K7(TMTpro)	cogn_global_lv		4.417335766446859e-5	0.050807945600885564	8.694182994814627e-4	0.9993085244129976	-0.1011066762142024	0.10119502292953132	0.9993085244129976	SNCG_YVGA_19	ns
O76070_YVGAKTKENVVQSVTSVAE_N-Term(TMTpro); K5(TMTpro); K7(TMTpro)	gpath		-0.018814737450705894	0.07971934820887024	-0.23601218365973056	0.8140418435877212	-0.17752376815991372	0.13989429325850194	0.9993085244129976	SNCG_YVGA_19	ns
O76081_DLRAVPDIK_N-Term(TMTpro); K9(TMTpro)	cogn_global_lv		-0.04271882623442705	0.06645712773583255	-0.6428027766146412	0.5219005087672288	-0.17465290576208167	0.08921525329322758	0.5219005087672288	RGS20_DLRA_9	ns
O76081_DLRAVPDIK_N-Term(TMTpro); K9(TMTpro)	gpath		-0.11329534384961082	0.10438739995772758	-1.085335432202455	0.28051961127984454	-0.32053053436901924	0.0939398466697976	0.5219005087672288	RGS20_DLRA_9	ns
O94760_CSVLINKKVDS_N-Term(TMTpro); C1(Carbamidomethyl); K7(TMTpro); K8(TMTpro)	cogn_global_lv		-0.009628951749368132	0.04697764206617534	-0.20496881763040065	0.8380350159309056	-0.10289136280356481	0.08363345930482854	0.8380350159309056	DDAH1_CSVL_11	ns
O94760_CSVLINKKVDS_N-Term(TMTpro); C1(Carbamidomethyl); K7(TMTpro); K8(TMTpro)	gpath		-0.10446596640905788	0.07379003695323305	-1.4157191231014932	0.16012791179240515	-0.25095771131917155	0.04202577850105581	0.3202558235848103	DDAH1_CSVL_11	ns
O94760_DGLLTCCSVLINKKVDS_N-Term(TMTpro); C6(Carbamidomethyl); C7(Carbamidomethyl); K13(TMTpro); K14(TMTpro)	cogn_global_lv		0.04338218154697416	0.031225241416820027	1.3893305408875265	0.16798012831879108	-0.018607760310469235	0.10537212340441755	0.2334728618058551	DDAH1_DGLL_17	ns
O94760_DGLLTCCSVLINKKVDS_N-Term(TMTpro); C6(Carbamidomethyl); C7(Carbamidomethyl); K13(TMTpro); K14(TMTpro)	gpath		-0.05881205855861666	0.04904698526109658	-1.1990963001199098	0.2334728618058551	-0.156182635267128	0.03855851814989469	0.2334728618058551	DDAH1_DGLL_17	ns
O94760_SMSELEKVDGLLTCC_N-Term(TMTpro); K7(TMTpro); C14(Carbamidomethyl); C15(Carbamidomethyl)	cogn_global_lv		0.1133005590314828	0.06881297619755038	1.6464999087703476	0.10368445302940886	-0.023695552927619032	0.2502966709905846	0.10368445302940886	DDAH1_SMSE_15	ns
O94760_SMSELEKVDGLLTCC_N-Term(TMTpro); K7(TMTpro); C14(Carbamidomethyl); C15(Carbamidomethyl)	gpath		-0.25755017224426285	0.11264692663175757	-2.2863488596204093	0.024947515448333808	-0.48181297593974304	-0.0332873685487827	0.049895030896667615	DDAH1_SMSE_15	significant
O94760_SMSELEKVDGLLTCCSVLINKKVDS_N-Term(TMTpro); K7(TMTpro); C14(Carbamidomethyl); C15(Carbamidomethyl); K21(TMTpro); K22(TMTpro)	cogn_global_lv		0.014528085192597047	0.058348158968242754	0.24898960737568895	0.8039063375900193	-0.10130765595180517	0.13036382633699928	0.8039063375900193	DDAH1_SMSE_25	ns
O94760_SMSELEKVDGLLTCCSVLINKKVDS_N-Term(TMTpro); K7(TMTpro); C14(Carbamidomethyl); C15(Carbamidomethyl); K21(TMTpro); K22(TMTpro)	gpath		-0.19047299137433785	0.09165025354731009	-2.078259295551378	0.04038192680933339	-0.3724217492006685	-0.008524233548007215	0.08076385361866678	DDAH1_SMSE_25	ns
O94760_SVLINKKVDS_N-Term(TMTpro); K6(TMTpro); K7(TMTpro)	cogn_global_lv		0.02839382285133586	0.049648107575543596	0.5719014125187424	0.5687395488330023	-0.07017013253516098	0.1269577782378327	0.5687395488330023	DDAH1_SVLI_10	ns
O94760_SVLINKKVDS_N-Term(TMTpro); K6(TMTpro); K7(TMTpro)	gpath		-0.18159849513607382	0.077984665290284	-2.32864364372285	0.021998344185599948	-0.3364176301616505	-0.026779360110497114	0.043996688371199896	DDAH1_SVLI_10	significant
O94811_AGTYDQKVQGGK_N-Term(TMTpro); K7(TMTpro); K12(TMTpro)	cogn_global_lv		0.01888756329489782	0.03468627883675058	0.5445254990825419	0.5876333131384182	-0.050167513255232055	0.0879426398450277	0.7343584514449195	TPPP_AGTY_12	ns
O94811_AGTYDQKVQGGK_N-Term(TMTpro); K7(TMTpro); K12(TMTpro)	gpath		0.01749454143326902	0.05137154640515867	0.3405492467618658	0.7343584514449195	-0.08477835114776487	0.11976743401430291	0.7343584514449195	TPPP_AGTY_12	ns
O94811_ESGYVSGYKHAGTYDQKVQGGK_N-Term(TMTpro); K9(TMTpro); K17(TMTpro); K22(TMTpro)	cogn_global_lv		-0.07411660260278304	0.06936814572915885	-1.06845298838121	0.28861180172919354	-0.21221797219658112	0.06398476699101506	0.28861180172919354	TPPP_ESGY_22	ns
O94811_ESGYVSGYKHAGTYDQKVQGGK_N-Term(TMTpro); K9(TMTpro); K17(TMTpro); K22(TMTpro)	gpath		0.19967940194020817	0.10627016479960362	1.8789789431186894	0.0639829802527883	-0.011888244153217986	0.4112470480336343	0.1279659605055766	TPPP_ESGY_22	ns
O94811_HAGTYDQKVQG_N-Term(TMTpro); K8(TMTpro)	cogn_global_lv		-0.04599331963823903	0.04421326809986868	-1.040260573689092	0.3014326796645163	-0.13401517483744804	0.04202853556096999	0.5097466867384435	TPPP_HAGT_11	ns
O94811_HAGTYDQKVQG_N-Term(TMTpro); K8(TMTpro)	gpath		0.04834582249005433	0.0729995484825751	0.6622756372471867	0.5097466867384435	-0.09698511463105726	0.19367675961116593	0.5097466867384435	TPPP_HAGT_11	ns
O94811_LVDESGYVSGYKHAGTYDQKVQG_N-Term(TMTpro); K12(TMTpro); K20(TMTpro)	cogn_global_lv		-0.0737959903833376	0.04866729943860104	-1.5163362511297565	0.13347680856250985	-0.17068514081765734	0.023093160050982123	0.13347680856250985	TPPP_LVDE_23	ns
O94811_LVDESGYVSGYKHAGTYDQKVQG_N-Term(TMTpro); K12(TMTpro); K20(TMTpro)	gpath		0.1777747581575307	0.07966842901093743	2.2314329573779412	0.028523654813625298	0.01916709978427364	0.3363824165307877	0.057047309627250596	TPPP_LVDE_23	ns
O94811_LVDESGYVSGYKHAGTYDQKVQGGK_N-Term(TMTpro); K12(TMTpro); K20(TMTpro); K25(TMTpro)	cogn_global_lv		-0.05413602234827395	0.03388166003653521	-1.5977972239228564	0.1141316133031292	-0.12158922591848428	0.01331718122193639	0.2282632266062584	TPPP_LVDE_25	ns
O94811_LVDESGYVSGYKHAGTYDQKVQGGK_N-Term(TMTpro); K12(TMTpro); K20(TMTpro); K25(TMTpro)	gpath		0.0463742838773693	0.05190580716724027	0.8934315138949978	0.37437447921988376	-0.05696224017583585	0.14971080793057445	0.37437447921988376	TPPP_LVDE_25	ns
O94811_TDTTKFTGSH_N-Term(TMTpro); K5(TMTpro)	cogn_global_lv		0.011587250401326639	0.057542079935388984	0.20137003066864043	0.8409334628937374	-0.10297023077137055	0.1261447315740238	0.8409334628937374	TPPP_TDTT_10	ns
O94811_TDTTKFTGSH_N-Term(TMTpro); K5(TMTpro)	gpath		-0.06815792883078206	0.09028542785544094	-0.7549161636572408	0.4525726970392704	-0.24790240823319606	0.11158655057163194	0.8409334628937374	TPPP_TDTT_10	ns
O94811_TPPKSPGDPSK_N-Term(TMTpro); K4(TMTpro); K11(TMTpro)	cogn_global_lv		-0.10565200839757488	0.1336291756404869	-0.7906357866175782	0.43155393173123213	-0.37168726102916083	0.16038324423401107	0.43155393173123213	TPPP_TPPK_11	ns
O94811_TPPKSPGDPSK_N-Term(TMTpro); K4(TMTpro); K11(TMTpro)	gpath		0.24245432454427326	0.21875112480270892	1.1083569273663951	0.27111363410157213	-0.19304571106846016	0.6779543601570067	0.43155393173123213	TPPP_TPPK_11	ns
O94811_TPPKSPGDPSKD_N-Term(TMTpro); K4(TMTpro); K11(TMTpro)	cogn_global_lv		-0.0348157076223379	0.06620530541713898	-0.525874888771753	0.6002268879803536	-0.16628632323901185	0.09665490799433604	0.6002268879803536	TPPP_TPPK_12	ns
O94811_TPPKSPGDPSKD_N-Term(TMTpro); K4(TMTpro); K11(TMTpro)	gpath		0.1278993096179398	0.10480612160418107	1.220341976788095	0.22542059978785775	-0.08022487681819193	0.33602349605407156	0.4508411995757155	TPPP_TPPK_12	ns
O94811_TYDQKVQGGK_N-Term(TMTpro); K5(TMTpro); K10(TMTpro)	cogn_global_lv		-0.06057071911730562	0.045399098448744624	-1.334183302906107	0.18602603259282793	-0.15095338119068225	0.029811942956070994	0.22844753622578678	TPPP_TYDQ_10	ns
O94811_TYDQKVQGGK_N-Term(TMTpro); K5(TMTpro); K10(TMTpro)	gpath		0.08646287449955954	0.07122716847647477	1.2139030141022227	0.22844753622578678	-0.055339525081586696	0.2282652740807058	0.22844753622578678	TPPP_TYDQ_10	ns
O94811_VDESGYVSG_N-Term(TMTpro)	cogn_global_lv		0.024485395523410832	0.030229574432313205	0.809981482810348	0.41997509638491193	-0.0355278974538831	0.08449868850070477	0.41997509638491193	TPPP_VDES_9	ns
O94811_VDESGYVSG_N-Term(TMTpro)	gpath		0.06299568477521415	0.04748304334429331	1.3266985504370628	0.18778869636797577	-0.03127007467353919	0.15726144422396748	0.37557739273595153	TPPP_VDES_9	ns
O94811_VDESGYVSGYKHAGTYDQ_N-Term(TMTpro); K11(TMTpro)	cogn_global_lv		-0.0855995291363455	0.08045253076620669	-1.0639755930748267	0.2900653279924812	-0.24533991493014304	0.07414085665745204	0.2900653279924812	TPPP_VDES_18	ns
O94811_VDESGYVSGYKHAGTYDQ_N-Term(TMTpro); K11(TMTpro)	gpath		0.2489383720736167	0.12698898390824812	1.9603147014191347	0.05291986462458798	-0.0032012323350309457	0.5010779764822644	0.10583972924917597	TPPP_VDES_18	ns
O94811_VDESGYVSGYKHAGTYDQKVQGGK_N-Term(TMTpro); K11(TMTpro); K19(TMTpro); K24(TMTpro)	cogn_global_lv		-0.0682595887501413	0.05065397119271869	-1.3475663831062739	0.1810029486418431	-0.16882043589202464	0.03230125839174203	0.1810029486418431	TPPP_VDES_24	ns
O94811_VDESGYVSGYKHAGTYDQKVQGGK_N-Term(TMTpro); K11(TMTpro); K19(TMTpro); K24(TMTpro)	gpath		0.22561236203334223	0.0795646235473781	2.8355863696005237	0.005589492740420858	0.06765661329237269	0.38356811077431174	0.011178985480841716	TPPP_VDES_24	significant
O94813_VVKCGCTRC_N-Term(TMTpro); K3(TMTpro); C4(Carbamidomethyl); C6(Carbamidomethyl); C9(Carbamidomethyl)	cogn_global_lv		-0.03253364747371884	0.032785039069493795	-0.9923321245632166	0.32410401173997616	-0.09780364640609733	0.03273635145865965	0.40911104127671194	SLIT2_VVKC_9	ns
O94813_VVKCGCTRC_N-Term(TMTpro); K3(TMTpro); C4(Carbamidomethyl); C6(Carbamidomethyl); C9(Carbamidomethyl)	gpath		-0.04269229370974625	0.05144081136744166	-0.8299304107937807	0.40911104127671194	-0.1451030822379126	0.0597184948184201	0.40911104127671194	SLIT2_VVKC_9	ns
O94819_SPPSSGGPRVVE_N-Term(TMTpro)	cogn_global_lv		-0.045131322263877116	0.08838354178589845	-0.5106303883273186	0.6110520733583686	-0.22108943735952868	0.13082679283177445	0.6110520733583686	KBTBD11_SPPS_12	ns
O94819_SPPSSGGPRVVE_N-Term(TMTpro)	gpath		-0.20096684790758013	0.13540124869175996	-1.4842318652841955	0.1417774441641997	-0.47053002697901325	0.068596331163853	0.2835548883283994	KBTBD11_SPPS_12	ns
O94856_TVKKDKEETEGNESSEATSPVN_N-Term(TMTpro); K3(TMTpro); K4(TMTpro); K6(TMTpro)	cogn_global_lv		0.06536392267069997	0.061722652199509905	1.058994070109304	0.29271202835387655	-0.05742209474547155	0.1881499400868715	0.5854240567077531	NFASC_TVKK_22	ns
O94856_TVKKDKEETEGNESSEATSPVN_N-Term(TMTpro); K3(TMTpro); K4(TMTpro); K6(TMTpro)	gpath		0.0032515438372722845	0.0980503169040908	0.03316199212749944	0.973625995681271	-0.19180177111315727	0.19830485878770182	0.973625995681271	NFASC_TVKK_22	ns
O94856_TVKKDKEETEGNESSEATSPVNA_N-Term(TMTpro); K3(TMTpro); K4(TMTpro); K6(TMTpro)	cogn_global_lv		0.04346929819382162	0.07812428125966159	0.5564121358037556	0.57954262944788	-0.1120960202510379	0.19903461663868113	0.57954262944788	NFASC_TVKK_23	ns
O94856_TVKKDKEETEGNESSEATSPVNA_N-Term(TMTpro); K3(TMTpro); K4(TMTpro); K6(TMTpro)	gpath		0.14556427091201715	0.12991112730996662	1.1204911690489936	0.26598716481778406	-0.11312183235381387	0.40425037417784815	0.5319743296355681	NFASC_TVKK_23	ns
O94925_APGPKDGPGETDA_N-Term(TMTpro); K5(TMTpro)	cogn_global_lv		-0.01638525453762582	0.03977818748267877	-0.41191556414582	0.6815311175997061	-0.09557754249015875	0.0628070334149071	0.8915002053574936	GLS_APGP_13	ns
O94925_APGPKDGPGETDA_N-Term(TMTpro); K5(TMTpro)	gpath		-0.008541399666541868	0.0624132926759023	-0.136852252145955	0.8915002053574936	-0.13279672044524815	0.1157139211121644	0.8915002053574936	GLS_APGP_13	ns
O94925_GPKDGPGETDA_N-Term(TMTpro); K3(TMTpro)	cogn_global_lv		-0.02787234446388012	0.037260694216576865	-0.7480361021153499	0.45628619139742244	-0.10184417504865084	0.0460994861208906	0.6240434691539734	GLS_GPKD_11	ns
O94925_GPKDGPGETDA_N-Term(TMTpro); K3(TMTpro)	gpath		-0.028779646863116175	0.05852716062826799	-0.49173147226308317	0.6240434691539734	-0.14497075123271266	0.0874114575064803	0.6240434691539734	GLS_GPKD_11	ns
O94973_ELLSAQF_N-Term(TMTpro)	cogn_global_lv		0.07964593135989065	0.05889072393760071	1.3524359361634217	0.17948048200421937	-0.03728298152671032	0.19657484424649163	0.17948048200421937	AP2A2_ELLS_7	ns
O94973_ELLSAQF_N-Term(TMTpro)	gpath		-0.22606588786416512	0.09230570594290397	-2.4490998205896286	0.016174477021081008	-0.4093410308318465	-0.042790744896483796	0.032348954042162016	AP2A2_ELLS_7	significant
O95196_EGGKGDQADL_N-Term(TMTpro); K4(TMTpro)	cogn_global_lv		-0.028898072922445703	0.036200669441656994	-0.7982745448677252	0.4271349970310526	-0.10096806956938947	0.043171923724498074	0.4271349970310526	CSPG5_EGGK_10	ns
O95196_EGGKGDQADL_N-Term(TMTpro); K4(TMTpro)	gpath		0.05258277676946715	0.059770124163605186	0.8797501679189331	0.38169709311359157	-0.06641039972415705	0.17157595326309136	0.4271349970310526	CSPG5_EGGK_10	ns
O95196_GGKGDQADLDVNCLQNNLT_N-Term(TMTpro); K3(TMTpro); C13(Carbamidomethyl)	cogn_global_lv		-0.023429009228411846	0.0447139185967668	-0.5239757543886114	0.6017811525670453	-0.11244758300186958	0.06558956454504589	0.6017811525670453	CSPG5_GGKG_19	ns
O95196_GGKGDQADLDVNCLQNNLT_N-Term(TMTpro); K3(TMTpro); C13(Carbamidomethyl)	gpath		-0.07967484874059644	0.06850054081980558	-1.16312729486597	0.24832387658157096	-0.21604894964372195	0.05669925216252908	0.4966477531631419	CSPG5_GGKG_19	ns
O95196_LEGGKGDQADLDVNCLQNNLT_N-Term(TMTpro); K5(TMTpro); C15(Carbamidomethyl)	cogn_global_lv		-0.06436118114014035	0.04517434214645434	-1.4247286862857382	0.15822459421293528	-0.1542963877879054	0.025574025507624706	0.31644918842587055	CSPG5_LEGG_21	ns
O95196_LEGGKGDQADLDVNCLQNNLT_N-Term(TMTpro); K5(TMTpro); C15(Carbamidomethyl)	gpath		-0.05654618644257875	0.06920589752191422	-0.8170717882052357	0.4163760991880616	-0.19432454466856397	0.08123217178340647	0.4163760991880616	CSPG5_LEGG_21	ns
O95196_SCLKEEESF_N-Term(TMTpro); C2(Carbamidomethyl); K4(TMTpro)	cogn_global_lv		-0.08251633508783644	0.03766809852014437	-2.1906158879697064	0.030926188609144485	-0.157296965475097	-0.007735704700575885	0.030926188609144485	CSPG5_SCLK_9	significant
O95196_SCLKEEESF_N-Term(TMTpro); C2(Carbamidomethyl); K4(TMTpro)	gpath		-0.15318940188393604	0.05916709012010597	-2.589098121488988	0.011134749399278018	-0.27065092691937664	-0.03572787684849543	0.022269498798556036	CSPG5_SCLK_9	significant
O95197_AEPSAPGGGGSPGACPA_N-Term(TMTpro); C15(Carbamidomethyl)	cogn_global_lv		-0.018249066740732633	0.07357479507254713	-0.24803421773364726	0.804759750617629	-0.16472523184933388	0.12822709836786864	0.804759750617629	RTN3_AEPS_17	ns
O95197_AEPSAPGGGGSPGACPA_N-Term(TMTpro); C15(Carbamidomethyl)	gpath		0.2663982364688842	0.12044202998414785	2.2118378152871268	0.029904599560477807	0.026616574113213692	0.5061798988245547	0.059809199120955614	RTN3_AEPS_17	ns
O95197_AEPSAPGGGGSPGACPALGTKS_N-Term(TMTpro); C15(Carbamidomethyl); K21(TMTpro)	cogn_global_lv		-0.02731890818811159	0.07251626239164483	-0.3767280233028008	0.7072158818039167	-0.17128189087159246	0.11664407449536929	0.7411649606383177	RTN3_AEPS_22	ns
O95197_AEPSAPGGGGSPGACPALGTKS_N-Term(TMTpro); C15(Carbamidomethyl); K21(TMTpro)	gpath		0.03773402320499755	0.11390477355274937	0.33127692569901734	0.7411649606383177	-0.18839554279466464	0.26386358920465974	0.7411649606383177	RTN3_AEPS_22	ns
O95197_DGSTPITK_N-Term(TMTpro); K8(TMTpro)	cogn_global_lv		-0.02832493221911112	0.06017877966421451	-0.47067973756128895	0.6389483705800645	-0.1477949149372292	0.09114505049900698	0.6389483705800645	RTN3_DGST_8	ns
O95197_DGSTPITK_N-Term(TMTpro); K8(TMTpro)	gpath		0.21731914876390093	0.09452569732996785	2.299048353013349	0.023693369559783194	0.029661913282525265	0.4049763842452766	0.04738673911956639	RTN3_DGST_8	significant
O95452_DSGQNAITGFPS_N-Term(TMTpro)	cogn_global_lv		0.05089525525622481	0.03160694173284795	1.6102556105050563	0.11065999918169872	-0.01185245753665138	0.11364296804910101	0.11065999918169872	GJB6_DSGQ_12	ns
O95452_DSGQNAITGFPS_N-Term(TMTpro)	gpath		-0.1003037949719798	0.049646540266115445	-2.0203582049087667	0.04616171162705745	-0.1988646388558616	-0.0017429510880980076	0.0923234232541149	GJB6_DSGQ_12	ns
O95487_YTVPTQNVTPNTVNQQPGAQQ_N-Term(TMTpro)	cogn_global_lv		0.02018431672818362	0.039894478618883684	0.5059426122849381	0.6140941246758493	-0.05903821129557625	0.09940684475194349	0.6140941246758493	SEC24B_YTVP_21	ns
O95487_YTVPTQNVTPNTVNQQPGAQQ_N-Term(TMTpro)	gpath		0.1323364541035219	0.06272324002344226	2.1098472281416316	0.03755686815643972	0.0077805302633217055	0.2568923779437221	0.07511373631287944	SEC24B_YTVP_21	ns
O95487_YTVPTQNVTPNTVNQQPGAQQL_N-Term(TMTpro)	cogn_global_lv		-0.002598112518450824	0.03698597266494524	-0.07024588867750062	0.944164917171545	-0.07614877530246023	0.07095255026555858	0.944164917171545	SEC24B_YTVP_22	ns
O95487_YTVPTQNVTPNTVNQQPGAQQL_N-Term(TMTpro)	gpath		-0.05347385313524131	0.05839837845952033	-0.9156735948123539	0.3624593714713856	-0.16960543307554943	0.06265772680506682	0.7249187429427713	SEC24B_YTVP_22	ns
O95670_CDVRPQVHPNYRISA_N-Term(TMTpro); C1(Carbamidomethyl)	cogn_global_lv		-0.026451793620075794	0.030672720308747986	-0.8623882509870386	0.39064566746387985	-0.0873448423932612	0.03444125515310961	0.6834145150781135	ATP6V1G2_CDVR_15	ns
O95670_CDVRPQVHPNYRISA_N-Term(TMTpro); C1(Carbamidomethyl)	gpath		-0.01970827079193505	0.048179113839950195	-0.409062542275174	0.6834145150781135	-0.11535590489070179	0.0759393633068317	0.6834145150781135	ATP6V1G2_CDVR_15	ns
O95670_MVCDVRPQVHPNYRISA_N-Term(TMTpro); C3(Carbamidomethyl)	cogn_global_lv		0.011846278612775778	0.028399267548622147	0.41713324445758554	0.6775220784112626	-0.044533395786947455	0.06822595301249901	0.6775220784112626	ATP6V1G2_MVCD_17	ns
O95670_MVCDVRPQVHPNYRISA_N-Term(TMTpro); C3(Carbamidomethyl)	gpath		0.1324181681604129	0.044608092481645295	2.968478605421168	0.003787645348971696	0.043859907796760536	0.2209764285240653	0.007575290697943392	ATP6V1G2_MVCD_17	significant
O95741_EYYASQGISPGAPRPCTLATTPSPSP_N-Term(TMTpro); C16(Carbamidomethyl)	cogn_global_lv		0.09023163664574949	0.05250077946488409	1.718672323829063	0.08940205504618298	-0.014190302137751062	0.19465357542925005	0.17880411009236596	CPNE6_EYYA_26	ns
O95741_EYYASQGISPGAPRPCTLATTPSPSP_N-Term(TMTpro); C16(Carbamidomethyl)	gpath		-0.0736072011064574	0.08432985081674295	-0.8728487053346398	0.38526374536004504	-0.2413358826491307	0.09412148043621592	0.38526374536004504	CPNE6_EYYA_26	ns
O95782_AAPPPAAPPASAGAGNLL_N-Term(TMTpro)	cogn_global_lv		-0.04845697399877565	0.03467625516935307	-1.3974108150410083	0.16625237656066058	-0.11749209496004845	0.02057814696249715	0.16625237656066058	AP2A1_AAPP_18	ns
O95782_AAPPPAAPPASAGAGNLL_N-Term(TMTpro)	gpath		-0.096522234285063	0.056393113029059756	-1.7115961347146138	0.09094495141860667	-0.208792298060133	0.015747829490006984	0.16625237656066058	AP2A1_AAPP_18	ns
O95782_APPPAAPPASAGAGN_N-Term(TMTpro)	cogn_global_lv		-0.058741986596691685	0.04242108667052423	-1.384735545624479	0.1693769528757231	-0.1429584914791436	0.025474518285760243	0.3387539057514462	AP2A1_APPP_15	ns
O95782_APPPAAPPASAGAGN_N-Term(TMTpro)	gpath		0.05192971892417395	0.06663283671421469	0.779341260029169	0.43771587193053696	-0.08035318702913874	0.18421262487748663	0.43771587193053696	AP2A1_APPP_15	ns
O95782_ELLAQQF_N-Term(TMTpro)	cogn_global_lv		0.052291757717963905	0.06864306275384588	0.7617923154956273	0.44809109386728363	-0.08400065250131744	0.18858416793724525	0.44809109386728363	AP2A1_ELLA_7	ns
O95782_ELLAQQF_N-Term(TMTpro)	gpath		-0.33339757853852603	0.10802645533689073	-3.086258615991741	0.0026631548565263915	-0.5478866379516782	-0.11890851912537376	0.005326309713052783	AP2A1_ELLA_7	significant
O95817_AQPSFHQAQKTHYPAQQ_N-Term(TMTpro); K10(TMTpro)	cogn_global_lv		-0.016875691838655036	0.03977505118648717	-0.424278318575445	0.6725307754851448	-0.09606173590510798	0.06231035222779792	0.6725307754851448	BAG3_AQPS_17	ns
O95817_AQPSFHQAQKTHYPAQQ_N-Term(TMTpro); K10(TMTpro)	gpath		0.1048141389148041	0.06567170675839502	1.5960319000146188	0.11452560894611236	-0.025928185989007535	0.23555646381861572	0.2290512178922247	BAG3_AQPS_17	ns
O96000_PDSWDKDVYPEPPRRTPVQPNPI_N-Term(TMTpro); K6(TMTpro)	cogn_global_lv		0.07324791253976938	0.04557818938588208	1.60708254379359	0.11135505705464183	-0.017236233676516666	0.16373205875605543	0.11135505705464183	NDUFB10_PDSW_23	ns
O96000_PDSWDKDVYPEPPRRTPVQPNPI_N-Term(TMTpro); K6(TMTpro)	gpath		-0.17222475825491768	0.07159184946549849	-2.405647563804259	0.01808005718239443	-0.31435254924911304	-0.03009696726072228	0.03616011436478886	NDUFB10_PDSW_23	significant
O96008_ASSPPAGPPPPPAPALV_N-Term(TMTpro)	cogn_global_lv		0.0036478713668180785	0.03149469535744788	0.11582494529369779	0.90806448172931	-0.058972020668167376	0.06626776340180353	0.90806448172931	TOMM40_ASSP_17	ns
O96008_ASSPPAGPPPPPAPALV_N-Term(TMTpro)	gpath		-0.06698910722565211	0.05025211952303708	-1.3330603338022846	0.18607399531789987	-0.16690378375601628	0.032925569304712035	0.37214799063579973	TOMM40_ASSP_17	ns
P00338_TLTSEEEARLKKSADTLWGIQKELQF_N-Term(TMTpro); K11(TMTpro); K12(TMTpro); K22(TMTpro)	cogn_global_lv		0.01924485417675593	0.06935697536643182	0.27747539559042356	0.7821491955490316	-0.11883427693314948	0.15732398528666133	0.7821491955490316	LDHA_TLTS_26	ns
P00338_TLTSEEEARLKKSADTLWGIQKELQF_N-Term(TMTpro); K11(TMTpro); K12(TMTpro); K22(TMTpro)	gpath		-0.26500974018999096	0.10272001488908863	-2.5799231092025616	0.011760189510953456	-0.4695095807402263	-0.06050989963975564	0.02352037902190691	LDHA_TLTS_26	significant
P00367_NAIEKVFKVYNEAGVTFT_N-Term(TMTpro); K5(TMTpro); K8(TMTpro)	cogn_global_lv		0.06841983696482837	0.046184372075558	1.4814499773406677	0.1417960328397956	-0.023267734044444432	0.16010740797410117	0.1417960328397956	GLUD1_NAIE_18	ns
P00367_NAIEKVFKVYNEAGVTFT_N-Term(TMTpro); K5(TMTpro); K8(TMTpro)	gpath		-0.15231781506115186	0.07254400970820683	-2.0996608220832917	0.03840924122469	-0.29633588313268205	-0.0082997469896216591	0.07681848244938	GLUD1_NAIE_18	ns
P00387_CLPNLDHVGHPTERCFVF_N-Term(TMTpro); C1(Carbamidomethyl); C15(Carbamidomethyl)	cogn_global_lv		-0.025664238370122307	0.043291317067346714	-0.5928264628723906	0.5550122164866127	-0.11185063005864704	0.06052215331840242	0.5550122164866127	CYB5R3_CLPN_18	ns
P00387_CLPNLDHVGHPTERCFVF_N-Term(TMTpro); C1(Carbamidomethyl); C15(Carbamidomethyl)	gpath		0.10488362915770821	0.06792024598915038	1.5442174513688067	0.12658338496537816	-0.03033519348276084	0.24010245179817727	0.2531667699307563	CYB5R3_CLPN_18	ns
P00403_VLELIPLKIFEMGPVFTL_N-Term(TMTpro); K8(TMTpro)	cogn_global_lv		0.08823461831029371	0.060219523466720146	1.4652161496936436	0.1461637919018485	-0.03131625108263532	0.20778548770322275	0.1461637919018485	MT-CO2_VLEL_18	ns
P00403_VLELIPLKIFEMGPVFTL_N-Term(TMTpro); K8(TMTpro)	gpath		-0.27301550660676704	0.0945896955759478	-2.8863134080768647	0.004824845842671472	-0.46079979467019694	-0.08523121854333715	0.009649691685342944	MT-CO2_VLEL_18	significant
P00441_CGVIGIAQ_N-Term(TMTpro); C1(Carbamidomethyl)	cogn_global_lv		-0.032542336984959355	0.03885049850770943	-0.8376298435012799	0.4047979358510597	-0.10988773806090563	0.044803064090986916	0.4047979358510597	SOD1_CGVI_8	ns
P00441_CGVIGIAQ_N-Term(TMTpro); C1(Carbamidomethyl)	gpath		-0.05508214208875972	0.060957717970991906	-0.9036122729360012	0.3689833343062683	-0.17643963623275866	0.06627535205523923	0.4047979358510597	SOD1_CGVI_8	ns
P00441_EESTKTGNAGSRLACGVIGIAQ_N-Term(TMTpro); K5(TMTpro); C15(Carbamidomethyl)	cogn_global_lv		-0.006425710913870067	0.02814521344973546	-0.2283056380206796	0.8198993463059663	-0.062301024158833825	0.049449602331093696	0.9600288073308909	SOD1_EEST_22	ns
P00441_EESTKTGNAGSRLACGVIGIAQ_N-Term(TMTpro); K5(TMTpro); C15(Carbamidomethyl)	gpath		0.0022214964542581783	0.044209037515911584	0.050249826259135905	0.9600288073308909	-0.08554453963821751	0.08998753254673386	0.9600288073308909	SOD1_EEST_22	ns
P00505_AGVTSSNVGYLAHAIHQVTK_N-Term(TMTpro); K20(TMTpro)	cogn_global_lv		0.07683263107450355	0.038985465416041656	1.970801945149759	0.051656933460110875	-5.633032648220404e-4	0.15422856541382915	0.10331386692022175	GOT2_AGVT_20	ns
P00505_AGVTSSNVGYLAHAIHQVTK_N-Term(TMTpro); K20(TMTpro)	gpath		-0.08364170669815034	0.06123634152681325	-1.3658834707087548	0.17520050185846334	-0.20521121516526175	0.03792780176896106	0.17520050185846334	GOT2_AGVT_20	ns
P00505_TKDGRISVAGVTSSNVGYLAHAIHQVTK_N-Term(TMTpro); K2(TMTpro); K28(TMTpro)	cogn_global_lv		0.05350287083602537	0.07050523166149159	0.7588496566170063	0.4498211903080188	-0.08646771107233839	0.19347345274438912	0.4498211903080188	GOT2_TKDG_28	ns
P00505_TKDGRISVAGVTSSNVGYLAHAIHQVTK_N-Term(TMTpro); K2(TMTpro); K28(TMTpro)	gpath		-0.23519631827192847	0.11074595107113017	-2.1237464304303644	0.03628919769914136	-0.4550548287700604	-0.015337807773796536	0.07257839539828272	GOT2_TKDG_28	ns
P00505_TSSNVGYLAHAIHQVTK_N-Term(TMTpro); K17(TMTpro)	cogn_global_lv		0.07109535675659753	0.04297463171272473	1.6543563940664625	0.10135561100833514	-0.014220073976368416	0.1564107874895635	0.10135561100833514	GOT2_TSSN_17	ns
P00505_TSSNVGYLAHAIHQVTK_N-Term(TMTpro); K17(TMTpro)	gpath		-0.12918895412504	0.06750231647783746	-1.9138447517938983	0.05865019495097551	-0.2631979956516125	0.004820087401532502	0.10135561100833514	GOT2_TSSN_17	ns
P00558_AKWNTEDKVSHVSTGGGASLELLEGKVLPGVDALSNI_N-Term(TMTpro); K2(TMTpro); K8(TMTpro); K26(TMTpro)	cogn_global_lv		0.002943470499031349	0.0466433975527626	0.06310583391147098	0.9498148174558696	-0.08965538129949649	0.09554232229755918	0.9498148174558696	PGK1_AKWN_37	ns
P00558_AKWNTEDKVSHVSTGGGASLELLEGKVLPGVDALSNI_N-Term(TMTpro); K2(TMTpro); K8(TMTpro); K26(TMTpro)	gpath		-0.13469935921583132	0.07326502305488965	-1.8385220341078101	0.06910994855315607	-0.2801488197574044	0.010750101325741779	0.13821989710631213	PGK1_AKWN_37	ns
P00558_CAKWNTEDKVSHVSTGGGASLELLEGKVLPGVDALSNI_N-Term(TMTpro); C1(Carbamidomethyl); K3(TMTpro); K9(TMTpro); K27(TMTpro)	cogn_global_lv		-0.1343345313017047	0.0538247886201737	-2.4957744330342932	0.014678693690161828	-0.24149145395558635	-0.027177608647823023	0.029357387380323657	PGK1_CAKW_38	significant
P00558_CAKWNTEDKVSHVSTGGGASLELLEGKVLPGVDALSNI_N-Term(TMTpro); C1(Carbamidomethyl); K3(TMTpro); K9(TMTpro); K27(TMTpro)	gpath		-0.13623035512473114	0.0797163235457673	-1.7089392619382102	0.09143856336252018	-0.29493336419226635	0.02247265394280404	0.09143856336252018	PGK1_CAKW_38	ns
P00558_GGGASLELLEGKVLPGVDALSNI_N-Term(TMTpro); K12(TMTpro)	cogn_global_lv		0.007855511490519856	0.04231402479030179	0.18564793893868278	0.8532220289637886	-0.07643834843874459	0.0921493714197843	0.8532220289637886	PGK1_GGGA_23	ns
P00558_GGGASLELLEGKVLPGVDALSNI_N-Term(TMTpro); K12(TMTpro)	gpath		-0.02350771825619579	0.062130846079788284	-0.37835825100477843	0.7062333290846015	-0.14727871056172376	0.10026327404933219	0.8532220289637886	PGK1_GGGA_23	ns
P00558_GKVLPGVDALSNI_N-Term(TMTpro); K2(TMTpro)	cogn_global_lv		0.029114535810102288	0.06130371268579091	0.4749228804351112	0.6359435405459889	-0.09260542280099067	0.15083449442119523	0.6359435405459889	PGK1_GKVL_13	ns
P00558_GKVLPGVDALSNI_N-Term(TMTpro); K2(TMTpro)	gpath		0.13431901063443288	0.09627841236764521	1.3951103609968893	0.16627014616535873	-0.05684403406722624	0.325482055336092	0.33254029233071747	PGK1_GKVL_13	ns
P00558_LEGKVLPGVDALSNI_N-Term(TMTpro); K4(TMTpro)	cogn_global_lv		-0.013378438776656214	0.06720504570969861	-0.19906896328061752	0.842643374323617	-0.1468343404801697	0.12007746292685727	0.842643374323617	PGK1_LEGK_15	ns
P00558_LEGKVLPGVDALSNI_N-Term(TMTpro); K4(TMTpro)	gpath		0.23610838206349227	0.1050974663069846	2.246565881748577	0.027034083096959403	0.027405642787933254	0.4448111213390513	0.054068166193918805	PGK1_LEGK_15	ns
P00558_STGGGASLELLEGKVLPGVDALSNI_N-Term(TMTpro); K14(TMTpro)	cogn_global_lv		0.049720783263796225	0.052027326314451325	0.955666700289105	0.34166622549188286	-0.05356651851167625	0.15300808503926872	0.34166622549188286	PGK1_STGG_25	ns
P00558_STGGGASLELLEGKVLPGVDALSNI_N-Term(TMTpro); K14(TMTpro)	gpath		-0.1284144622549971	0.08172181834740248	-1.5713608048844736	0.11942365474723599	-0.29065278413747186	0.03382385962747764	0.23884730949447197	PGK1_STGG_25	ns
P00568_CTHLDALK_N-Term(TMTpro); C1(Carbamidomethyl); K8(TMTpro)	cogn_global_lv		-0.02738803973858813	0.05646647112195859	-0.48503189936262037	0.6290131820638876	-0.13980414825787937	0.08502806878070313	0.6290131820638876	AK1_CTHL_8	ns
P00568_CTHLDALK_N-Term(TMTpro); C1(Carbamidomethyl); K8(TMTpro)	gpath		-0.1593227304957436	0.08859089694075092	-1.7984097237699006	0.07598093124390863	-0.33569365799363615	0.017048197002148963	0.15196186248781726	AK1_CTHL_8	ns
P00568_VVGGPGSGKGTQCEKIVQK_N-Term(TMTpro); K9(TMTpro); C13(Carbamidomethyl); K15(TMTpro); K19(TMTpro)	cogn_global_lv		0.01701910027225871	0.08517034423347546	0.1998242513333591	0.8420451464957819	-0.15206541108615712	0.18610361163067457	0.8420451464957819	AK1_VVGG_19	ns
P00568_VVGGPGSGKGTQCEKIVQK_N-Term(TMTpro); K9(TMTpro); C13(Carbamidomethyl); K15(TMTpro); K19(TMTpro)	gpath		0.1678360548873349	0.13378114719880405	1.2545568520048938	0.2127175041043824	-0.09775310183920752	0.43342521161387737	0.4254350082087648	AK1_VVGG_19	ns
P00568_VVGGPGSGKGTQCEKIVQKYG_N-Term(TMTpro); K9(TMTpro); C13(Carbamidomethyl); K15(TMTpro); K19(TMTpro)	cogn_global_lv		-0.012453105800692438	0.11000981965228321	-0.11319994742336603	0.9101628847659581	-0.2314658327959432	0.2065596211945583	0.9101628847659581	AK1_VVGG_21	ns
P00568_VVGGPGSGKGTQCEKIVQKYG_N-Term(TMTpro); K9(TMTpro); C13(Carbamidomethyl); K15(TMTpro); K19(TMTpro)	gpath		0.16050134898147012	0.18008621001317446	0.8912473029985384	0.37553754965469077	-0.19802275435666483	0.5190254523196051	0.7510750993093815	AK1_VVGG_21	ns
P00738_CGKPKNPANPVQ_N-Term(TMTpro); C1(Carbamidomethyl); K3(TMTpro); K5(TMTpro)	cogn_global_lv		-0.050228380311864655	0.055421155816258734	-0.9063033704744445	0.3670682961265368	-0.16025328551152687	0.059796524887797554	0.381025939344543	HP_CGKP_12	ns
P00738_CGKPKNPANPVQ_N-Term(TMTpro); C1(Carbamidomethyl); K3(TMTpro); K5(TMTpro)	gpath		-0.07661508174680841	0.08705266922319939	-0.8801003166298159	0.381025939344543	-0.24943648067999713	0.09620631718638033	0.381025939344543	HP_CGKP_12	ns
P00738_SIQDWVQKTIAEN_N-Term(TMTpro); K8(TMTpro)	cogn_global_lv		0.06544097997727916	0.04923628246900667	1.3291210606420791	0.18699130015753485	-0.032305399203196486	0.16318735915775479	0.20536865601762774	HP_SIQD_13	ns
P00738_SIQDWVQKTIAEN_N-Term(TMTpro); K8(TMTpro)	gpath		0.09861666168970631	0.07733779183105803	1.2751419371415633	0.20536865601762774	-0.054918267151800926	0.25215159053121355	0.20536865601762774	HP_SIQD_13	ns
P00738_TSIQDWVQKTIAEN_N-Term(TMTpro); K9(TMTpro)	cogn_global_lv		0.03319822482360412	0.05470258949641916	0.6068858006397903	0.5455072584825067	-0.07552909508384589	0.14192554473105412	0.5617761059051798	HP_TSIQ_14	ns
P00738_TSIQDWVQKTIAEN_N-Term(TMTpro); K9(TMTpro)	gpath		-0.05037870347710361	0.08649579635542458	-0.5824410618764609	0.5617761059051798	-0.22229846463578723	0.12154105768158002	0.5617761059051798	HP_TSIQ_14	ns
P00915_SLDFWTYPGSLTHPPLYESV_N-Term(TMTpro)	cogn_global_lv		0.144069194417609	0.07942291975471158	1.813949863119486	0.07284227402746198	-0.013605236726768832	0.3017436255619868	0.14568454805492395	CA1_SLDF_20	ns
P00915_SLDFWTYPGSLTHPPLYESV_N-Term(TMTpro)	gpath		0.008392483472625728	0.1247533917385259	0.06727258758796528	0.9465060806333785	-0.23927431266699728	0.2560592796122487	0.9465060806333785	CA1_SLDF_20	ns
P01009_LMIEQNTKSPLFMGKVVNPTQK_N-Term(TMTpro); K8(TMTpro); K15(TMTpro); K22(TMTpro)	cogn_global_lv		-0.0011635765141257543	0.07031536371870789	-0.01654796978339709	0.9868400361763885	-0.14117935358233577	0.1388522005540843	0.9868400361763885	SERPINA1_LMIE_22	ns
P01009_LMIEQNTKSPLFMGKVVNPTQK_N-Term(TMTpro); K8(TMTpro); K15(TMTpro); K22(TMTpro)	gpath		0.31086262996111874	0.1151760931596208	2.6990204428127194	0.00854416764606454	0.08151772821336181	0.5402075317088757	0.01708833529212908	SERPINA1_LMIE_22	significant
P01009_MIEQNTKSPLFMGKVVNPTQK_N-Term(TMTpro); K7(TMTpro); K14(TMTpro); K21(TMTpro)	cogn_global_lv		0.03753509865076409	0.06819241845217237	0.550429204634967	0.5835979890385774	-0.09822557773992352	0.17329577504145172	0.5835979890385774	SERPINA1_MIEQ_21	ns
P01009_MIEQNTKSPLFMGKVVNPTQK_N-Term(TMTpro); K7(TMTpro); K14(TMTpro); K21(TMTpro)	gpath		0.36632675648359997	0.1116310728396809	3.28158412496582	0.0015453895287727624	0.1440863623324169	0.588567150634783	0.003090779057545525	SERPINA1_MIEQ_21	significant
P01034_LVGGPMDASVEEEGV_N-Term(TMTpro)	cogn_global_lv		0.03252951524473312	0.041864116823658634	0.7770261912309049	0.43935229279586885	-0.05073652935007826	0.1157955598395445	0.43935229279586885	CST3_LVGG_15	ns
P01034_LVGGPMDASVEEEGV_N-Term(TMTpro)	gpath		-0.11460676621992474	0.06765035553824347	-1.6941044183446503	0.0939949899309282	-0.24916060250004107	0.019947070060191585	0.1879899798618564	CST3_LVGG_15	ns
P01034_TKTQPNLDNCPFHDQPHL_N-Term(TMTpro); K2(TMTpro); C10(Carbamidomethyl)	cogn_global_lv		-0.15826171505290187	0.055317156279921134	-2.8609879049467204	0.0054180974942084755	-0.26838971348778107	-0.04813371661802267	0.010836194988416951	CST3_TKTQ_18	significant
P01034_TKTQPNLDNCPFHDQPHL_N-Term(TMTpro); K2(TMTpro); C10(Carbamidomethyl)	gpath		-0.03907890230084358	0.08679444900300524	-0.4502465624211806	0.6537816170420774	-0.21187337668760234	0.1337155720859152	0.6537816170420774	CST3_TKTQ_18	ns
P01210_SPQLEDEAKELQ_N-Term(TMTpro); K9(TMTpro)	cogn_global_lv		-0.029497150592770874	0.047436163997835325	-0.6218283289963524	0.5355442278164647	-0.12366984277192482	0.06467554158638307	0.5355442278164647	PENK_SPQL_12	ns
P01210_SPQLEDEAKELQ_N-Term(TMTpro); K9(TMTpro)	gpath		-0.1285057475990842	0.0745102593567627	-1.7246718600694384	0.0878387874791765	-0.27642731475855226	0.01941581956038385	0.175677574958353	PENK_SPQL_12	ns
P01210_VGRPEWWMDYQ_N-Term(TMTpro)	cogn_global_lv		2.8968433158816547e-4	0.02626160153601627	0.01103071841185619	0.9912220702530193	-0.05184618647144965	0.05242555513462598	0.9912220702530193	PENK_VGRP_11	ns
P01210_VGRPEWWMDYQ_N-Term(TMTpro)	gpath		-0.004263949315833284	0.04125035788437327	-0.10336757144714571	0.9178891463139642	-0.08615626370074624	0.07762836506907968	0.9912220702530193	PENK_VGRP_11	ns
P01213_SQEDPNAYSGELF_N-Term(TMTpro)	cogn_global_lv		-0.02914620257020249	0.040127907441518604	-0.726332481021579	0.4694991099775423	-0.10885536116665988	0.05056295602625489	0.4694991099775423	PDYN_SQED_13	ns
P01213_SQEDPNAYSGELF_N-Term(TMTpro)	gpath		-0.17911397539738938	0.06555791279386194	-2.732148840073497	0.007558505857174946	-0.3093367156624848	-0.048891235132294014	0.015117011714349891	PDYN_SQED_13	significant
P01213_SQEDPNAYSGELFDA_N-Term(TMTpro)	cogn_global_lv		-0.040339294211483495	0.054341395801970824	-0.7423308440307028	0.45990964250906863	-0.1483664137409948	0.06768782531802779	0.45990964250906863	PDYN_SQED_15	ns
P01213_SQEDPNAYSGELFDA_N-Term(TMTpro)	gpath		-0.09815066223191553	0.08803647128779843	-1.114886373751317	0.26800500564356877	-0.2731613749015094	0.07686005043767831	0.45990964250906863	PDYN_SQED_15	ns
P01213_SSEVAGEGDGDSMGHEDLY_N-Term(TMTpro)	cogn_global_lv		-0.07374845613012057	0.062192633330015415	-1.1858069385611316	0.23871943191047185	-0.1972507002358097	0.04975378797556855	0.23871943191047185	PDYN_SSEV_19	ns
P01213_SSEVAGEGDGDSMGHEDLY_N-Term(TMTpro)	gpath		-0.12417896918506834	0.09840204908660616	-1.2619551151396782	0.21012068352485802	-0.3195859367965976	0.07122799842646092	0.23871943191047185	PDYN_SSEV_19	ns
P01282_HSDAVFTDNYT_N-Term(TMTpro)	cogn_global_lv		-0.007890943987072725	0.02191644807681193	-0.3600466626442773	0.7196114508485509	-0.05140059452483975	0.035618706550694296	0.8653610495776243	VIP_HSDA_11	ns
P01282_HSDAVFTDNYT_N-Term(TMTpro)	gpath		-0.005852751721014952	0.034425216812573635	-0.1700135035569991	0.8653610495776243	-0.0741954479440711	0.062489944502041185	0.8653610495776243	VIP_HSDA_11	ns
P01282_HSDAVFTDNYTRL_N-Term(TMTpro)	cogn_global_lv		-0.03750298389083782	0.02749834395822124	-1.3638269980118374	0.1758448342200437	-0.09209409882863587	0.01708813104696024	0.3516896684400874	VIP_HSDA_13	ns
P01282_HSDAVFTDNYTRL_N-Term(TMTpro)	gpath		0.010617172125512097	0.0431929685609071	0.24580788214499896	0.8063612351758831	-0.07513171205441013	0.09636605630543432	0.8063612351758831	VIP_HSDA_13	ns
P01282_SEGESPDFPEELE_N-Term(TMTpro)	cogn_global_lv		-0.03829373849303892	0.02823313604450329	-1.3563402390962633	0.17823985543490764	-0.09435129194680916	0.017763814960731324	0.17823985543490764	VIP_SEGE_13	ns
P01282_SEGESPDFPEELE_N-Term(TMTpro)	gpath		-0.11655041122040552	0.044342723514822345	-2.6283999263474755	0.010020470353014356	-0.20459392823529476	-0.02850689420551626	0.02004094070602871	VIP_SEGE_13	significant
P01282_SSEGESPDFPEELE_N-Term(TMTpro)	cogn_global_lv		-0.0384207441163665	0.03327135896354002	-1.1547693064917897	0.2510813619398656	-0.10447274288672595	0.027631254653992958	0.2510813619398656	VIP_SSEG_14	ns
P01282_SSEGESPDFPEELE_N-Term(TMTpro)	gpath		-0.07410263550448425	0.05226092028939031	-1.4179359087851369	0.15948133442029538	-0.1778536799531172	0.02964840894414872	0.2510813619398656	VIP_SSEG_14	ns
P01282_VSSNISEDPVPV_N-Term(TMTpro)	cogn_global_lv		-0.06279417573081383	0.03812233180878343	-1.647175625189485	0.10282597254662514	-0.1384765732101707	0.012888221748543038	0.10282597254662514	VIP_VSSN_12	ns
P01282_VSSNISEDPVPV_N-Term(TMTpro)	gpath		-0.11818356660015049	0.05988057614622129	-1.9736544670438738	0.051326174092567185	-0.23706154048492367	6.944072846226806e-4	0.10265234818513437	VIP_VSSN_12	ns
P01303_ESTENVPRTRLEDPAMW_N-Term(TMTpro)	cogn_global_lv		-0.02734153585261009	0.06238860578275054	-0.43824566216175315	0.6622031334005825	-0.1511985780901245	0.09651550638490432	0.6622031334005825	NPY_ESTE_17	ns
P01303_ESTENVPRTRLEDPAMW_N-Term(TMTpro)	gpath		-0.13381494318296697	0.09799677726874585	-1.3655035085081784	0.17531941633582843	-0.32836314359604946	0.060733257230115495	0.35063883267165685	NPY_ESTE_17	ns
P01303_SSPETLIS_N-Term(TMTpro)	cogn_global_lv		0.014976723398827612	0.042576892526503485	0.351757080193319	0.7257994828121763	-0.06954909521555916	0.09950254201321437	0.7257994828121763	NPY_SSPE_8	ns
P01303_SSPETLIS_N-Term(TMTpro)	gpath		-0.03224360452813236	0.06687756844966544	-0.4821288404407242	0.6308233685109783	-0.16501236440483827	0.10052515534857356	0.7257994828121763	NPY_SSPE_8	ns
P01303_SSPETLISDL_N-Term(TMTpro)	cogn_global_lv		-0.012653275453756272	0.057839134892729294	-0.2187666789488385	0.827350139135304	-0.12763367016628568	0.10232711925877314	0.827350139135304	NPY_SSPE_10	ns
P01303_SSPETLISDL_N-Term(TMTpro)	gpath		0.11962612923952261	0.08932883934935723	1.3391658294324786	0.18404543845538537	-0.05795372610669479	0.29720598458574	0.36809087691077075	NPY_SSPE_10	ns
P01303_SSPETLISDLL_N-Term(TMTpro)	cogn_global_lv		0.02950663722906682	0.04566800760605323	0.6461117700513774	0.5198695365608781	-0.061234721133051784	0.12024799559118543	0.7305547820010645	NPY_SSPE_11	ns
P01303_SSPETLISDLL_N-Term(TMTpro)	gpath		0.024541606980986994	0.07103790665341297	0.34547199005628226	0.7305547820010645	-0.11660920039686014	0.16569241435883414	0.7305547820010645	NPY_SSPE_11	ns
P01303_SSPETLISDLLMR_N-Term(TMTpro)	cogn_global_lv		-0.009722756333033636	0.062103700871328306	-0.15655679446830495	0.8759263812750252	-0.1330141908092434	0.11356867814317613	0.8759263812750252	NPY_SSPE_13	ns
P01303_SSPETLISDLLMR_N-Term(TMTpro)	gpath		-0.09464294983034262	0.09754926345116449	-0.9702067087131124	0.33440717849616486	-0.2883027229879891	0.09901682332730387	0.6688143569923297	NPY_SSPE_13	ns
P01303_SSPETLISDLLMRESTENVP_N-Term(TMTpro)	cogn_global_lv		0.11235718733718318	0.04404152929740508	2.5511645287894953	0.012718918380529264	0.024659298544099012	0.20005507613026735	0.025437836761058527	NPY_SSPE_20	significant
P01303_SSPETLISDLLMRESTENVP_N-Term(TMTpro)	gpath		0.060225720641844865	0.06492073715422711	0.9276807886326266	0.356472002283982	-0.06904798256836386	0.1894994238520536	0.356472002283982	NPY_SSPE_20	ns
P01303_SSPETLISDLLMRESTENVPR_N-Term(TMTpro)	cogn_global_lv		-0.011396322343594936	0.03435026279608739	-0.3317681268189021	0.7409541677892214	-0.07978244234409679	0.05698979765690692	0.7409541677892214	NPY_SSPE_21	ns
P01303_SSPETLISDLLMRESTENVPR_N-Term(TMTpro)	gpath		-0.06270313382462066	0.05623142242625735	-1.1150906578408255	0.26823546954801625	-0.17465129633704707	0.04924502868780577	0.5364709390960325	NPY_SSPE_21	ns
P01303_SSPETLISDLLMRESTENVPRTRLEDPAMW_N-Term(TMTpro)	cogn_global_lv		-0.04894288628198379	0.037849723936633405	-1.2930843660556717	0.1991176000667263	-0.12408408870959131	0.026198316145623735	0.31172803783491293	NPY_SSPE_30	ns
P01303_SSPETLISDLLMRESTENVPRTRLEDPAMW_N-Term(TMTpro)	gpath		-0.06046413284694069	0.059452377878386614	-1.017017905837571	0.31172803783491293	-0.17849202569079575	0.05756375999691439	0.31172803783491293	NPY_SSPE_30	ns
P01303_YPSKPDNPGEDAPAE_N-Term(TMTpro); K4(TMTpro)	cogn_global_lv		-0.062450866575339756	0.044338240073299055	-1.4085102717676048	0.16311218413922576	-0.1507771701300273	0.0258754369793478	0.21380251858920976	NPY_YPSK_15	ns
P01303_YPSKPDNPGEDAPAE_N-Term(TMTpro); K4(TMTpro)	gpath		0.09030295720220313	0.07202241327506674	1.2538174312115822	0.21380251858920976	-0.053173047419496966	0.23377896182390323	0.21380251858920976	NPY_YPSK_15	ns
P01303_YPSKPDNPGEDAPAEDMA_N-Term(TMTpro); K4(TMTpro)	cogn_global_lv		-0.03180252992112535	0.0413831655136497	-0.7684895422182167	0.4441228447869141	-0.11396977514712245	0.05036471530487174	0.6186420362317797	NPY_YPSK_18	ns
P01303_YPSKPDNPGEDAPAEDMA_N-Term(TMTpro); K4(TMTpro)	gpath		-0.032314684004686525	0.06470286934980288	-0.49943200864839193	0.6186420362317797	-0.1607837478547523	0.09615437984537926	0.6186420362317797	NPY_YPSK_18	ns
P01303_YPSKPDNPGEDAPAEDMARYYSALRHYINL_N-Term(TMTpro); K4(TMTpro)	cogn_global_lv		-0.062197758717174804	0.03592426406915915	-1.7313579088895341	0.08663424968041629	-0.13351644001066948	0.009120922576319877	0.17326849936083258	NPY_YPSK_30	ns
P01303_YPSKPDNPGEDAPAEDMARYYSALRHYINL_N-Term(TMTpro); K4(TMTpro)	gpath		0.04358728577869862	0.05642796565751035	0.7724412048318691	0.44177063967113706	-0.06843638966864757	0.15561096122604481	0.44177063967113706	NPY_YPSK_30	ns
P01763_EVQLVESGGGLVQPGGSLRLSC_N-Term(TMTpro); C22(Carbamidomethyl)	cogn_global_lv		0.10905900908341301	0.04601006817918426	2.3703292213931815	0.020035127186030947	0.01757866710190202	0.200539351064924	0.040070254372061895	IGHV3-48_EVQL_22	significant
P01763_EVQLVESGGGLVQPGGSLRLSC_N-Term(TMTpro); C22(Carbamidomethyl)	gpath		-0.06631131543140013	0.07592844491548106	-0.8733395699755719	0.38493864514224685	-0.21727740572150317	0.08465477485870289	0.38493864514224685	IGHV3-48_EVQL_22	ns
P01834_CEVTHQGLSSPVTKSFNRGEC_N-Term(TMTpro); C1(Carbamidomethyl); K14(TMTpro); C21(Carbamidomethyl)	cogn_global_lv		0.008761676150903404	0.04237191840055217	0.20678025639710534	0.8367203213788218	-0.07559433339676402	0.09311768569857085	0.8367203213788218	IGKC_CEVT_21	ns
P01834_CEVTHQGLSSPVTKSFNRGEC_N-Term(TMTpro); C1(Carbamidomethyl); K14(TMTpro); C21(Carbamidomethyl)	gpath		-0.05521651507113504	0.06647779083091074	-0.8306009327473102	0.40873432052710945	-0.18756363008793037	0.0771305999456603	0.8174686410542189	IGKC_CEVT_21	ns
P01834_EVTHQGLSSPVTKSFNRGEC_N-Term(TMTpro); K13(TMTpro); C20(Carbamidomethyl)	cogn_global_lv		-0.009352478321589135	0.046912143105624256	-0.19936156616276765	0.8424060100202894	-0.10248485749862321	0.08377990085544493	0.8533552569785837	IGKC_EVTH_20	ns
P01834_EVTHQGLSSPVTKSFNRGEC_N-Term(TMTpro); K13(TMTpro); C20(Carbamidomethyl)	gpath		0.013657388275977832	0.07368715459245694	0.18534286405158445	0.8533552569785837	-0.13263010932416203	0.15994488587611772	0.8533552569785837	IGKC_EVTH_20	ns
P01859_SVMHEALHNHYTQKSLSLSPG_N-Term(TMTpro); K14(TMTpro)	cogn_global_lv		0.005455830174881955	0.02687503146369069	0.20300739674493085	0.8396578897137594	-0.04804824743882862	0.05895990778859254	0.8396578897137594	IGHG2_SVMH_21	ns
P01859_SVMHEALHNHYTQKSLSLSPG_N-Term(TMTpro); K14(TMTpro)	gpath		-0.02145418317107468	0.041171837485637436	-0.5210887947024189	0.6037812151908628	-0.10342101514694726	0.0605126488047979	0.8396578897137594	IGHG2_SVMH_21	ns
P02042_VHLTPEEKTAV_N-Term(TMTpro); K8(TMTpro)	cogn_global_lv		0.04633280710330923	0.034310959524977466	1.350379229982775	0.18010259867871933	-0.021783059724888802	0.11444867393150726	0.36020519735743867	HBD_VHLT_11	ns
P02042_VHLTPEEKTAV_N-Term(TMTpro); K8(TMTpro)	gpath		-0.008743996196078123	0.053893870783947036	-0.16224472410103138	0.871457733739499	-0.1157368572527046	0.09824886486054835	0.871457733739499	HBD_VHLT_11	ns
P02042_VHLTPEEKTAVNALWGKVNVDAV_N-Term(TMTpro); K8(TMTpro); K17(TMTpro)	cogn_global_lv		-0.012799574555842519	0.032377195830451067	-0.3953268412394255	0.6934879999805451	-0.07707643506893952	0.05147728595725448	0.6934879999805451	HBD_VHLT_23	ns
P02042_VHLTPEEKTAVNALWGKVNVDAV_N-Term(TMTpro); K8(TMTpro); K17(TMTpro)	gpath		-0.07749481096962406	0.050856415343401136	-1.523796170971759	0.13088173081442842	-0.17845756056480355	0.023467938625555435	0.26176346162885683	HBD_VHLT_23	ns
P02042; P68871_AAYQKVVAGVANALAHKYH_N-Term(TMTpro); K5(TMTpro); K17(TMTpro)	cogn_global_lv		-0.02211341738242511	0.04520454134549911	-0.489185748250643	0.6260830066178733	-0.11210874601708892	0.06788191125223869	0.6260830066178733	HBD_AAYQ_19	ns
P02042; P68871_AAYQKVVAGVANALAHKYH_N-Term(TMTpro); K5(TMTpro); K17(TMTpro)	gpath		-0.062465328620869336	0.07399988975553075	-0.8441273200167259	0.40117979871112797	-0.209787792233056	0.0848571349913173	0.6260830066178733	HBD_AAYQ_19	ns
P02042; P68871_AYQKVVAGVANALAHKYH_N-Term(TMTpro); K4(TMTpro); K16(TMTpro)	cogn_global_lv		0.015441885602827339	0.07359634673709711	0.20981864300940462	0.8342585398170704	-0.13066533561133328	0.16154910681698795	0.8342585398170704	HBD_AYQK_18	ns
P02042; P68871_AYQKVVAGVANALAHKYH_N-Term(TMTpro); K4(TMTpro); K16(TMTpro)	gpath		-0.16846703467855725	0.11560131386976365	-1.4573107263153782	0.14832829657345778	-0.39796465904505957	0.06103058968794506	0.29665659314691556	HBD_AYQK_18	ns
P02042; P68871_GGEALGRLLV_N-Term(TMTpro)	cogn_global_lv		0.07737194258018941	0.0873945506177415	0.8853177003977013	0.3782444188666574	-0.09615198636273382	0.25089587152311266	0.6479695846786214	HBD_GGEA_10	ns
P02042; P68871_GGEALGRLLV_N-Term(TMTpro)	gpath		-0.06311812092466125	0.13779574105714423	-0.4580556731320601	0.6479695846786214	-0.33671479498300155	0.21047855313367908	0.6479695846786214	HBD_GGEA_10	ns
P02042; P68871_VAGVANALAHKYH_N-Term(TMTpro); K11(TMTpro)	cogn_global_lv		0.03496186235105008	0.0532638249633985	0.6563903808086436	0.5131597762924874	-0.07078019960807799	0.14070392431017814	0.6390146638946768	HBD_VAGV_13	ns
P02042; P68871_VAGVANALAHKYH_N-Term(TMTpro); K11(TMTpro)	gpath		-0.039371177308352705	0.08366404611758115	-0.4705865797241099	0.6390146638946768	-0.20546530882061093	0.1267229542039055	0.6390146638946768	HBD_VAGV_13	ns
P02042; P68871_YQKVVAGVANALAHKYH_N-Term(TMTpro); K3(TMTpro); K15(TMTpro)	cogn_global_lv		0.011387214672029744	0.09151310993150862	0.12443260512676604	0.9012356741569252	-0.17028927865340668	0.19306370799746617	0.9012356741569252	HBD_YQKV_17	ns
P02042; P68871_YQKVVAGVANALAHKYH_N-Term(TMTpro); K3(TMTpro); K15(TMTpro)	gpath		-0.2675552751316958	0.14374403368391686	-1.8613313420717779	0.06578954326389601	-0.5529232622506198	0.017812711987228225	0.13157908652779202	HBD_YQKV_17	ns
P02042; P69891; P68871_VVYPWTQRF_N-Term(TMTpro)	cogn_global_lv		-0.09756070570288594	0.08931162571510236	-1.0923628914123404	0.27803611984644233	-0.2753664939686043	0.08024508256283241	0.27803611984644233	HBD_VVYP_9	ns
P02042; P69891; P68871_VVYPWTQRF_N-Term(TMTpro)	gpath		0.3211944170852459	0.14620324109234314	2.196903534322997	0.030996075709095523	0.030126123105785607	0.6122627110647061	0.06199215141819105	HBD_VVYP_9	ns
P02511_DLFPTSTSL_N-Term(TMTpro)	cogn_global_lv		0.08330124891059139	0.07371191736179912	1.1300920107901289	0.26157948434488	-0.06323319302039297	0.22983569084157573	0.489135282849679	CRYAB_DLFP_9	ns
P02511_DLFPTSTSL_N-Term(TMTpro)	gpath		0.080385533728425565	0.11571775022153352	0.6946689991339539	0.489135282849679	-0.14965374020598388	0.310424807662835	0.489135282849679	CRYAB_DLFP_9	ns
P02511_ESDLFPTST_N-Term(TMTpro)	cogn_global_lv		0.028409600400402725	0.0670090096546249	0.42396687470580935	0.6725904968856207	-0.10469556551776077	0.1615147663185662	0.6725904968856207	CRYAB_ESDL_9	ns
P02511_ESDLFPTST_N-Term(TMTpro)	gpath		0.14803062640579032	0.10484987254598596	1.411834109200903	0.16140915107905907	-0.06024076506326001	0.3563020178748406	0.32281830215811813	CRYAB_ESDL_9	ns
P02511_ESDLFPTSTSL_N-Term(TMTpro)	cogn_global_lv		-0.015353418547687608	0.05406781159586022	-0.2839659696687847	0.7770610087880819	-0.12270632592169507	0.09199948882631985	0.7770610087880819	CRYAB_ESDL_11	ns
P02511_ESDLFPTSTSL_N-Term(TMTpro)	gpath		0.02719954239300991	0.08491435277985249	0.3203173727712085	0.749438704417244	-0.1413998956023178	0.19579898038833765	0.7770610087880819	CRYAB_ESDL_11	ns
P02511_PSWFDTGL_N-Term(TMTpro)	cogn_global_lv		0.09615070114482228	0.07907720333203148	1.2159092265959652	0.2270322624311619	-0.06083739612450152	0.2531387984141461	0.2270322624311619	CRYAB_PSWF_8	ns
P02511_PSWFDTGL_N-Term(TMTpro)	gpath		0.26087333769110255	0.12421035836173427	2.1002542874191588	0.038355745450844074	0.014284599107692086	0.507462076274513	0.07671149090168815	CRYAB_PSWF_8	ns
P02511_PSWFDTGLSEM_N-Term(TMTpro)	cogn_global_lv		-0.032116625261938675	0.06374508370962668	-0.5038290546175638	0.615766168697855	-0.1589733846372694	0.09474013411339205	0.615766168697855	CRYAB_PSWF_11	ns
P02511_PSWFDTGLSEM_N-Term(TMTpro)	gpath		0.07669735269519871	0.09871124886717512	0.7769869551382326	0.4394579297957759	-0.11974429294171086	0.2731389983321083	0.615766168697855	CRYAB_PSWF_11	ns
P02511_SPFYLRPPSFLRA_N-Term(TMTpro)	cogn_global_lv		0.0692057158020149	0.0504163039971785	1.3726852290855738	0.1730821268401839	-0.030883302301421958	0.16929473390545174	0.1730821268401839	CRYAB_SPFY_13	ns
P02511_SPFYLRPPSFLRA_N-Term(TMTpro)	gpath		0.12674774445788797	0.07919130827717409	1.6005259568924364	0.1128023590701883	-0.030466879768285132	0.2839623686840611	0.1730821268401839	CRYAB_SPFY_13	ns
P02647_ALEEYTKKLNTQ_N-Term(TMTpro); K7(TMTpro); K8(TMTpro)	cogn_global_lv		0.03754971926962093	0.05380338556743647	0.6979062539207054	0.48731115261481084	-0.06956459317945518	0.14466403171869704	0.48731115261481084	APOA1_ALEE_12	ns
P02647_ALEEYTKKLNTQ_N-Term(TMTpro); K7(TMTpro); K8(TMTpro)	gpath		-0.06845714670307648	0.08441929265472632	-0.8109182693944762	0.4198800916387059	-0.23652304803589466	0.0996087546297417	0.48731115261481084	APOA1_ALEE_12	ns
P02647_LSALEEYTKKLNT_N-Term(TMTpro); K9(TMTpro); K10(TMTpro)	cogn_global_lv		-0.05785012962027707	0.062071226362335745	-0.9319959184080179	0.3542145285251479	-0.18142444868128013	0.065724189440726	0.3542145285251479	APOA1_LSAL_13	ns
P02647_LSALEEYTKKLNT_N-Term(TMTpro); K9(TMTpro); K10(TMTpro)	gpath		0.13368105927263024	0.10161067386342984	1.3156202413567764	0.1921555052984537	-0.06861025294835973	0.33597237149362025	0.3542145285251479	APOA1_LSAL_13	ns
P02647_LSALEEYTKKLNTQ_N-Term(TMTpro); K9(TMTpro); K10(TMTpro)	cogn_global_lv		-0.039774247955594116	0.05242011498647061	-0.7587592657104942	0.45028334310810425	-0.14413468022318093	0.06458618431199269	0.45028334310810425	APOA1_LSAL_14	ns
P02647_LSALEEYTKKLNTQ_N-Term(TMTpro); K9(TMTpro); K10(TMTpro)	gpath		0.10897496817304476	0.08224252219265746	1.3250440923706734	0.18902511522574153	-0.054757316065887754	0.2727072524119773	0.37805023045148306	APOA1_LSAL_14	ns
P02649_AAVGTSAAPVPSDNH_N-Term(TMTpro)	cogn_global_lv		0.023580608790802055	0.04479552856604974	0.5264054146840373	0.5998334263754476	-0.06534975924750741	0.11251097682911151	0.5998334263754476	APOE_AAVG_15	ns
P02649_AAVGTSAAPVPSDNH_N-Term(TMTpro)	gpath		0.08075543735464148	0.0703624865541816	1.1477058488042053	0.25397204025969117	-0.05893175968618965	0.22044263439547263	0.5079440805193823	APOE_AAVG_15	ns
P02649_APVPSDNH_N-Term(TMTpro)	cogn_global_lv		-0.023588940208110986	0.03295284976979436	-0.7158391572474367	0.4762282480332165	-0.08919302458129809	0.04201514416507611	0.4762282480332165	APOE_APVP_8	ns
P02649_APVPSDNH_N-Term(TMTpro)	gpath		0.11647206694082374	0.05440772098039645	2.140726809395115	0.03541982652189375	0.00815461510627713	0.22478951877537034	0.0708396530437875	APOE_APVP_8	ns
P02649_AVGTSAAPVPSDNH_N-Term(TMTpro)	cogn_global_lv		-0.0284696194880509	0.03863552371862467	-0.7368767586894859	0.46343663166674554	-0.10540277591089445	0.048463536934792655	0.7783661287285013	APOE_AVGT_14	ns
P02649_AVGTSAAPVPSDNH_N-Term(TMTpro)	gpath		0.017856255584762223	0.06322204590461963	0.282437167751597	0.7783661287285013	-0.10803492120825783	0.14374743237778229	0.7783661287285013	APOE_AVGT_14	ns
P02649_KVEQAVETEPEPELRQQTE_N-Term(TMTpro); K1(TMTpro)	cogn_global_lv		-0.0010040763061667996	0.05672432874765007	-0.01770098171868443	0.9859153176552311	-0.11364735125079924	0.11163919863846565	0.9859153176552311	APOE_KVEQ_19	ns
P02649_KVEQAVETEPEPELRQQTE_N-Term(TMTpro); K1(TMTpro)	gpath		-0.14033637052534723	0.08907899144338827	-1.5754149014421004	0.11855653296232263	-0.3172295933537237	0.03655685230302924	0.23711306592464526	APOE_KVEQ_19	ns
P02649_VGTSAAPVPSDNH_N-Term(TMTpro)	cogn_global_lv		0.008812802923085342	0.04106066307747248	0.2146288506461163	0.830521632465344	-0.0727141061558228	0.09033971200199348	0.830521632465344	APOE_VGTS_13	ns
P02649_VGTSAAPVPSDNH_N-Term(TMTpro)	gpath		0.056373660946999235	0.06473337997891655	0.8708592223264094	0.38604966862735246	-0.07215598247239786	0.18490330436639635	0.7720993372547049	APOE_VGTS_13	ns
P02652_ELGTQPATQ_N-Term(TMTpro)	cogn_global_lv		-8.942387229931592e-4	0.049188902183491555	-0.018179684508049004	0.9855336365898201	-0.09854655614410356	0.09675807869811724	0.9855336365898201	APOA2_ELGT_9	ns
P02652_ELGTQPATQ_N-Term(TMTpro)	gpath		0.05807943177616099	0.0772633693427158	0.7517072096421146	0.45408544946950924	-0.09530774974568149	0.21146661329800345	0.9081708989390185	APOA2_ELGT_9	ns
P02652_FVELGTQPA_N-Term(TMTpro)	cogn_global_lv		0.01679273489253312	0.07774239193895306	0.2160048652184455	0.8294621560829198	-0.1376103659844734	0.17119583576953962	0.8294621560829198	APOA2_FVEL_9	ns
P02652_FVELGTQPA_N-Term(TMTpro)	gpath		0.23632028200617708	0.12305109120766429	1.9205053745306224	0.05789127028801208	-0.008069806527270462	0.4807103705396246	0.11578254057602416	APOA2_FVEL_9	ns
P02652_FVELGTQPAT_N-Term(TMTpro)	cogn_global_lv		0.003754643270596593	0.06576503084020317	0.05709178909563169	0.9545919870097956	-0.12680545020048675	0.13431473674167996	0.9545919870097956	APOA2_FVEL_10	ns
P02652_FVELGTQPAT_N-Term(TMTpro)	gpath		0.2112039634315059	0.10330029014851728	2.044563119114699	0.043664634969150226	0.006126958751752898	0.4162809681112589	0.08732926993830045	APOA2_FVEL_10	ns
P02652_FVELGTQPATQ_N-Term(TMTpro)	cogn_global_lv		0.014753865739986575	0.05733235562983667	0.25733925595599333	0.7974734642327878	-0.09906525080748073	0.12857298228745387	0.7974734642327878	APOA2_FVEL_11	ns
P02652_FVELGTQPATQ_N-Term(TMTpro)	gpath		0.07538974877155978	0.0900546824930495	0.8371552337367735	0.40460637266861654	-0.10339140001813572	0.25417089756125527	0.7974734642327878	APOA2_FVEL_11	ns
P02652_LGTQPATQ_N-Term(TMTpro)	cogn_global_lv		0.027053168081890986	0.04324592004752731	0.6255657886838696	0.5334259005985408	-0.05904284508279349	0.11314918124657546	0.9093128086098452	APOA2_LGTQ_8	ns
P02652_LGTQPATQ_N-Term(TMTpro)	gpath		0.00775350158387038	0.06784902208185944	0.11427580451367193	0.9093128086098452	-0.12732352514953918	0.14283052831727996	0.9093128086098452	APOA2_LGTQ_8	ns
P02652_LSYFVELGTQPAT_N-Term(TMTpro)	cogn_global_lv		0.025453657102494105	0.026436107023186706	0.9628368155783713	0.3380738597411803	-0.027028650894066034	0.07793596509905425	0.5902299134474838	APOA2_LSYF_13	ns
P02652_LSYFVELGTQPAT_N-Term(TMTpro)	gpath		-0.02243715907444563	0.041524462027972275	-0.5403359364254063	0.5902299134474838	-0.10487363898550352	0.05999932083661226	0.5902299134474838	APOA2_LSYF_13	ns
P02652_VELGTQPA_N-Term(TMTpro)	cogn_global_lv		-0.020619005852175486	0.056840475868006175	-0.3627521680159141	0.7175958472370723	-0.13346161760886477	0.09222360590451381	0.7175958472370723	APOA2_VELG_8	ns
P02652_VELGTQPA_N-Term(TMTpro)	gpath		0.08864981211126259	0.08928206334475572	0.9929184966183886	0.32327199963782527	-0.0885974937389551	0.2658971179614803	0.6465439992756505	APOA2_VELG_8	ns
P02652_VELGTQPAT_N-Term(TMTpro)	cogn_global_lv		0.01038256536500307	0.0469191831043739	0.22128614946058567	0.8253445749083549	-0.08276378997661342	0.10352892070661955	0.8253445749083549	APOA2_VELG_9	ns
P02652_VELGTQPAT_N-Term(TMTpro)	gpath		0.12413138540003268	0.07369821265635795	1.6843201609085952	0.09540272733939509	-0.02217806523256352	0.2704408360326289	0.19080545467879018	APOA2_VELG_9	ns
P02652_VELGTQPATQ_N-Term(TMTpro)	cogn_global_lv		-0.02639323795786459	0.05510504591985682	-0.4789622713725736	0.633066089057519	-0.13579058566847688	0.0830041097527477	0.633066089057519	APOA2_VELG_10	ns
P02652_VELGTQPATQ_N-Term(TMTpro)	gpath		0.0922290490298603	0.0865561402381149	1.0655402236760938	0.28933217199177147	-0.07960661523741995	0.26406471329714054	0.5786643439835429	APOA2_VELG_10	ns
P02671_ADSGEGDFLAEGGGVR_N-Term(TMTpro)	cogn_global_lv		-0.04817617029559714	0.11157837507075997	-0.4317697785529241	0.6668870940524798	-0.2696872513743362	0.17333491078314192	0.6668870940524798	FGA_ADSG_16	ns
P02671_ADSGEGDFLAEGGGVR_N-Term(TMTpro)	gpath		-0.19823481935599585	0.17526150861414214	-1.1310801836838689	0.26086864275835914	-0.546172905208109	0.14970326649611726	0.5217372855167183	FGA_ADSG_16	ns
P02671_DSGEGDFL_N-Term(TMTpro)	cogn_global_lv		-0.02316389055792545	0.0670175923894487	-0.3456389543706197	0.7303863949420748	-0.15622889126463677	0.10990111014878587	0.7303863949420748	FGA_DSGE_8	ns
P02671_DSGEGDFL_N-Term(TMTpro)	gpath		-0.16001152165329885	0.10390432702562238	-1.53998900944559	0.12692272127552842	-0.36631599867404585	0.046292955367448124	0.25384544255105684	FGA_DSGE_8	ns
P02671_DSGEGDFLAEGGGV_N-Term(TMTpro)	cogn_global_lv		0.014319522759067914	0.08409191226724577	0.17028418516111496	0.8651487719688005	-0.15262403045617803	0.18126307597431388	0.8651487719688005	FGA_DSGE_14	ns
P02671_DSGEGDFLAEGGGV_N-Term(TMTpro)	gpath		-0.15685435187746613	0.132087202353136	-1.187506049663426	0.23798876114933967	-0.4190806028992632	0.1053718991443309	0.47597752229867935	FGA_DSGE_14	ns
P02671_DSGEGDFLAEGGGVR_N-Term(TMTpro)	cogn_global_lv		0.013645106850877924	0.09010209942747165	0.15144049847430752	0.8799493723144138	-0.1652301764554623	0.19252039015721814	0.8799493723144138	FGA_DSGE_15	ns
P02671_DSGEGDFLAEGGGVR_N-Term(TMTpro)	gpath		-0.07614541923623978	0.14152769176774274	-0.538024878984107	0.5918181409270596	-0.35711341134196783	0.20482257286948824	0.8799493723144138	FGA_DSGE_15	ns
P02671_DSHSLTTNIMEILR_N-Term(TMTpro)	cogn_global_lv		-0.060012924900981014	0.06732841424058798	-0.8913461809234632	0.3754848490386523	-0.1940535010395949	0.07402765123763289	0.3754848490386523	FGA_DSHS_14	ns
P02671_DSHSLTTNIMEILR_N-Term(TMTpro)	gpath		-0.18840432652930952	0.11116445471772987	-1.6948252659333243	0.09409768198788976	-0.40971575536015203	0.03290710230153296	0.18819536397577952	FGA_DSHS_14	ns
P02671_DSHSLTTNIMEILRGDFSSANN_N-Term(TMTpro)	cogn_global_lv		0.03358574968467499	0.04395120482421126	0.7641599318836809	0.44666579398909445	-0.05366842379786609	0.12083992316721606	0.8470020763149446	FGA_DSHS_22	ns
P02671_DSHSLTTNIMEILRGDFSSANN_N-Term(TMTpro)	gpath		-0.013356612390881472	0.06903626673193101	-0.19347240259594892	0.8470020763149446	-0.15041093019872073	0.12369770541695778	0.8470020763149446	FGA_DSHS_22	ns
P02671_DTASTGK_N-Term(TMTpro); K7(TMTpro)	cogn_global_lv		0.06316323345069261	0.10472861477487364	0.6031134240290424	0.5481829611293141	-0.1453354222945733	0.2716618891959585	0.8799213152243601	FGA_DTAS_7	ns
P02671_DTASTGK_N-Term(TMTpro); K7(TMTpro)	gpath		-0.026207888568341553	0.17291509812173395	-0.151565067787724	0.8799213152243601	-0.3704554048172815	0.3180396276805984	0.8799213152243601	FGA_DTAS_7	ns
P02671_EGDFLAEGGGV_N-Term(TMTpro)	cogn_global_lv		0.10742905670024082	0.10944287548832066	0.9815993615016562	0.3288169804079797	-0.1098723381271078	0.32473045152758945	0.3288169804079797	FGA_EGDF_11	ns
P02671_EGDFLAEGGGV_N-Term(TMTpro)	gpath		-0.25417832896249254	0.16968064533385555	-1.4979806828432516	0.1374889403198561	-0.591083227903916	0.08272656997893085	0.2749778806397122	FGA_EGDF_11	ns
P02671_EGDFLAEGGGVR_N-Term(TMTpro)	cogn_global_lv		0.13465097458297126	0.09690398300588268	1.3895298253612247	0.16791974757108835	-0.05772775492313703	0.32702970408907955	0.22487570805693527	FGA_EGDF_12	ns
P02671_EGDFLAEGGGVR_N-Term(TMTpro)	gpath		-0.18594427750892487	0.15221173674163732	-1.2216158982834866	0.22487570805693527	-0.4881227806205749	0.1162342256027252	0.22487570805693527	FGA_EGDF_12	ns
P02671_GDFLAEGGGV_N-Term(TMTpro)	cogn_global_lv		0.1085064133366697	0.0731035376694854	1.4842840277750613	0.1410440734739836	-0.03662245818147812	0.2536352848548175	0.1410440734739836	FGA_GDFL_10	ns
P02671_GDFLAEGGGV_N-Term(TMTpro)	gpath		-0.17316522117784156	0.1148272350162799	-1.5080500819626168	0.1348602002812733	-0.4011261047236728	0.054795662367989745	0.1410440734739836	FGA_GDFL_10	ns
P02671_GDFLAEGGGVR_N-Term(TMTpro)	cogn_global_lv		0.11710361121060917	0.10421371398001601	1.1236871495920864	0.2639772895850242	-0.08978676904725255	0.32399399146847085	0.40052051003431655	FGA_GDFL_11	ns
P02671_GDFLAEGGGVR_N-Term(TMTpro)	gpath		-0.13823657018395763	0.1636934819927013	-0.8444842671873841	0.40052051003431655	-0.46320921957727706	0.1867360792093618	0.40052051003431655	FGA_GDFL_11	ns
P02671_GEGDFLAEG_N-Term(TMTpro)	cogn_global_lv		0.0058086740243051905	0.06371472168965273	0.09116690570506752	0.9276030263155994	-0.12111756029530533	0.13273490834391571	0.9276030263155994	FGA_GEGD_9	ns
P02671_GEGDFLAEG_N-Term(TMTpro)	gpath		-0.11789385782947227	0.10252552148210606	-1.1498976657246116	0.25383952385156683	-0.32213517001417885	0.08634745435523432	0.5076790477031337	FGA_GEGD_9	ns
P02671_GEGDFLAEGGGV_N-Term(TMTpro)	cogn_global_lv		0.08080591770650472	0.10977978982093915	0.7360728039132388	0.4635000261099427	-0.13713452020013733	0.2987463556131468	0.4635000261099427	FGA_GEGD_12	ns
P02671_GEGDFLAEGGGV_N-Term(TMTpro)	gpath		-0.3323164338490927	0.17243638444420475	-1.9271827979936587	0.05694464949417795	-0.67464593910781	0.010013071409624597	0.1138892989883559	FGA_GEGD_12	ns
P02671_GEGDFLAEGGGVR_N-Term(TMTpro)	cogn_global_lv		0.055065827198946427	0.09713393257808993	0.5669061854844265	0.572114974436418	-0.137769409926142	0.24790106432403486	0.572114974436418	FGA_GEGD_13	ns
P02671_GEGDFLAEGGGVR_N-Term(TMTpro)	gpath		-0.18056315274551174	0.15257292957048663	-1.1834547141083374	0.23958196415046046	-0.48345871428309395	0.1223324087920705	0.4791639283009209	FGA_GEGD_13	ns
P02671_HTEKLVTSKGDKEL_N-Term(TMTpro); K4(TMTpro); K9(TMTpro); K12(TMTpro)	cogn_global_lv		0.023489503418623256	0.059545757875788974	0.3944782005734447	0.6943045561820846	-0.09505699410856187	0.14203600094580837	0.6943045561820846	FGA_HTEK_14	ns
P02671_HTEKLVTSKGDKEL_N-Term(TMTpro); K4(TMTpro); K9(TMTpro); K12(TMTpro)	gpath		-0.22811020716511057	0.0974764788462264	-2.340156413784343	0.021833425347327472	-0.42217096935420517	-0.03404944497601595	0.043666850694654945	FGA_HTEK_14	significant
P02671_KPVPDLVPGNF_N-Term(TMTpro); K1(TMTpro)	cogn_global_lv		-0.033042029376667816	0.08769819425589098	-0.37676978023351115	0.7071849501776681	-0.20714495752879547	0.14106089877545985	0.7071849501776681	FGA_KPVP_11	ns
P02671_KPVPDLVPGNF_N-Term(TMTpro); K1(TMTpro)	gpath		-0.08148882067420334	0.1377517625460689	-0.591562816823855	0.5555484711887474	-0.3549606455034377	0.19198300415503106	0.7071849501776681	FGA_KPVP_11	ns
P02671_KPVPDLVPGNFK_N-Term(TMTpro); K1(TMTpro); K12(TMTpro)	cogn_global_lv		-0.04511974623484904	0.07587686874211079	-0.5946442833349038	0.5534949142054543	-0.19575437604797943	0.10551488357828134	0.5534949142054543	FGA_KPVP_12	ns
P02671_KPVPDLVPGNFK_N-Term(TMTpro); K1(TMTpro); K12(TMTpro)	gpath		-0.09139991560961307	0.11918343923028246	-0.7668843607794624	0.445051901547743	-0.32800895794276785	0.1452091267235417	0.5534949142054543	FGA_KPVP_12	ns
P02671_SGEGDFLAEGGGV_N-Term(TMTpro)	cogn_global_lv		0.10592949541708502	0.10683396121625535	0.9915339112312844	0.3239437286092931	-0.10616273329595333	0.31802172413012336	0.3239437286092931	FGA_SGEG_13	ns
P02671_SGEGDFLAEGGGV_N-Term(TMTpro)	gpath		-0.21805025676710954	0.16780923007806375	-1.2993937023945226	0.19695336301422386	-0.5511936991770705	0.11509318564285148	0.3239437286092931	FGA_SGEG_13	ns
P02671_SGEGDFLAEGGGVR_N-Term(TMTpro)	cogn_global_lv		0.05222467407914991	0.08972203263052127	0.5820719008252198	0.5618970735285574	-0.12589608123714546	0.23034542939544528	0.5618970735285574	FGA_SGEG_14	ns
P02671_SGEGDFLAEGGGVR_N-Term(TMTpro)	gpath		-0.183213309762024	0.1409307026095352	-1.300024099572097	0.1967380884150476	-0.4629961285423386	0.09656950901829064	0.3934761768300952	FGA_SGEG_14	ns
P02675_APPPISGGGY_N-Term(TMTpro)	cogn_global_lv		0.033818249884919584	0.041901683986889565	0.807085698405363	0.4216331764674308	-0.04936711029862317	0.11700361006846233	0.7581953886302629	FGB_APPP_10	ns
P02675_APPPISGGGY_N-Term(TMTpro)	gpath		-0.020320332814828583	0.06581698599175781	-0.3087399477298045	0.7581953886302629	-0.15098357030267306	0.11034290467301588	0.7581953886302629	FGB_APPP_10	ns
P02675_DNEEGFFS_N-Term(TMTpro)	cogn_global_lv		0.049630862933961246	0.06923664539812824	0.7168293993530626	0.47570580335203627	-0.08829560749953941	0.1875573333674619	0.47570580335203627	FGB_DNEE_8	ns
P02675_DNEEGFFS_N-Term(TMTpro)	gpath		-0.18307526786056183	0.10583727005181956	-1.7297807074098317	0.08778302232181835	-0.39391392150450855	0.027763385783384886	0.1755660446436367	FGB_DNEE_8	ns
P02675_KREEAPSLRPAPPPISGGGY_N-Term(TMTpro); K1(TMTpro)	cogn_global_lv		0.005909008820796115	0.05550257428720525	0.1064636892375331	0.9154878061758523	-0.10458812851038958	0.11640614615198182	0.9154878061758523	FGB_KREE_20	ns
P02675_KREEAPSLRPAPPPISGGGY_N-Term(TMTpro); K1(TMTpro)	gpath		-0.0976571747880223	0.09163907208656673	-1.0656717987690947	0.2898596748012	-0.280096552840187	0.08478220326414235	0.5797193496024	FGB_KREE_20	ns
P02675_RPAPPPISGGGY_N-Term(TMTpro)	cogn_global_lv		0.01822233559877056	0.049083147213278944	0.37125442505937545	0.7112747061188232	-0.07922003166159952	0.11566470285914066	0.7112747061188232	FGB_RPAP_12	ns
P02675_RPAPPPISGGGY_N-Term(TMTpro)	gpath		-0.10455083477966609	0.0770972549355903	-1.356090237804335	0.17828499616417426	-0.25760823750806594	0.04850656794873373	0.3565699923283485	FGB_RPAP_12	ns
P02675_VNDNEEGFFSA_N-Term(TMTpro)	cogn_global_lv		0.07461227027436815	0.0736193786726245	1.0134868239809371	0.31342931147822073	-0.0715607318557821	0.2207852724045184	0.31342931147822073	FGB_VNDN_11	ns
P02675_VNDNEEGFFSA_N-Term(TMTpro)	gpath		-0.16588220643775492	0.11571093690882003	-1.433591420735533	0.1550068591662058	-0.3956289841505647	0.06386457127505488	0.3100137183324116	FGB_VNDN_11	ns
P02679_LTYNPDESSKPNMIDAATLK_N-Term(TMTpro); K10(TMTpro); K20(TMTpro)	cogn_global_lv		-0.009094745994382212	0.07105070454022029	-0.128003600432053	0.8984167021960398	-0.15014822848262713	0.13195873649386272	0.8984167021960398	FGG_LTYN_20	ns
P02679_LTYNPDESSKPNMIDAATLK_N-Term(TMTpro); K10(TMTpro); K20(TMTpro)	gpath		-0.14578541351098476	0.11160275150018696	-1.3062887030230659	0.19460829218830933	-0.36734488792070563	0.07577406089873609	0.38921658437661866	FGG_LTYN_20	ns
P02686_DENPVVHF_N-Term(TMTpro)	cogn_global_lv		0.01473767320985852	0.043858328252526245	0.3360290689832581	0.7376141181149388	-0.07236875241683502	0.10184409883655207	0.7376141181149388	MBP_DENP_8	ns
P02686_DENPVVHF_N-Term(TMTpro)	gpath		0.04675537444253884	0.06961606594770771	0.671617590078406	0.5035101606796537	-0.09150814157617092	0.1850188904612486	0.7376141181149388	MBP_DENP_8	ns
P02686_DTGILDSIGRF_N-Term(TMTpro)	cogn_global_lv		-0.038263835732662024	0.056087482835810415	-0.6822170259391913	0.496761778057327	-0.149611567316552	0.07308389585122797	0.5282707229697708	MBP_DTGI_11	ns
P02686_DTGILDSIGRF_N-Term(TMTpro)	gpath		0.05576465570767359	0.0880993010513016	0.6329750070911567	0.5282707229697708	-0.11913457011255585	0.23066388152790301	0.5282707229697708	MBP_DTGI_11	ns
P02686_ENPVVHF_N-Term(TMTpro)	cogn_global_lv		0.022566099564179348	0.040373131759698415	0.5589385460234585	0.5778049142624688	-0.05781063145836442	0.10294283058672311	0.5778049142624688	MBP_ENPV_7	ns
P02686_ENPVVHF_N-Term(TMTpro)	gpath		0.05867360752355333	0.06609086632400193	0.8877718024743926	0.3773929027963454	-0.07290319997281122	0.19025041501991788	0.5778049142624688	MBP_ENPV_7	ns
P02686_GRTQDENPVVH_N-Term(TMTpro)	cogn_global_lv		-0.09575768700641969	0.08859159148564849	-1.0808891160052372	0.2830771096869007	-0.2721299972369857	0.08061462322414635	0.2830771096869007	MBP_GRTQ_11	ns
P02686_GRTQDENPVVH_N-Term(TMTpro)	gpath		0.328579477456739	0.1462716160949047	2.2463652636718554	0.027509220776008373	0.03737505930384899	0.619783895609629	0.055018441552016746	MBP_GRTQ_11	ns
P02686_GRTQDENPVVHF_N-Term(TMTpro)	cogn_global_lv		-0.05725222030711712	0.04612239582581928	-1.2413106318962595	0.21754731673369654	-0.14881675290440263	0.034312312290168394	0.21754731673369654	MBP_GRTQ_12	ns
P02686_GRTQDENPVVHF_N-Term(TMTpro)	gpath		0.12072021496265559	0.07244666063836624	1.666332359544598	0.09894124860913597	-0.023104590770283234	0.2645450206955944	0.19788249721827195	MBP_GRTQ_12	ns
P02686_GRTQDENPVVHFFKN_N-Term(TMTpro); K14(TMTpro)	cogn_global_lv		0.0015958435366758559	0.048495503628341104	0.032907041215739306	0.9738177577083995	-0.09467990370699282	0.09787159078034453	0.9738177577083995	MBP_GRTQ_15	ns
P02686_GRTQDENPVVHFFKN_N-Term(TMTpro); K14(TMTpro)	gpath		0.20403149502509751	0.07617421495442625	2.6784850378460234	0.008715526620319335	0.05280655834557932	0.35525643170461574	0.01743105324063867	MBP_GRTQ_15	significant
P02686_GSLPQKSHGRTQDENPVVH_N-Term(TMTpro); K6(TMTpro)	cogn_global_lv		-0.008108861362919002	0.056625125012078385	-0.14320253352534493	0.8864335361658042	-0.12052394761677188	0.10430622489093386	0.8864335361658042	MBP_GSLP_19	ns
P02686_GSLPQKSHGRTQDENPVVH_N-Term(TMTpro); K6(TMTpro)	gpath		0.02955500754685235	0.08894380142019084	0.3322885583361536	0.7404034449348661	-0.14702076347817522	0.20613077857187995	0.8864335361658042	MBP_GSLP_19	ns
P02686_GVDAQGTLS_N-Term(TMTpro)	cogn_global_lv		-0.03068631267785774	0.03444132310961692	-0.890973688211453	0.37519426492510044	-0.09906098394328182	0.03768835858756635	0.37519426492510044	MBP_GVDA_9	ns
P02686_GVDAQGTLS_N-Term(TMTpro)	gpath		0.04925174883204518	0.05409863912277412	0.9104064285290214	0.3649123867585231	-0.05814762877472393	0.1566511264388143	0.37519426492510044	MBP_GVDA_9	ns
P02686_GVDAQGTLSK_N-Term(TMTpro); K10(TMTpro)	cogn_global_lv		-0.016442917510465525	0.06913254411620469	-0.23784626648234838	0.8125180028337963	-0.1537072044490671	0.12082136942813604	0.8125180028337963	MBP_GVDA_10	ns
P02686_GVDAQGTLSK_N-Term(TMTpro); K10(TMTpro)	gpath		0.14769882238263843	0.10891217096818649	1.3561277960916014	0.17830719382640223	-0.0685488461792792	0.36394649094455606	0.35661438765280445	MBP_GVDA_10	ns
P02686_IVTPRTPPPSQGKG_N-Term(TMTpro); K13(TMTpro)	cogn_global_lv		0.0226785588244995	0.0622419416432002	0.3643613651145969	0.7165741028650933	-0.10123562825301395	0.14659274590201296	0.7165741028650933	MBP_IVTP_14	ns
P02686_IVTPRTPPPSQGKG_N-Term(TMTpro); K13(TMTpro)	gpath		0.13512647335810807	0.09765209916510399	1.3837539030230652	0.1703809956528736	-0.0592839220280478	0.3295368687442639	0.3407619913057472	MBP_IVTP_14	ns
P02686_LPQKSHGRTQDENPVVH_N-Term(TMTpro); K4(TMTpro)	cogn_global_lv		-0.006338898688176887	0.06220787075184934	-0.10189866027504955	0.9190986140844363	-0.13018525583151266	0.11750745845515888	0.9190986140844363	MBP_LPQK_17	ns
P02686_LPQKSHGRTQDENPVVH_N-Term(TMTpro); K4(TMTpro)	gpath		0.04961211734922681	0.09213195033503672	0.538489819968132	0.5917723966433972	-0.1338085059191853	0.23303274061763896	0.9190986140844363	MBP_LPQK_17	ns
P02686_PRTPPPSQGKG_N-Term(TMTpro); K10(TMTpro)	cogn_global_lv		0.058356986789952256	0.08939319621403827	0.6528123980512501	0.5158216103343423	-0.11964760808906773	0.23636158166897225	0.5158216103343423	MBP_PRTP_11	ns
P02686_PRTPPPSQGKG_N-Term(TMTpro); K10(TMTpro)	gpath		0.2601659503922747	0.1323473953120447	1.9657806621646254	0.05292926704640029	-0.00337138224103839	0.5237032830255878	0.10585853409280058	MBP_PRTP_11	ns
P02686_QGTLSKIFKL_N-Term(TMTpro); K6(TMTpro); K9(TMTpro)	cogn_global_lv		0.03216182409083297	0.05196850014744235	0.6188715086944033	0.5378042906339002	-0.07129951209824255	0.1356231602799085	0.5378042906339002	MBP_QGTL_10	ns
P02686_QGTLSKIFKL_N-Term(TMTpro); K6(TMTpro); K9(TMTpro)	gpath		0.06767912459869874	0.07961436790626883	0.8500868169722627	0.3978786992781209	-0.09082090638279211	0.22617915558018958	0.5378042906339002	MBP_QGTL_10	ns
P02686_SLPQKSHGRTQDENPV_N-Term(TMTpro); K5(TMTpro)	cogn_global_lv		0.018473360785863584	0.10457779345857934	0.1766470698502586	0.8602555124580107	-0.18981136602266582	0.226758087594393	0.8602555124580107	MBP_SLPQ_16	ns
P02686_SLPQKSHGRTQDENPV_N-Term(TMTpro); K5(TMTpro)	gpath		0.24794182208229937	0.15389281176492486	1.6111332247346077	0.11129635720372427	-0.058562275931103636	0.5544459200957024	0.22259271440744854	MBP_SLPQ_16	ns
P02686_SLPQKSHGRTQDENPVVH_N-Term(TMTpro); K5(TMTpro)	cogn_global_lv		-0.06423565930725252	0.06213407325637342	-1.0338234070412167	0.30384333127395025	-0.18758739059135196	0.05911607197684693	0.30384333127395025	MBP_SLPQ_18	ns
P02686_SLPQKSHGRTQDENPVVH_N-Term(TMTpro); K5(TMTpro)	gpath		0.17423711359372046	0.0975969708139921	1.7852717368226019	0.0774086300542684	-0.019517370653854144	0.3679915978412951	0.1548172601085368	MBP_SLPQ_18	ns
P02686_SLPQKSHGRTQDENPVVHF_N-Term(TMTpro); K5(TMTpro)	cogn_global_lv		-0.050468734535089196	0.04980686498500292	-1.0132887213496689	0.3134960902844864	-0.14934786322802907	0.048410394157850686	0.3134960902844864	MBP_SLPQ_19	ns
P02686_SLPQKSHGRTQDENPVVHF_N-Term(TMTpro); K5(TMTpro)	gpath		0.2026860505733033	0.07823403317243743	2.5907657109605777	0.011084558386658167	0.0473718577094395	0.3580002434371671	0.022169116773316334	MBP_SLPQ_19	significant
P02686_TGILDSIGRF_N-Term(TMTpro)	cogn_global_lv		-0.004066261983626692	0.048037901824710794	-0.08464695228497675	0.9327589559950603	-0.09970237802321597	0.09156985405596257	0.9327589559950603	MBP_TGIL_10	ns
P02686_TGILDSIGRF_N-Term(TMTpro)	gpath		0.14445832122700503	0.07536721748754556	1.9167262112453174	0.05893537102384391	-0.005586282792568287	0.29450292524657834	0.11787074204768783	MBP_TGIL_10	ns
P02686_TPRTPPPSQGKG_N-Term(TMTpro); K11(TMTpro)	cogn_global_lv		-0.042416969887922686	0.06918112799173094	-0.6131292032849289	0.5412560410318834	-0.17975887365714882	0.09492493388130346	0.5412560410318834	MBP_TPRT_12	ns
P02686_TPRTPPPSQGKG_N-Term(TMTpro); K11(TMTpro)	gpath		0.18312361657842946	0.10866611789040315	1.6851951660141347	0.09523325818089744	-0.032605903010540116	0.39885313616739904	0.19046651636179487	MBP_TPRT_12	ns
P02686_TQDENPVVH_N-Term(TMTpro)	cogn_global_lv		-0.03551427842473399	0.05555079218899318	-0.6393118266236135	0.5244932446737245	-0.14610741022435841	0.07507885337489045	0.5244932446737245	MBP_TQDE_9	ns
P02686_TQDENPVVH_N-Term(TMTpro)	gpath		0.13134984113961182	0.09171868359710572	1.4320947051158581	0.1561120199564355	-0.051248031254953	0.3139477135341766	0.312224039912871	MBP_TQDE_9	ns
P02686_TQDENPVVHF_N-Term(TMTpro)	cogn_global_lv		0.010661057912159915	0.03399981967679174	0.31356218984411693	0.7545410209101946	-0.05683711822019685	0.07815923404451669	0.7605168765220773	MBP_TQDE_10	ns
P02686_TQDENPVVHF_N-Term(TMTpro)	gpath		0.016324902817291737	0.053405148492119255	0.3056803188123468	0.7605168765220773	-0.08969772181904813	0.1223475274536316	0.7605168765220773	MBP_TQDE_10	ns
P02686_VTPRTPPPSQGKG_N-Term(TMTpro); K12(TMTpro)	cogn_global_lv		-0.00578263000291871	0.07853670840375916	-0.07362964555619095	0.9414598912868485	-0.16169770917350024	0.15013244916766283	0.9414598912868485	MBP_VTPR_13	ns
P02686_VTPRTPPPSQGKG_N-Term(TMTpro); K12(TMTpro)	gpath		0.17563614894935697	0.12336137703836221	1.4237531484002375	0.15779414096868488	-0.06926714860987168	0.42053944650858566	0.31558828193736976	MBP_VTPR_13	ns
P02686_YGSLPQKSHGRTQDENPVVH_N-Term(TMTpro); K7(TMTpro)	cogn_global_lv		-0.0025408606325662605	0.06318341492243255	-0.0402140440760532	0.9680068738331566	-0.1279757985122297	0.1228940772470972	0.9680068738331566	MBP_YGSL_20	ns
P02686_YGSLPQKSHGRTQDENPVVH_N-Term(TMTpro); K7(TMTpro)	gpath		0.14121155965918608	0.09924522212907512	1.4228549912007946	0.15805373617240473	-0.055815117165686295	0.3382382364840585	0.31610747234480946	MBP_YGSL_20	ns
P02686_YGSLPQKSHGRTQDENPVVHF_N-Term(TMTpro); K7(TMTpro)	cogn_global_lv		-0.04987501808646121	0.04616230622932494	-1.0804273477735769	0.283281300126741	-0.14177711013270045	0.04202707395977801	0.42983140738083647	MBP_YGSL_21	ns
P02686_YGSLPQKSHGRTQDENPVVHF_N-Term(TMTpro); K7(TMTpro)	gpath		0.05612349885380668	0.07071943236992184	0.7936078807905836	0.42983140738083647	-0.08466807578787885	0.19691507349549223	0.42983140738083647	MBP_YGSL_21	ns
P02724_SSVEIENPETSDQ_N-Term(TMTpro)	cogn_global_lv		-0.0646916479030928	0.07054492673797808	-0.9170276431553207	0.36145032269799504	-0.20474103450188558	0.07535773869569996	0.36145032269799504	GYPA_SSVE_13	ns
P02724_SSVEIENPETSDQ_N-Term(TMTpro)	gpath		-0.1851166307995894	0.11080830203282109	-1.6706025397335156	0.09809173796628111	-0.40509892360698774	0.03486566200780897	0.19618347593256222	GYPA_SSVE_13	ns
P02724_SVEIENPETSDQ_N-Term(TMTpro)	cogn_global_lv		-0.05271131026065709	0.027397271803676206	-1.923962014845004	0.05735260745192069	-0.10710177160221815	0.0016791510809039678	0.11470521490384138	GYPA_SVEI_12	ns
P02724_SVEIENPETSDQ_N-Term(TMTpro)	gpath		-0.022470611348506666	0.04303420967708923	-0.522156942514264	0.6027764999516028	-0.10790431929501407	0.06296309659800073	0.6027764999516028	GYPA_SVEI_12	ns
P02765_MGVVSLGSPSGEVSHPRKT_N-Term(TMTpro); K18(TMTpro)	cogn_global_lv		-0.007095104514205833	0.03384969467324522	-0.20960615989880108	0.8345215747933483	-0.0744846699346068	0.06029446090619513	0.8345215747933483	AHSG_MGVV_19	ns
P02765_MGVVSLGSPSGEVSHPRKT_N-Term(TMTpro); K18(TMTpro)	gpath		0.06257328156937747	0.05541199179378307	1.1292371839338549	0.262258761879585	-0.047743519870293016	0.17289008300904796	0.52451752375917	AHSG_MGVV_19	ns
P02765_TVVQPSVGAAAGPVVPPCPGRIRHFKV_N-Term(TMTpro); C18(Carbamidomethyl); K26(TMTpro)	cogn_global_lv		0.02166564105791485	0.0371965351540718	0.5824639571447604	0.5619342090715196	-0.05238697192352	0.0957182540393497	0.895144599285528	AHSG_TVVQ_27	ns
P02765_TVVQPSVGAAAGPVVPPCPGRIRHFKV_N-Term(TMTpro); C18(Carbamidomethyl); K26(TMTpro)	gpath		-0.007717158872805485	0.05836259472886954	-0.13222782346563713	0.895144599285528	-0.12390815951702004	0.10847384177140908	0.895144599285528	AHSG_TVVQ_27	ns
P02766_AALLSPYSYSTTAVVTNPKE_N-Term(TMTpro); K19(TMTpro)	cogn_global_lv		0.052252903935483756	0.0322663979703262	1.6194216653355034	0.10867171479130841	-0.011803995014614078	0.1163098028855816	0.1518732608674943	TTR_AALL_20	ns
P02766_AALLSPYSYSTTAVVTNPKE_N-Term(TMTpro); K19(TMTpro)	gpath		-0.07321346476410115	0.05068237982707114	-1.4445545969606464	0.1518732608674943	-0.17383071017584092	0.027403780647638626	0.1518732608674943	TTR_AALL_20	ns
P02768_AASQAALGL_N-Term(TMTpro)	cogn_global_lv		0.0908261597149087	0.05685053890351976	1.597630584804983	0.11344625984026453	-0.02203642969313223	0.20368874912294965	0.11344625984026453	ALB_AASQ_9	ns
P02768_AASQAALGL_N-Term(TMTpro)	gpath		-0.16438548131411926	0.08929786983758396	-1.8408667711010973	0.06876229310632236	-0.3416641670200862	0.012893204391847629	0.11344625984026453	ALB_AASQ_9	ns
P02768_ASQAALGL_N-Term(TMTpro)	cogn_global_lv		0.07098421157696727	0.08005261821528424	0.8867194247922104	0.37746923539993127	-0.08794032906816823	0.22990875222210277	0.37746923539993127	ALB_ASQA_8	ns
P02768_ASQAALGL_N-Term(TMTpro)	gpath		-0.27175181087376526	0.1257424893311552	-2.16117727841446	0.03319562150193342	-0.5213822140017204	-0.022121407745810118	0.06639124300386684	ALB_ASQA_8	ns
P02795_CAKCAQGCICKGASDKCSCCA_N-Term(TMTpro); C1(Carbamidomethyl); K3(TMTpro); C4(Carbamidomethyl); C8(Carbamidomethyl); C10(Carbamidomethyl); K11(TMTpro); K16(TMTpro); C17(Carbamidomethyl); C19(Carbamidomethyl); C20(Carbamidomethyl)	cogn_global_lv		-3.7486109975917037e-4	0.04688986225609129	-0.007994502046345284	0.9936417900736012	-0.09372540592928245	0.0929756837297641	0.9936417900736012	MT2A_CAKC_21	ns
P02795_CAKCAQGCICKGASDKCSCCA_N-Term(TMTpro); C1(Carbamidomethyl); K3(TMTpro); C4(Carbamidomethyl); C8(Carbamidomethyl); C10(Carbamidomethyl); K11(TMTpro); K16(TMTpro); C17(Carbamidomethyl); C19(Carbamidomethyl); C20(Carbamidomethyl)	gpath		0.056146244969518935	0.07357174576635808	0.7631495540125235	0.44767622977828414	-0.09032384943679399	0.20261633937583184	0.8953524595565683	MT2A_CAKC_21	ns
P02795_CICKGASDKCSCCA_N-Term(TMTpro); C1(Carbamidomethyl); C3(Carbamidomethyl); K4(TMTpro); K9(TMTpro); C10(Carbamidomethyl); C12(Carbamidomethyl); C13(Carbamidomethyl)	cogn_global_lv		-0.021238373951330144	0.03554820987192875	-0.5974526995268301	0.5516266203215952	-0.09181049327240073	0.049333745369740445	0.5516266203215952	MT2A_CICK_14	ns
P02795_CICKGASDKCSCCA_N-Term(TMTpro); C1(Carbamidomethyl); C3(Carbamidomethyl); K4(TMTpro); K9(TMTpro); C10(Carbamidomethyl); C12(Carbamidomethyl); C13(Carbamidomethyl)	gpath		0.10509799734306964	0.055837279282256305	1.8822191678036713	0.0628670479466908	-0.0057530173850464245	0.21594901207118572	0.1257340958933816	MT2A_CICK_14	ns
P03905_LLLSLNPDIITGFSS_N-Term(TMTpro)	cogn_global_lv		0.04873113041749067	0.037924378763956657	1.28495527166828	0.2019320157022718	-0.026558280580976874	0.12402054141595822	0.2019320157022718	MT-ND4_LLLS_15	ns
P03905_LLLSLNPDIITGFSS_N-Term(TMTpro)	gpath		-0.10919482147621098	0.0595696417985119	-1.8330615759878341	0.06992526175312774	-0.22745551263516978	0.009065869682747793	0.1398505235062555	MT-ND4_LLLS_15	ns
P03905_SLNPDIITGFSS_N-Term(TMTpro)	cogn_global_lv		0.054776484064313374	0.03217251028561826	1.7025865740044392	0.09191545134237034	-0.009094024265501224	0.11864699239412797	0.18383090268474067	MT-ND4_SLNP_12	ns
P03905_SLNPDIITGFSS_N-Term(TMTpro)	gpath		-0.044690379221640576	0.05053490593482487	-0.8843467380601834	0.3787417751481418	-0.14501485194080757	0.055634093497526425	0.3787417751481418	MT-ND4_SLNP_12	ns
P03928_CSLHSLPPQS_N-Term(TMTpro); C1(Carbamidomethyl)	cogn_global_lv		0.005907405811880579	0.030535299856442273	0.19346152943162429	0.847010566976134	-0.05471282887046272	0.06652764049422388	0.847010566976134	MT-ATP8_CSLH_10	ns
P03928_CSLHSLPPQS_N-Term(TMTpro); C1(Carbamidomethyl)	gpath		-0.056822550058875224	0.04796326094040527	-1.1847098997184051	0.2390875429372395	-0.1520416619722108	0.03839656185446037	0.478175085874479	MT-ATP8_CSLH_10	ns
P03928_SLHSLPPQS_N-Term(TMTpro)	cogn_global_lv		0.045298565674687756	0.03268829945993925	1.3857730877130168	0.16976568930793978	-0.019778839489571078	0.1103759708389466	0.33953137861587956	MT-ATP8_SLHS_9	ns
P03928_SLHSLPPQS_N-Term(TMTpro)	gpath		0.03822512298489339	0.0535107864018208	0.7143442575830415	0.47714671604679393	-0.06830666927298003	0.1447569152427668	0.47714671604679393	MT-ATP8_SLHS_9	ns
P04075_CQGKYTPSGQAGAAASESLFVSNHAY_N-Term(TMTpro); C1(Carbamidomethyl); K4(TMTpro)	cogn_global_lv		-0.006580641322497409	0.05368215235515963	-0.12258527338770005	0.9026944715215868	-0.11315318815591308	0.09999190551091824	0.9026944715215868	ALDOA_CQGK_26	ns
P04075_CQGKYTPSGQAGAAASESLFVSNHAY_N-Term(TMTpro); C1(Carbamidomethyl); K4(TMTpro)	gpath		-0.15360733985337827	0.08432113302826764	-1.8216944476052432	0.07164825163537075	-0.32100595381446717	0.013791274107710638	0.1432965032707415	ALDOA_CQGK_26	ns
P04075_NSLACQGKYTPSGQAGAAASESLFVSNHAY_N-Term(TMTpro); C5(Carbamidomethyl); K8(TMTpro)	cogn_global_lv		0.01824748474777975	0.06804023867037101	0.2681866657784939	0.7892636211544988	-0.11721022497037627	0.15370519446593578	0.7892636211544988	ALDOA_NSLA_30	ns
P04075_NSLACQGKYTPSGQAGAAASESLFVSNHAY_N-Term(TMTpro); C5(Carbamidomethyl); K8(TMTpro)	gpath		-0.26323508954267083	0.10674911415753185	-2.4659229410954118	0.015861048859225336	-0.47575625056143767	-0.05071392852390397	0.03172209771845067	ALDOA_NSLA_30	significant
P04075_PYQYPALTPEQKKELSDI_N-Term(TMTpro); K12(TMTpro); K13(TMTpro)	cogn_global_lv		0.06605736196819263	0.049173186478519544	1.3433614272088845	0.1830504035378473	-0.03183893219669867	0.16395365613308394	0.1830504035378473	ALDOA_PYQY_18	ns
P04075_PYQYPALTPEQKKELSDI_N-Term(TMTpro); K12(TMTpro); K13(TMTpro)	gpath		-0.19113083749102094	0.07715435704120431	-2.477252676591517	0.015402601412281723	-0.3447333630525532	-0.03752831192948872	0.030805202824563446	ALDOA_PYQY_18	significant
P04075_QGKYTPSGQAGAAASESLFVSNHAY_N-Term(TMTpro); K3(TMTpro)	cogn_global_lv		0.05817578063057542	0.055265026497945006	1.0526690081789547	0.29519119571444524	-0.05155422499647341	0.16790578625762426	0.29519119571444524	ALDOA_QGKY_25	ns
P04075_QGKYTPSGQAGAAASESLFVSNHAY_N-Term(TMTpro); K3(TMTpro)	gpath		-0.20255695709018307	0.086798780913848	-2.3336382718465902	0.021745888079750527	-0.37489797132007185	-0.030215942860294304	0.043491776159501054	ALDOA_QGKY_25	significant
P04075_TADDRVNPCIGGVIL_N-Term(TMTpro); C9(Carbamidomethyl)	cogn_global_lv		-0.02637183728326567	0.04736024742973844	-0.556834871320927	0.5792551656767715	-0.12067813814441378	0.06793446357788244	0.5792551656767715	ALDOA_TADD_15	ns
P04075_TADDRVNPCIGGVIL_N-Term(TMTpro); C9(Carbamidomethyl)	gpath		0.056155251623740424	0.07484483357738682	0.7502889503478948	0.4553672612810503	-0.09287985220934321	0.20519035545682407	0.5792551656767715	ALDOA_TADD_15	ns
P04080_APSATQPATAETQHIADQVR_N-Term(TMTpro)	cogn_global_lv		-0.03751439333411382	0.03562623639858874	-1.0529990570544767	0.29559255395334766	-0.10844078164103657	0.03341199497280894	0.5911851079066953	CSTB_APSA_20	ns
P04080_APSATQPATAETQHIADQVR_N-Term(TMTpro)	gpath		8.379119173408864e-4	0.0587525622201683	0.01426170852261575	0.988657604793601	-0.11612945436385767	0.11780527819853943	0.988657604793601	CSTB_APSA_20	ns
P04080_GAPSATQPATAETQHIADQ_N-Term(TMTpro)	cogn_global_lv		-0.03174007192199574	0.041177838297321814	-0.7708047152164396	0.44286416094685477	-0.11355955951048817	0.05007941566649669	0.44286416094685477	CSTB_GAPS_19	ns
P04080_GAPSATQPATAETQHIADQ_N-Term(TMTpro)	gpath		0.1390905987771884	0.06624730615021472	2.0995661085720627	0.03859786292395703	0.007458612557040306	0.2707225849973365	0.07719572584791407	CSTB_GAPS_19	ns
P04083_ENEEQEYVQTVK_N-Term(TMTpro); K12(TMTpro)	cogn_global_lv		0.049389613393464385	0.04891045631369642	1.0097966184714122	0.31515780654757536	-0.04770991908521324	0.146489145872142	0.31515780654757536	ANXA1_ENEE_12	ns
P04083_ENEEQEYVQTVK_N-Term(TMTpro); K12(TMTpro)	gpath		0.1734894047994472	0.07682600105180164	2.2582120951794447	0.026220778416238672	0.020970509116043562	0.3260083004828508	0.052441556832477344	ANXA1_ENEE_12	ns
P04083_FIENEEQEYVQTVK_N-Term(TMTpro); K14(TMTpro)	cogn_global_lv		0.04591215886199154	0.04611074204293362	0.9956933423288401	0.3219285669075973	-0.04562923805112555	0.13745355577510865	0.6438571338151946	ANXA1_FIEN_14	ns
P04083_FIENEEQEYVQTVK_N-Term(TMTpro); K14(TMTpro)	gpath		0.031747046518186155	0.07242835548229723	0.4383234481410488	0.662146952400736	-0.11204141888529734	0.17553551192166966	0.662146952400736	ANXA1_FIEN_14	ns
P04083_IENEEQEYVQTVK_N-Term(TMTpro); K13(TMTpro)	cogn_global_lv		0.01724402691640458	0.05985574172776763	0.28809311218350364	0.7740396007808753	-0.10191960105387124	0.13640765488668039	0.7740396007808753	ANXA1_IENE_13	ns
P04083_IENEEQEYVQTVK_N-Term(TMTpro); K13(TMTpro)	gpath		-0.10716507829226828	0.09391563978160425	-1.1410780839216437	0.2573287320093708	-0.29413675446704973	0.07980659788251317	0.5146574640187416	ANXA1_IENE_13	ns
P04271_ACHEFFEHE_N-Term(TMTpro); C2(Carbamidomethyl)	cogn_global_lv		0.08506450543949341	0.06128058242511169	1.3881151593728245	0.16834873253052865	-0.03659283231536094	0.20672184319434778	0.29904951621877346	S100B_ACHE_9	ns
P04271_ACHEFFEHE_N-Term(TMTpro); C2(Carbamidomethyl)	gpath		-0.10050945254846466	0.09625635180443574	-1.0441851437780434	0.29904951621877346	-0.2916024715619989	0.09058356646506963	0.29904951621877346	S100B_ACHE_9	ns
P04271_AMVTTACHEFFEHE_N-Term(TMTpro); C7(Carbamidomethyl)	cogn_global_lv		0.08072709677454598	0.055940145792664764	1.44309771865363	0.1522822668784866	-0.030328133796585596	0.19178232734567757	0.3045645337569732	S100B_AMVT_14	ns
P04271_AMVTTACHEFFEHE_N-Term(TMTpro); C7(Carbamidomethyl)	gpath		-0.0869442430814729	0.08786787168660552	-0.989488437725829	0.3249377751668153	-0.26138402352319884	0.08749553736025302	0.3249377751668153	S100B_AMVT_14	ns
P04271_MVTTACHEFFEHE_N-Term(TMTpro); C6(Carbamidomethyl)	cogn_global_lv		0.027941075485513698	0.052310224517789244	0.5341417618273024	0.5944912142411396	-0.0759078502320253	0.1317900012030527	0.6126620608360795	S100B_MVTT_13	ns
P04271_MVTTACHEFFEHE_N-Term(TMTpro); C6(Carbamidomethyl)	gpath		-0.04173674965676785	0.08216618013228953	-0.5079553362413912	0.6126620608360795	-0.20485724121860913	0.12138374190507342	0.6126620608360795	S100B_MVTT_13	ns
P04271_TACHEFFEHE_N-Term(TMTpro); C3(Carbamidomethyl)	cogn_global_lv		0.013578259517626208	0.042614711702776836	0.3186284495441378	0.7508599136673546	-0.07126111436410232	0.09841763339935472	0.7829995175878467	S100B_TACH_10	ns
P04271_TACHEFFEHE_N-Term(TMTpro); C3(Carbamidomethyl)	gpath		0.018477337041536607	0.06685871203933609	0.27636393938706943	0.7829995175878467	-0.11462813384650054	0.15158280792957377	0.7829995175878467	S100B_TACH_10	ns
P04271_TTACHEFFEHE_N-Term(TMTpro); C4(Carbamidomethyl)	cogn_global_lv		0.03606329376959012	0.05666475396280254	0.6364325484103186	0.5260250163840654	-0.07643046589845576	0.14855705343763598	0.5260250163840654	S100B_TTAC_11	ns
P04271_TTACHEFFEHE_N-Term(TMTpro); C4(Carbamidomethyl)	gpath		-0.1168976191645714	0.08900604851497336	-1.3133671375704976	0.1922225468663232	-0.2935969662969813	0.05980172796783849	0.3844450937326464	S100B_TTAC_11	ns
P04350_EATGGNYVP_N-Term(TMTpro)	cogn_global_lv		-0.0052810350164125865	0.030972483511553593	-0.17050731545123315	0.865052690773395	-0.06694251302920748	0.05638044299638231	0.865052690773395	TUBB4A_EATG_9	ns
P04350_EATGGNYVP_N-Term(TMTpro)	gpath		-0.01913869944124852	0.05070199358494685	-0.37747429810986166	0.7068463217731376	-0.1200786147527491	0.08180121587025206	0.865052690773395	TUBB4A_EATG_9	ns
P04350_IREEFPDRIMN_N-Term(TMTpro)	cogn_global_lv		-0.05978765911413208	0.04365186577045576	-1.3696472775877833	0.1740258663683458	-0.14644756943981665	0.026872251211552504	0.1740258663683458	TUBB4A_IREE_11	ns
P04350_IREEFPDRIMN_N-Term(TMTpro)	gpath		0.10937740541188673	0.06856608051426069	1.595211576796167	0.11398647436233347	-0.026743474735488076	0.24549828555926154	0.1740258663683458	TUBB4A_IREE_11	ns
P04350_IREEFPDRIMNTF_N-Term(TMTpro)	cogn_global_lv		-0.098880080619098	0.05145924446454832	-1.9215221997131964	0.05841530984335506	-0.20137004833214772	0.0036098870939516997	0.0966927243200458	TUBB4A_IREE_13	ns
P04350_IREEFPDRIMNTF_N-Term(TMTpro)	gpath		0.1399606640444137	0.08321570477048938	1.6819020451779876	0.0966927243200458	-0.025777775839246814	0.3056991039280742	0.0966927243200458	TUBB4A_IREE_13	ns
P04350_ISKIREEFPDRIMN_N-Term(TMTpro); K3(TMTpro)	cogn_global_lv		-0.07354638323475209	0.11334594613163768	-0.6488664636434092	0.5183306370897744	-0.2992008278526107	0.15210806138310656	0.5183306370897744	TUBB4A_ISKI_14	ns
P04350_ISKIREEFPDRIMN_N-Term(TMTpro); K3(TMTpro)	gpath		0.6328597473123763	0.17782976043804755	3.558795478065396	6.378779766810878e-4	0.2788278899968042	0.9868916046279483	0.0012757559533621756	TUBB4A_ISKI_14	significant
P04350_ISKIREEFPDRIMNTF_N-Term(TMTpro); K3(TMTpro)	cogn_global_lv		-0.06259160042027491	0.04566124927841105	-1.3707816016735364	0.17367303288342248	-0.15324064137155513	0.028057440531005312	0.17367303288342248	TUBB4A_ISKI_16	ns
P04350_ISKIREEFPDRIMNTF_N-Term(TMTpro); K3(TMTpro)	gpath		0.2076443745020203	0.07172231562491976	2.8951153165204655	0.004702396474653261	0.06525757543391031	0.3500311735701303	0.009404792949306523	TUBB4A_ISKI_16	significant
P04350_NEATGGNYVP_N-Term(TMTpro)	cogn_global_lv		-0.025587959177342957	0.030382328526760934	-0.8421987523044829	0.40179195134128887	-0.08590450737392881	0.0347285890192429	0.5189636321229241	TUBB4A_NEAT_10	ns
P04350_NEATGGNYVP_N-Term(TMTpro)	gpath		-0.030893699536167312	0.04772298153144578	-0.6473547658754459	0.5189636321229241	-0.1256357965117444	0.06384839743940976	0.5189636321229241	TUBB4A_NEAT_10	ns
P04350_NEATGGNYVPR_N-Term(TMTpro)	cogn_global_lv		-0.11778123750590398	0.10237849615521138	-1.1504489900627295	0.252846643344927	-0.32102824973542116	0.08546577472361318	0.252846643344927	TUBB4A_NEAT_11	ns
P04350_NEATGGNYVPR_N-Term(TMTpro)	gpath		0.30659759630538375	0.16081081727915938	1.9065732112606948	0.05959802751246556	-0.01265224007260668	0.6258474326833742	0.11919605502493112	TUBB4A_NEAT_11	ns
P04350_NEATGGNYVPRA_N-Term(TMTpro)	cogn_global_lv		-0.09149033551336151	0.08098995287816023	-1.1296504351718524	0.2621303948982503	-0.2527619351642962	0.06978126413757317	0.2621303948982503	TUBB4A_NEAT_12	ns
P04350_NEATGGNYVPRA_N-Term(TMTpro)	gpath		0.23309244099914314	0.13262513895952546	1.7575283451373294	0.0828023109107275	-0.030997949893007165	0.4971828318912934	0.165604621821455	TUBB4A_NEAT_12	ns
P04350_SKIREEFPDRIMN_N-Term(TMTpro); K2(TMTpro)	cogn_global_lv		-0.057403343603804544	0.0834427764870467	-0.6879366437754572	0.49353345753889477	-0.22352515058655054	0.10871846337894146	0.49353345753889477	TUBB4A_SKIR_13	ns
P04350_SKIREEFPDRIMN_N-Term(TMTpro); K2(TMTpro)	gpath		0.29543160839452137	0.13659592769104945	2.1628141730749397	0.03361891109861496	0.023490006139181896	0.5673732106498608	0.06723782219722992	TUBB4A_SKIR_13	ns
P04350_TGGNYVP_N-Term(TMTpro)	cogn_global_lv		-0.028549975262923497	0.046673525223461854	-0.6116952839159445	0.5422005060167002	-0.12120863804994028	0.0641086875240933	0.5422005060167002	TUBB4A_TGGN_7	ns
P04350_TGGNYVP_N-Term(TMTpro)	gpath		0.08372891757297404	0.07331234603314989	1.1420848206810086	0.25628916729931445	-0.06181449095867905	0.22927232610462714	0.5125783345986289	TUBB4A_TGGN_7	ns
P04350_YNEATGGNYVPR_N-Term(TMTpro)	cogn_global_lv		0.002916608501564283	0.11606340619027028	0.0251294408573784	0.9800184595979731	-0.22829355297091028	0.23412676997403883	0.9800184595979731	TUBB4A_YNEA_12	ns
P04350_YNEATGGNYVPR_N-Term(TMTpro)	gpath		0.6645197032143584	0.1986297389608583	3.3455196925235233	0.0012852276645681532	0.26882897238152953	1.0602104340471872	0.0025704553291363065	TUBB4A_YNEA_12	significant
P04350_YNEATGGNYVPRA_N-Term(TMTpro)	cogn_global_lv		-0.10014001488599567	0.09553604236566303	-1.0481909487386025	0.2978296571043146	-0.2903765791646331	0.09009654939264178	0.2978296571043146	TUBB4A_YNEA_13	ns
P04350_YNEATGGNYVPRA_N-Term(TMTpro)	gpath		0.38457908409716723	0.1564873952672386	2.457572275648202	0.016236314240288496	0.07297287044839895	0.6961852977459355	0.03247262848057699	TUBB4A_YNEA_13	significant
P04350; P07437; P68371_DEHGIDPTGTYHG_N-Term(TMTpro)	cogn_global_lv		-0.013855418327460949	0.03364007663897299	-0.41187237699122986	0.6813608020659015	-0.08063941423298396	0.052928577578062054	0.6813608020659015	TUBB_DEHG_13	ns
P04350; P07437; P68371_DEHGIDPTGTYHG_N-Term(TMTpro)	gpath		0.06727359932624488	0.05284008283776138	1.273154690782748	0.20606981941455407	-0.03762722815273452	0.17217442680522427	0.41213963882910815	TUBB_DEHG_13	ns
P04350; P07437; P68371_DEHGIDPTGTYHGDS_N-Term(TMTpro)	cogn_global_lv		-0.01316064809043157	0.04034432844297271	-0.3262081337909574	0.7451405080230002	-0.09348003611429993	0.06715873993343678	0.8263366061003645	TUBB_DEHG_15	ns
P04350; P07437; P68371_DEHGIDPTGTYHGDS_N-Term(TMTpro)	gpath		0.01453892028605276	0.06604371525911214	0.2201408601713515	0.8263366061003645	-0.11694401665098457	0.14602185722309008	0.8263366061003645	TUBB_DEHG_15	ns
P04350; P07437; P68371_DEHGIDPTGTYHGDSDLQ_N-Term(TMTpro)	cogn_global_lv		0.03524181295800884	0.04820801330975503	0.7310364094775414	0.4669473065171572	-0.06073296903295194	0.13121659494896962	0.9338946130343144	TUBB_DEHG_18	ns
P04350; P07437; P68371_DEHGIDPTGTYHGDSDLQ_N-Term(TMTpro)	gpath		0.005834306907867934	0.07139769026531266	0.08171562534008794	0.9350821772353596	-0.13630757547675476	0.14797618929249062	0.9350821772353596	TUBB_DEHG_18	ns
P04350; P07437; P68371_DPTGTYHGDSDL_N-Term(TMTpro)	cogn_global_lv		-0.04540138339365876	0.04728694714573991	-0.9601250690540504	0.33942958923318667	-0.13927784266745033	0.048475075880132806	0.6788591784663733	TUBB_DPTG_12	ns
P04350; P07437; P68371_DPTGTYHGDSDL_N-Term(TMTpro)	gpath		-0.006817148388939802	0.07427587728593303	-0.09178145904216588	0.9270649357654421	-0.15427340830708955	0.14063911152920996	0.9270649357654421	TUBB_DPTG_12	ns
P04350; P07437; P68371_DPTGTYHGDSDLQ_N-Term(TMTpro)	cogn_global_lv		-0.10536232011754705	0.07480350957268472	-1.4085210803534436	0.16310899708616172	-0.2543785526642196	0.04365391242912549	0.32621799417232344	TUBB_DPTG_13	ns
P04350; P07437; P68371_DPTGTYHGDSDLQ_N-Term(TMTpro)	gpath		0.03509322567629437	0.12221447186904408	0.2871446003047631	0.7747934500168477	-0.20837048698427468	0.27855693833686346	0.7747934500168477	TUBB_DPTG_13	ns
P04350; P07437; P68371_EHGIDPTGTYHGDSD_N-Term(TMTpro)	cogn_global_lv		-0.0425426159447975	0.04508235630015864	-0.9436644274214168	0.3482550172599711	-0.1322946928400926	0.0472094609504976	0.3482550172599711	TUBB_EHGI_15	ns
P04350; P07437; P68371_EHGIDPTGTYHGDSD_N-Term(TMTpro)	gpath		0.08713397680747899	0.07379987268609821	1.18067922932735	0.2413180476974516	-0.05979028340831559	0.23405823702327355	0.3482550172599711	TUBB_EHGI_15	ns
P04350; P07437; P68371_EHGIDPTGTYHGDSDLQ_N-Term(TMTpro)	cogn_global_lv		-0.036752413942632206	0.04848839737491412	-0.7579630578107408	0.4507570979321126	-0.13328539772785647	0.05978056984259207	0.4507570979321126	TUBB_EHGI_17	ns
P04350; P07437; P68371_EHGIDPTGTYHGDSDLQ_N-Term(TMTpro)	gpath		0.10289629370990698	0.07937556611274571	1.2963220138014793	0.1986869122316862	-0.05512831942092143	0.2609209068407354	0.3973738244633724	TUBB_EHGI_17	ns
P04350; P07437; P68371_EVISDEHGIDPTGTYH_N-Term(TMTpro)	cogn_global_lv		-0.024480679127881953	0.04834478667149121	-0.5063768156478006	0.6140205039237354	-0.12072775596514673	0.07176639770938281	0.6140205039237354	TUBB_EVIS_16	ns
P04350; P07437; P68371_EVISDEHGIDPTGTYH_N-Term(TMTpro)	gpath		0.1777507916240925	0.07914047521469227	2.246016228003309	0.027532565830903962	0.02019420851855816	0.3353073747296268	0.055065131661807924	TUBB_EVIS_16	ns
P04350; P07437; P68371_EVISDEHGIDPTGTYHG_N-Term(TMTpro)	cogn_global_lv		-0.03443389062546747	0.07187249946222046	-0.4790968852219691	0.6332101576095361	-0.1775210455079989	0.10865326425706395	0.6332101576095361	TUBB_EVIS_17	ns
P04350; P07437; P68371_EVISDEHGIDPTGTYHG_N-Term(TMTpro)	gpath		0.30847079963339447	0.11765536997729788	2.6218165791575454	0.010512418332321336	0.07423695118413598	0.542704648082653	0.021024836664642672	TUBB_EVIS_17	significant
P04350; P07437; P68371_EVISDEHGIDPTGTYHGDS_N-Term(TMTpro)	cogn_global_lv		-0.07004705861673419	0.07230169876558858	-0.9688162216469599	0.3350969754230565	-0.21358407864627113	0.07348996141280276	0.3350969754230565	TUBB_EVIS_19	ns
P04350; P07437; P68371_EVISDEHGIDPTGTYHGDS_N-Term(TMTpro)	gpath		0.14750333415618994	0.11356774816792468	1.298813585157003	0.19715162225027105	-0.0779571518600422	0.3729638201724221	0.3350969754230565	TUBB_EVIS_19	ns
P04350; P07437; P68371_EVISDEHGIDPTGTYHGDSD_N-Term(TMTpro)	cogn_global_lv		-0.045849538330367576	0.07236689785426971	-0.6335705922160433	0.5278835312403345	-0.18951599491613635	0.09781691825540119	0.5278835312403345	TUBB_EVIS_20	ns
P04350; P07437; P68371_EVISDEHGIDPTGTYHGDSD_N-Term(TMTpro)	gpath		0.20786135720915713	0.11367015950556311	1.8286361003917146	0.07059190891679593	-0.017802441017892023	0.4335251554362063	0.14118381783359185	TUBB_EVIS_20	ns
P04350; P07437; P68371_EVISDEHGIDPTGTYHGDSDL_N-Term(TMTpro)	cogn_global_lv		-0.07068963103572509	0.0660240176026574	-1.0706653972671893	0.2870325400182897	-0.20176387823686534	0.060384616165415156	0.2870325400182897	TUBB_EVIS_21	ns
P04350; P07437; P68371_EVISDEHGIDPTGTYHGDSDL_N-Term(TMTpro)	gpath		0.14160741367069352	0.10370709308564585	1.365455432771102	0.1753344666678402	-0.06427719694822298	0.34749202428961	0.2870325400182897	TUBB_EVIS_21	ns
P04350; P07437; P68371_EVISDEHGIDPTGTYHGDSDLQ_N-Term(TMTpro)	cogn_global_lv		-0.07605843557086035	0.08445490524888508	-0.9005804381251666	0.3701129567425794	-0.24374562972314456	0.09162875858142384	0.3701129567425794	TUBB_EVIS_22	ns
P04350; P07437; P68371_EVISDEHGIDPTGTYHGDSDLQ_N-Term(TMTpro)	gpath		0.1348487877994062	0.13372332271037882	1.0084163709532177	0.3158433929078872	-0.13066200416634374	0.4003595797651561	0.3701129567425794	TUBB_EVIS_22	ns
P04350; P07437; P68371_GIDPTGTY_N-Term(TMTpro)	cogn_global_lv		0.0033905113854616224	0.05369184143455571	0.06314760855416503	0.9497844898896615	-0.10323084475084734	0.11001186752177058	0.9497844898896615	TUBB_GIDP_8	ns
P04350; P07437; P68371_GIDPTGTY_N-Term(TMTpro)	gpath		-0.07204997745514467	0.08501083069356011	-0.8475388002602207	0.3988708021081617	-0.24086463928546192	0.09676468437517259	0.7977416042163235	TUBB_GIDP_8	ns
P04350; P07437; P68371_GIDPTGTYHGDS_N-Term(TMTpro)	cogn_global_lv		0.019851078526003072	0.06025657268857871	0.32944254278447754	0.7427042500108219	-0.10011054258769243	0.13981269963969858	0.821242978514383	TUBB_GIDP_12	ns
P04350; P07437; P68371_GIDPTGTYHGDS_N-Term(TMTpro)	gpath		0.020231984348687997	0.08924201222782772	0.22670919047676064	0.821242978514383	-0.15743521410993988	0.1978991828073159	0.821242978514383	TUBB_GIDP_12	ns
P04350; P07437; P68371_GIDPTGTYHGDSD_N-Term(TMTpro)	cogn_global_lv		-0.05580001642812159	0.06770831862018038	-0.82412349863744	0.4119336951641611	-0.19021802391450465	0.07861799105826149	0.4119336951641611	TUBB_GIDP_13	ns
P04350; P07437; P68371_GIDPTGTYHGDSD_N-Term(TMTpro)	gpath		0.1443963095560345	0.10635270552716249	1.357711671182222	0.17777148974588325	-0.06674050581728952	0.3555331249293585	0.3555429794917665	TUBB_GIDP_13	ns
P04350; P07437; P68371_GIDPTGTYHGDSDL_N-Term(TMTpro)	cogn_global_lv		-0.05293933280110382	0.04164223670553784	-1.2712893684229891	0.20672956985020302	-0.1356096250089863	0.02973095940677866	0.41345913970040604	TUBB_GIDP_14	ns
P04350; P07437; P68371_GIDPTGTYHGDSDL_N-Term(TMTpro)	gpath		0.003041022886985129	0.06540945969549558	0.04649209611487662	0.9630156278172304	-0.1268131726122499	0.13289521838622015	0.9630156278172304	TUBB_GIDP_14	ns
P04350; P07437; P68371_GIDPTGTYHGDSDLQ_N-Term(TMTpro)	cogn_global_lv		-0.07171658818340046	0.06522666748855689	-1.099497965245306	0.27497669911416955	-0.20159947651652596	0.05816630014972504	0.5499533982283391	TUBB_GIDP_15	ns
P04350; P07437; P68371_GIDPTGTYHGDSDLQ_N-Term(TMTpro)	gpath		0.03144635356120237	0.10647496715012114	0.2953403452744488	0.7685288238244077	-0.18057239277531015	0.2434650998977149	0.7685288238244077	TUBB_GIDP_15	ns
P04350; P07437; P68371_IDPTGTYH_N-Term(TMTpro)	cogn_global_lv		-0.0590610083173452	0.039730166656858	-1.4865532487553865	0.14044422824872593	-0.1379353615423132	0.019813344907622814	0.28088845649745187	TUBB_IDPT_8	ns
P04350; P07437; P68371_IDPTGTYH_N-Term(TMTpro)	gpath		-0.010830026471227642	0.062406079505606435	-0.17354120875762905	0.8625952840329965	-0.1347217584345767	0.11306170549212141	0.8625952840329965	TUBB_IDPT_8	ns
P04350; P07437; P68371_IDPTGTYHGD_N-Term(TMTpro)	cogn_global_lv		0.00830513069824616	0.03962077397897558	0.20961555931878578	0.8344166003863264	-0.07035205060317962	0.08696231199967194	0.8344166003863264	TUBB_IDPT_10	ns
P04350; P07437; P68371_IDPTGTYHGD_N-Term(TMTpro)	gpath		-0.04672880203464806	0.062234251176462384	-0.7508534472785842	0.4545967165519803	-0.17027941163513322	0.07682180756583709	0.8344166003863264	TUBB_IDPT_10	ns
P04350; P07437; P68371_IDPTGTYHGDSD_N-Term(TMTpro)	cogn_global_lv		-0.09958421778558132	0.04450157775418488	-2.237768250277745	0.027676760235513652	-0.18798113517207793	-0.011187300399084707	0.055353520471027304	TUBB_IDPT_12	ns
P04350; P07437; P68371_IDPTGTYHGDSD_N-Term(TMTpro)	gpath		0.10087531192121339	0.07021479799957968	1.4366674090811635	0.1542417404809033	-0.03859775872726971	0.24034838256969648	0.1542417404809033	TUBB_IDPT_12	ns
P04350; P07437; P68371_IDPTGTYHGDSDL_N-Term(TMTpro)	cogn_global_lv		-0.04451461394238779	0.04951826587769308	-0.8989534094819882	0.37095037127872976	-0.14282080096792998	0.05379157308315442	0.7419007425574595	TUBB_IDPT_13	ns
P04350; P07437; P68371_IDPTGTYHGDSDL_N-Term(TMTpro)	gpath		-0.025130987904547476	0.07778071670408289	-0.32310049289155357	0.7473292408584828	-0.17954523379470488	0.1292832579856099	0.7473292408584828	TUBB_IDPT_13	ns
P04350; P07437; P68371_ISDEHGIDPTGTYHGDSDLQ_N-Term(TMTpro)	cogn_global_lv		-0.045024345105371996	0.053236521183910965	-0.8457416845445409	0.3998911843762719	-0.15075667139081655	0.06070798118007255	0.3998911843762719	TUBB_ISDE_20	ns
P04350; P07437; P68371_ISDEHGIDPTGTYHGDSDLQ_N-Term(TMTpro)	gpath		0.08649566145568659	0.08409131873056881	1.0285920444751422	0.30636812508159955	-0.08051695604947241	0.2535082789608456	0.3998911843762719	TUBB_ISDE_20	ns
P04350; P07437; P68371_SDEHGIDPTGT_N-Term(TMTpro)	cogn_global_lv		-0.07506049921306397	0.04126422933184024	-1.8190209881163564	0.07205857828056571	-0.15698035190298082	0.006859353476852861	0.07205857828056571	TUBB_SDEH_11	ns
P04350; P07437; P68371_SDEHGIDPTGT_N-Term(TMTpro)	gpath		-0.11851205089063553	0.06481570537222733	-1.8284465194051003	0.07062058500495669	-0.24718749502376652	0.010163393242495475	0.07205857828056571	TUBB_SDEH_11	ns
P04350; P07437; P68371_SDEHGIDPTGTY_N-Term(TMTpro)	cogn_global_lv		0.003199103312483566	0.041740125983223395	0.07664335545535683	0.9390684500645785	-0.0796655236821566	0.08606373030712372	0.9390684500645785	TUBB_SDEH_12	ns
P04350; P07437; P68371_SDEHGIDPTGTY_N-Term(TMTpro)	gpath		0.05655908607467933	0.06556321908187705	0.8626648731821247	0.39049428607891445	-0.07360036040066789	0.18671853255002654	0.7809885721578289	TUBB_SDEH_12	ns
P04350; P07437; P68371_SDEHGIDPTGTYH_N-Term(TMTpro)	cogn_global_lv		-0.05037941378615143	0.04043388331194062	-1.245970202700609	0.21650478104925414	-0.13087709185840235	0.030118264286099504	0.21650478104925414	TUBB_SDEH_13	ns
P04350; P07437; P68371_SDEHGIDPTGTYH_N-Term(TMTpro)	gpath		0.08775722571149792	0.06619031668970832	1.3258317847743877	0.18876520719648304	-0.04401757225392543	0.21953202367692126	0.21650478104925414	TUBB_SDEH_13	ns
P04350; P07437; P68371_SDEHGIDPTGTYHG_N-Term(TMTpro)	cogn_global_lv		-0.01385572803335702	0.0556756315374646	-0.24886521536865522	0.8041191644958225	-0.12469739588395813	0.09698593981724409	0.8041191644958225	TUBB_SDEH_14	ns
P04350; P07437; P68371_SDEHGIDPTGTYHG_N-Term(TMTpro)	gpath		0.1430810931728523	0.09114107727258573	1.569885911540455	0.12048969647363629	-0.03836685336361481	0.32452903970931946	0.24097939294727258	TUBB_SDEH_14	ns
P04350; P07437; P68371_SDEHGIDPTGTYHGD_N-Term(TMTpro)	cogn_global_lv		-0.02704145773620101	0.04718099793613812	-0.5731429795699319	0.5681965933853372	-0.12097160918097201	0.06688869370857	0.5681965933853372	TUBB_SDEH_15	ns
P04350; P07437; P68371_SDEHGIDPTGTYHGD_N-Term(TMTpro)	gpath		0.04464672875094411	0.07723535162419637	0.5780607948570164	0.5648882748576389	-0.10911704463872748	0.1984105021406157	0.5681965933853372	TUBB_SDEH_15	ns
P04350; P07437; P68371_SDEHGIDPTGTYHGDS_N-Term(TMTpro)	cogn_global_lv		-0.036147291022030424	0.037872163030792994	-0.9544554134032399	0.3422755449168906	-0.11133304068383604	0.03903845863977518	0.47226419602076397	TUBB_SDEH_16	ns
P04350; P07437; P68371_SDEHGIDPTGTYHGDS_N-Term(TMTpro)	gpath		0.04293098675214762	0.059487624040484376	0.7216792979146534	0.47226419602076397	-0.07516687857038176	0.161028852074677	0.47226419602076397	TUBB_SDEH_16	ns
P04350; P07437; P68371_SDEHGIDPTGTYHGDSD_N-Term(TMTpro)	cogn_global_lv		-0.053582883413721784	0.07149384833923905	-0.7494754396136356	0.45582519488874673	-0.1959162018179634	0.08875043499051985	0.45582519488874673	TUBB_SDEH_17	ns
P04350; P07437; P68371_SDEHGIDPTGTYHGDSD_N-Term(TMTpro)	gpath		0.15268424398050975	0.11703551762347632	1.304597502372926	0.19586612106011383	-0.08031557322704705	0.38568406118806653	0.39173224212022767	TUBB_SDEH_17	ns
P04350; P07437; P68371_SDEHGIDPTGTYHGDSDL_N-Term(TMTpro)	cogn_global_lv		-0.11069234547990112	0.04433652350562132	-2.4966401676907912	0.014259519121536756	-0.19871147326138094	-0.02267321769842129	0.028519038243073513	TUBB_SDEH_18	significant
P04350; P07437; P68371_SDEHGIDPTGTYHGDSDL_N-Term(TMTpro)	gpath		0.08706868621886589	0.06964150527710884	1.250241301827308	0.21428231756815472	-0.051187182018147884	0.22532455445587968	0.21428231756815472	TUBB_SDEH_18	ns
P04350; P07437; P68371_SDEHGIDPTGTYHGDSDLQ_N-Term(TMTpro)	cogn_global_lv		-0.15033507569733978	0.06485517640170128	-2.3180119774278523	0.023070683552548796	-0.2794518135339319	-0.021218337860747644	0.04614136710509759	TUBB_SDEH_19	significant
P04350; P07437; P68371_SDEHGIDPTGTYHGDSDLQ_N-Term(TMTpro)	gpath		0.16760059065890115	0.10616800350036612	1.5786356070859255	0.11846682540211165	-0.04376366791139208	0.3789648492291944	0.11846682540211165	TUBB_SDEH_19	ns
P04350; P07437; P68371_SVVPSPKVSDTVVEPYNATLSV_N-Term(TMTpro); K7(TMTpro)	cogn_global_lv		-0.030719912223999456	0.032676721193074	-0.9401161163780013	0.35006035098131516	-0.09577426682960768	0.034334442381608765	0.47071458669630717	TUBB_SVVP_22	ns
P04350; P07437; P68371_SVVPSPKVSDTVVEPYNATLSV_N-Term(TMTpro); K7(TMTpro)	gpath		-0.0371635428391013	0.051270857034405135	-0.7248473107083588	0.47071458669630717	-0.13923597828151002	0.06490889260330743	0.47071458669630717	TUBB_SVVP_22	ns
P04350; P07437; P68371_SVVPSPKVSDTVVEPYNATLSVH_N-Term(TMTpro); K7(TMTpro)	cogn_global_lv		-0.024244737342403167	0.04865473277525338	-0.4983017264609138	0.6194230876503162	-0.12083659440976677	0.07234711972496044	0.6194230876503162	TUBB_SVVP_23	ns
P04350; P07437; P68371_SVVPSPKVSDTVVEPYNATLSVH_N-Term(TMTpro); K7(TMTpro)	gpath		-0.07921121186924032	0.07642432381723675	-1.0364659824621834	0.30261585558342846	-0.2309326774196387	0.07251025368115804	0.6052317111668569	TUBB_SVVP_23	ns
P04350; P07437; P68371_SVVPSPKVSDTVVEPYNATLSVHQL_N-Term(TMTpro); K7(TMTpro)	cogn_global_lv		-0.0344240651795223	0.04296151458262509	-0.8012768058564771	0.4249709910823062	-0.11971345511679482	0.050865324757750234	0.4249709910823062	TUBB_SVVP_25	ns
P04350; P07437; P68371_SVVPSPKVSDTVVEPYNATLSVHQL_N-Term(TMTpro); K7(TMTpro)	gpath		-0.06900277808546047	0.06748171277207016	-1.0225404076290705	0.3091220412387807	-0.20297091608448248	0.06496535991356155	0.4249709910823062	TUBB_SVVP_25	ns
P04350; P07437; P68371_VISDEHGIDPTGTYHGDSDLQ_N-Term(TMTpro)	cogn_global_lv		-0.01897267397751135	0.05764682924575618	-0.329119124603164	0.7428056818681795	-0.13344785208501783	0.09550250412999513	0.7428056818681795	TUBB_VISD_21	ns
P04350; P07437; P68371_VISDEHGIDPTGTYHGDSDLQ_N-Term(TMTpro)	gpath		0.1589641486646509	0.09081187508441894	1.750477550616342	0.08333374453307145	-0.0213702376421345	0.33929853497143625	0.1666674890661429	TUBB_VISD_21	ns
P04350; P07437; P68371_WEVISDEHGIDPTGTYHGDS_N-Term(TMTpro)	cogn_global_lv		-0.03402443457049874	0.05291720407856436	-0.6429749107678445	0.5221260918203023	-0.13937449520001866	0.07132562605902118	0.5221260918203023	TUBB_WEVI_20	ns
P04350; P07437; P68371_WEVISDEHGIDPTGTYHGDS_N-Term(TMTpro)	gpath		0.11814171423268358	0.08662552813124776	1.3638209980513496	0.17654684479260133	-0.05431646453167571	0.29059989299704286	0.35309368958520265	TUBB_WEVI_20	ns
P04350; P07437; P68371_WEVISDEHGIDPTGTYHGDSD_N-Term(TMTpro)	cogn_global_lv		-0.037274475634184796	0.047134554767586996	-0.7908099655969875	0.4312054060600854	-0.1309595070392543	0.05641055577088471	0.7530088994232752	TUBB_WEVI_21	ns
P04350; P07437; P68371_WEVISDEHGIDPTGTYHGDSD_N-Term(TMTpro)	gpath		-0.024039132365840963	0.07615269573110102	-0.31567014319131054	0.7530088994232752	-0.17540086106630998	0.12732259633462806	0.7530088994232752	TUBB_WEVI_21	ns
P04350; P07437; P68371_WEVISDEHGIDPTGTYHGDSDL_N-Term(TMTpro)	cogn_global_lv		-0.012784308248304534	0.06263256599054087	-0.2041159905572972	0.8387565805772879	-0.13733603444458808	0.11176741794797901	0.8387565805772879	TUBB_WEVI_22	ns
P04350; P07437; P68371_WEVISDEHGIDPTGTYHGDSDL_N-Term(TMTpro)	gpath		0.10136715579260633	0.10287907694448413	0.9853039004938422	0.32730440312795295	-0.10321917114873252	0.3059534827339452	0.6546088062559059	TUBB_WEVI_22	ns
P04350; P07437; P68371_WEVISDEHGIDPTGTYHGDSDLQ_N-Term(TMTpro)	cogn_global_lv		-0.06140067642374193	0.08341555645183579	-0.7360818417508816	0.46357409876202116	-0.2270954320827851	0.10429407923530122	0.46357409876202116	TUBB_WEVI_23	ns
P04350; P07437; P68371_WEVISDEHGIDPTGTYHGDSDLQ_N-Term(TMTpro)	gpath		0.15489011938292627	0.13328101823285984	1.1621318732147772	0.2482207723581223	-0.10985625035247773	0.4196364891183303	0.46357409876202116	TUBB_WEVI_23	ns
P04350; P07437; P68371_WEVISDEHGIDPTGTYHGDSDLQL_N-Term(TMTpro)	cogn_global_lv		0.017095141264695735	0.06579951133118561	0.2598065079640418	0.7957155588706355	-0.11395594318163034	0.14814622571102182	0.7957155588706355	TUBB_WEVI_24	ns
P04350; P07437; P68371_WEVISDEHGIDPTGTYHGDSDLQL_N-Term(TMTpro)	gpath		0.3471424492933069	0.10869647936915981	3.193686228919396	0.0020449132705563215	0.13065464856894496	0.5636302500176689	0.004089826541112643	TUBB_WEVI_24	significant
P04350; P68371_DEHGIDPTGTYHGDSDLQLE_N-Term(TMTpro)	cogn_global_lv		-0.011937712588028577	0.05256444838141046	-0.22710620877076257	0.8208291629553166	-0.11629133648593662	0.09241591130987947	0.8208291629553166	TUBB4B_DEHG_20	ns
P04350; P68371_DEHGIDPTGTYHGDSDLQLE_N-Term(TMTpro)	gpath		-0.0670110653495118	0.08256550175563919	-0.8116109503923045	0.4190438029148045	-0.23092431056482943	0.09690217986580583	0.8208291629553166	TUBB4B_DEHG_20	ns
P04350; P68371_WEVISDEHGIDPTGTYHGDSDLQLE_N-Term(TMTpro)	cogn_global_lv		-0.06000916540786199	0.05128425103920805	-1.1701285324803423	0.24555825362528394	-0.16212915570388634	0.04211082488816236	0.24555825362528394	TUBB4B_WEVI_25	ns
P04350; P68371_WEVISDEHGIDPTGTYHGDSDLQLE_N-Term(TMTpro)	gpath		-0.15004851898148183	0.08499181291222285	-1.7654467393988609	0.08145322540556373	-0.3192888400149728	0.019191802052009155	0.16290645081112745	TUBB4B_WEVI_25	ns
P04350; P68371_WEVISDEHGIDPTGTYHGDSDLQLER_N-Term(TMTpro)	cogn_global_lv		-0.07996839906871762	0.05054070565029173	-1.5822572724260338	0.11768995282367414	-0.18060780134089158	0.02067100320345633	0.2353799056473483	TUBB4B_WEVI_26	ns
P04350; P68371_WEVISDEHGIDPTGTYHGDSDLQLER_N-Term(TMTpro)	gpath		-0.026371048522870245	0.08294942313264521	-0.3179172021570307	0.7514083359995796	-0.19154445193068098	0.13880235488494047	0.7514083359995796	TUBB4B_WEVI_26	ns
P04406_AFNSGKVDIV_N-Term(TMTpro); K6(TMTpro)	cogn_global_lv		0.10860608614782216	0.044599407011084675	2.435146416203008	0.016751921821820646	0.020065068623316182	0.19714710367232813	0.016751921821820646	GAPDH_AFNS_10	significant
P04406_AFNSGKVDIV_N-Term(TMTpro); K6(TMTpro)	gpath		0.22484875817355035	0.07005442901549513	3.2096294457530545	0.0018132155621809526	0.08577313267053396	0.36392438367656677	0.003626431124361905	GAPDH_AFNS_10	significant
P04406_AFNSGKVDIVAI_N-Term(TMTpro); K6(TMTpro)	cogn_global_lv		0.08570431956731682	0.04415741319602183	1.940881799095921	0.05526841051841523	-0.001971259465574235	0.17337989860020786	0.05526841051841523	GAPDH_AFNS_12	ns
P04406_AFNSGKVDIVAI_N-Term(TMTpro); K6(TMTpro)	gpath		0.32099625607419907	0.06937749365741026	4.626806751758655	1.1859728479364464e-5	0.18324561607945936	0.4587468960689388	2.3719456958728927e-5	GAPDH_AFNS_12	significant
P04406_AFNSGKVDIVAINDPFIDL_N-Term(TMTpro); K6(TMTpro)	cogn_global_lv		-0.008026816243867106	0.051169544955084086	-0.15686706322897603	0.8756825176785403	-0.10961120671486746	0.09355757422713323	0.8756825176785403	GAPDH_AFNS_19	ns
P04406_AFNSGKVDIVAINDPFIDL_N-Term(TMTpro); K6(TMTpro)	gpath		0.3254985330666787	0.080374459999439	4.049775675867068	1.046440984657615e-4	0.16593505569657996	0.48506201043677744	2.09288196931523e-4	GAPDH_AFNS_19	significant
P04406_AFNSGKVDIVAINDPFIDLNY_N-Term(TMTpro); K6(TMTpro)	cogn_global_lv		-0.016983462600782116	0.05870448496296526	-0.2893043455111893	0.773028973440028	-0.13364629058781677	0.09967936538625252	0.773028973440028	GAPDH_AFNS_21	ns
P04406_AFNSGKVDIVAINDPFIDLNY_N-Term(TMTpro); K6(TMTpro)	gpath		0.18938602637938598	0.08958185021690374	2.1141115741729744	0.03733484727541737	0.011360923370509285	0.3674111293882627	0.07466969455083473	GAPDH_AFNS_21	ns
P04406_AINDPFIDL_N-Term(TMTpro)	cogn_global_lv		0.06087356492128073	0.057470263587423416	1.0592184744146897	0.29268795759421523	-0.05349590445390192	0.17524303429646337	0.29268795759421523	GAPDH_AIND_9	ns
P04406_AINDPFIDL_N-Term(TMTpro)	gpath		0.2976496462556347	0.09043420506804957	3.291339223158544	0.0014851252555083266	0.11767984271948584	0.4776194497917836	0.0029702505110166533	GAPDH_AIND_9	significant
P04406_AINDPFIDLNY_N-Term(TMTpro)	cogn_global_lv		0.06478707983675322	0.06525274852508962	0.9928636157271237	0.3233253677170499	-0.0647737820060387	0.19434794167954514	0.3233253677170499	GAPDH_AIND_11	ns
P04406_AINDPFIDLNY_N-Term(TMTpro)	gpath		0.3039876009482033	0.10252122620570173	2.965118660776387	0.0038346936334551166	0.10042930302787376	0.5075458988685329	0.007669387266910233	GAPDH_AIND_11	significant
P04406_ANVSVVDLTC_N-Term(TMTpro); C10(Carbamidomethyl)	cogn_global_lv		0.03316502849089261	0.045364832282384394	0.7310735391778559	0.46653358846753246	-0.056895550321569614	0.12322560730335483	0.46653358846753246	GAPDH_ANVS_10	ns
P04406_ANVSVVDLTC_N-Term(TMTpro); C10(Carbamidomethyl)	gpath		-0.08349527832416805	0.07125671922356015	-1.1717530533816853	0.2442265437033562	-0.2249577516692503	0.05796719502091423	0.46653358846753246	GAPDH_ANVS_10	ns
P04406_APSADAPMF_N-Term(TMTpro)	cogn_global_lv		0.06953107739393605	0.045511653041926045	1.5277642701723653	0.13066872053549144	-0.021094201767190318	0.1601563565550624	0.17698461315120298	GAPDH_APSA_9	ns
P04406_APSADAPMF_N-Term(TMTpro)	gpath		0.09181169222465034	0.0673803934923909	1.3625876529649297	0.17698461315120298	-0.04235981248007194	0.22598319692937263	0.17698461315120298	GAPDH_APSA_9	ns
P04406_DAGAEYVVE_N-Term(TMTpro)	cogn_global_lv		0.008363244857915838	0.04119749832745005	0.20300370647368593	0.8396607641003165	-0.07365467392966263	0.09038116364549431	0.8396607641003165	GAPDH_DAGA_9	ns
P04406_DAGAEYVVE_N-Term(TMTpro)	gpath		0.12141205413013666	0.0680202777528773	1.7849391114108004	0.07815905778674934	-0.014005916453936187	0.2568300247142095	0.15631811557349867	GAPDH_DAGA_9	ns
P04406_DLMAHMASKE_N-Term(TMTpro); K9(TMTpro)	cogn_global_lv		0.04846337826480042	0.053903586153050284	0.8990752141647256	0.3708858267044888	-0.0585487702380877	0.15547552676768855	0.3708858267044888	GAPDH_DLMA_10	ns
P04406_DLMAHMASKE_N-Term(TMTpro); K9(TMTpro)	gpath		-0.11526185138476074	0.08466894972170727	-1.3613237410362031	0.17663157332513524	-0.2833509687855366	0.05282726601601516	0.3532631466502705	GAPDH_DLMA_10	ns
P04406_FNSGKVDIVAINDPFIDL_N-Term(TMTpro); K5(TMTpro)	cogn_global_lv		0.058375291707954864	0.051502478918465266	1.1334462521769118	0.25987920534892284	-0.043870056247949034	0.16062063966385876	0.25987920534892284	GAPDH_FNSG_18	ns
P04406_FNSGKVDIVAINDPFIDL_N-Term(TMTpro); K5(TMTpro)	gpath		0.2857545476262073	0.08089741535395165	3.532307507921498	6.378052854576209e-4	0.1251528726137737	0.44635622263864083	0.0012756105709152419	GAPDH_FNSG_18	significant
P04406_GVNHEKYD_N-Term(TMTpro); K6(TMTpro)	cogn_global_lv		0.024108282453899066	0.07413667928362644	0.32518697474521946	0.7459102183171821	-0.12348650818934104	0.17170307309713917	0.7459102183171821	GAPDH_GVNH_8	ns
P04406_GVNHEKYD_N-Term(TMTpro); K6(TMTpro)	gpath		0.2962316937899042	0.12240543045761154	2.420086205999561	0.017843113688144566	0.05254120135673501	0.5399221862230734	0.03568622737628913	GAPDH_GVNH_8	significant
P04406_HDNFGIVEGLMTTV_N-Term(TMTpro)	cogn_global_lv		0.09407834819641328	0.04256270762445179	2.2103468845662992	0.029675132421431626	0.0094939107145679	0.17866278567825866	0.05935026484286325	GAPDH_HDNF_14	ns
P04406_HDNFGIVEGLMTTV_N-Term(TMTpro)	gpath		-0.07592531415503743	0.06957982565750205	-1.0911972462933475	0.27816479364412855	-0.214200596480911	0.06234996817083614	0.27816479364412855	GAPDH_HDNF_14	ns
P04406_HDNFGIVEGLMTTVHAI_N-Term(TMTpro)	cogn_global_lv		0.07650701603730495	0.0421526149274275	1.8150004731384772	0.07274726279213402	-0.0071997231650014065	0.1602137552396113	0.14549452558426804	GAPDH_HDNF_17	ns
P04406_HDNFGIVEGLMTTVHAI_N-Term(TMTpro)	gpath		-0.07640450733521628	0.06605955882610778	-1.156600326931339	0.25039803752896145	-0.20758569910698577	0.0547766844365532	0.25039803752896145	GAPDH_HDNF_17	ns
P04406_IHDNFGIVEGLMTTVHAI_N-Term(TMTpro)	cogn_global_lv		0.11020023058267817	0.0427576922100088	2.5773194222321076	0.011920073259690172	0.02502253983095476	0.19537792133440157	0.023840146519380344	GAPDH_IHDN_18	significant
P04406_IHDNFGIVEGLMTTVHAI_N-Term(TMTpro)	gpath		-0.024771673263997377	0.06648741330650464	-0.3725768838351529	0.71051418795367	-0.15722139252592257	0.10767804599792782	0.71051418795367	GAPDH_IHDN_18	ns
P04406_INDPFIDL_N-Term(TMTpro)	cogn_global_lv		0.06096855784825699	0.07530428151122985	0.8096293680083114	0.42024232625083	-0.08859224526903256	0.21052936096554656	0.42024232625083	GAPDH_INDP_8	ns
P04406_INDPFIDL_N-Term(TMTpro)	gpath		0.23700762857763885	0.11848015782891373	2.0003993320120292	0.04840522204602837	0.0016958082834229726	0.47231944887185473	0.09681044409205675	GAPDH_INDP_8	ns
P04406_ISWYDNEFG_N-Term(TMTpro)	cogn_global_lv		-0.028114429271322964	0.04509913067513463	-0.6233918226460146	0.5346037521224436	-0.11771172399148526	0.06148286544883934	0.5346037521224436	GAPDH_ISWY_9	ns
P04406_ISWYDNEFG_N-Term(TMTpro)	gpath		0.06959601952783981	0.07195939008927345	0.9671568844802378	0.33605741975758163	-0.07336386872709078	0.2125559077827704	0.5346037521224436	GAPDH_ISWY_9	ns
P04406_ISWYDNEFGYSNRVVDL_N-Term(TMTpro)	cogn_global_lv		-0.1218533983633823	0.07429452694026203	-1.640139635876017	0.10428335744920847	-0.26934668252650373	0.025639885799739137	0.10428335744920847	GAPDH_ISWY_17	ns
P04406_ISWYDNEFGYSNRVVDL_N-Term(TMTpro)	gpath		0.30493503732473287	0.11669797902207121	2.6130275766563207	0.010433804541292809	0.07326025736410247	0.5366098172853633	0.020867609082585618	GAPDH_ISWY_17	significant
P04406_ISWYDNEFGYSNRVVDLMAHMASKE_N-Term(TMTpro); K24(TMTpro)	cogn_global_lv		-0.07845234529461356	0.06896296324127588	-1.137601135556456	0.2581481176009432	-0.21536113727406922	0.058456446684842095	0.2581481176009432	GAPDH_ISWY_25	ns
P04406_ISWYDNEFGYSNRVVDLMAHMASKE_N-Term(TMTpro); K24(TMTpro)	gpath		0.45875071885306984	0.10832343604665928	4.235008928773893	5.281938282861068e-5	0.24370150873827592	0.6737999289678638	1.0563876565722136e-4	GAPDH_ISWY_25	significant
P04406_IVAINDPFIDL_N-Term(TMTpro)	cogn_global_lv		0.05860595896144472	0.04898550002027634	1.1963940132730346	0.23455177768832858	-0.03865589964037095	0.1558678175632604	0.46910355537665716	GAPDH_IVAI_11	ns
P04406_IVAINDPFIDL_N-Term(TMTpro)	gpath		0.0025819643786710047	0.07693250211254528	0.033561424726493684	0.9732980459899996	-0.15016932200723968	0.15533325076458168	0.9732980459899996	GAPDH_IVAI_11	ns
P04406_IVAINDPFIDLNY_N-Term(TMTpro)	cogn_global_lv		0.03233699456092532	0.0446129780070322	0.7248338040968291	0.4707228267772571	-0.05648062193533516	0.12115461105718581	0.7611360463087173	GAPDH_IVAI_13	ns
P04406_IVAINDPFIDLNY_N-Term(TMTpro)	gpath		-0.022278696351190293	0.07303149984321226	-0.3050559881560605	0.7611360463087173	-0.16767324374497086	0.12311585104259029	0.7611360463087173	GAPDH_IVAI_13	ns
P04406_NDPFIDL_N-Term(TMTpro)	cogn_global_lv		0.04901643287586418	0.08070581453050649	0.6073469818873602	0.5450850392177338	-0.11122685376939487	0.20925971952112324	0.5450850392177338	GAPDH_NDPF_7	ns
P04406_NDPFIDL_N-Term(TMTpro)	gpath		0.331382685655778	0.12680016174975522	2.6134247865533005	0.010438514153078894	0.07961799206916187	0.5831473792423941	0.02087702830615779	GAPDH_NDPF_7	significant
P04406_NDPFIDLNY_N-Term(TMTpro)	cogn_global_lv		-0.02170331299559683	0.09340088109004317	-0.23236732611412667	0.8167578882304534	-0.20715295189087277	0.1637463258996791	0.8167578882304534	GAPDH_NDPF_9	ns
P04406_NDPFIDLNY_N-Term(TMTpro)	gpath		0.4684473178925893	0.14674589307701533	3.1922346041175973	0.001920455600126535	0.17707990719052513	0.7598147285946535	0.00384091120025307	GAPDH_NDPF_9	significant
P04406_NGNPITIFQ_N-Term(TMTpro)	cogn_global_lv		0.006138034240391196	0.03478323323587369	0.17646531588273207	0.8603040416888881	-0.06291541444629284	0.07519148292707523	0.8603040416888881	GAPDH_NGNP_9	ns
P04406_NGNPITIFQ_N-Term(TMTpro)	gpath		-0.011771762697402629	0.054635693767101125	-0.21545919683170553	0.8298712227179991	-0.12023732857575921	0.096693803180953955	0.8603040416888881	GAPDH_NGNP_9	ns
P04406_SAPSADAPMFV_N-Term(TMTpro)	cogn_global_lv		0.10635070027815413	0.07259950543763452	1.4648956578569678	0.14696862950548706	-0.03818381231953896	0.2508852128758472	0.24340481693984778	GAPDH_SAPS_11	ns
P04406_SAPSADAPMFV_N-Term(TMTpro)	gpath		-0.13073009938334967	0.1112205224188957	-1.17541346273284	0.24340481693984778	-0.3521531504327131	0.09069295166601377	0.24340481693984778	GAPDH_SAPS_11	ns
P04406_SGKVDIVAINDPFIDL_N-Term(TMTpro); K3(TMTpro)	cogn_global_lv		-0.0256084390209661	0.0443885615012146	-0.5769152717477763	0.5653757749870094	-0.11374296843236513	0.06252609039043293	0.5653757749870094	GAPDH_SGKV_16	ns
P04406_SGKVDIVAINDPFIDL_N-Term(TMTpro); K3(TMTpro)	gpath		0.28197714329793644	0.06986492203131929	4.0360331780164405	1.1075348615787298e-4	0.14325870284056944	0.42069558375530347	2.2150697231574596e-4	GAPDH_SGKV_16	significant
P04406_SGKVDIVAINDPFIDLNY_N-Term(TMTpro); K3(TMTpro)	cogn_global_lv		-0.023227506172671237	0.04936267870509552	-0.470547927745938	0.6392767792933058	-0.12150105038140391	0.07504603803606144	0.6392767792933058	GAPDH_SGKV_18	ns
P04406_SGKVDIVAINDPFIDLNY_N-Term(TMTpro); K3(TMTpro)	gpath		0.24808086688093942	0.07744567519435297	3.2032888377352347	0.0019680758835963334	0.09389837142811952	0.4022633623337593	0.003936151767192667	GAPDH_SGKV_18	significant
P04406_STGVFTTMEKA_N-Term(TMTpro); K10(TMTpro)	cogn_global_lv		0.038405323963671224	0.04443223484207065	0.8643572419928595	0.38956892660585063	-0.04980381484454147	0.12661446277188393	0.38956892660585063	GAPDH_STGV_11	ns
P04406_STGVFTTMEKA_N-Term(TMTpro); K10(TMTpro)	gpath		0.17994476960180622	0.06979184366666641	2.5783065777892675	0.011464539626209821	0.041390441926057925	0.31849909727755454	0.022929079252419642	GAPDH_STGV_11	significant
P04406_SVVDLTC_N-Term(TMTpro); C7(Carbamidomethyl)	cogn_global_lv		0.15052581205485438	0.050856288315170535	2.9598269366809498	0.0039992200312852725	0.04939250548480249	0.25165911862490625	0.007998440062570545	GAPDH_SVVD_7	significant
P04406_SVVDLTC_N-Term(TMTpro); C7(Carbamidomethyl)	gpath		0.07097269098894038	0.07825203573351464	0.9069756502007963	0.3670141762541842	-0.08464006373125538	0.22658544570913614	0.3670141762541842	GAPDH_SVVD_7	ns
P04406_SWYDNEFGYSNRVV_N-Term(TMTpro)	cogn_global_lv		0.14284527038397668	0.06731782774022757	2.1219530572971186	0.036443486124781495	0.009202485308879654	0.27648805545907373	0.07288697224956299	GAPDH_SWYD_14	ns
P04406_SWYDNEFGYSNRVV_N-Term(TMTpro)	gpath		0.043154344682819507	0.10573934276150843	0.4081200389163823	0.6841039266992747	-0.16676479164447688	0.2530734810101159	0.6841039266992747	GAPDH_SWYD_14	ns
P04406_SWYDNEFGYSNRVVDLMAHMASKE_N-Term(TMTpro); K23(TMTpro)	cogn_global_lv		0.05100473315589968	0.05703473406786489	0.8942749359576185	0.37343486330673137	-0.062223529886998294	0.16423299619879766	0.37343486330673137	GAPDH_SWYD_24	ns
P04406_SWYDNEFGYSNRVVDLMAHMASKE_N-Term(TMTpro); K23(TMTpro)	gpath		-0.16715278014309093	0.0895871940221501	-1.865811090162764	0.06515335995833257	-0.34500584697680614	0.010700286690624283	0.13030671991666515	GAPDH_SWYD_24	ns
P04406_WYDNEFGYS_N-Term(TMTpro)	cogn_global_lv		0.029250716125937787	0.04391740540182837	0.666039258428505	0.5073020733265401	-0.05814770592064325	0.11664913817251882	0.6314896427863521	GAPDH_WYDN_9	ns
P04406_WYDNEFGYS_N-Term(TMTpro)	gpath		0.03269975791705929	0.06791505287416967	0.48148026885356493	0.6314896427863521	-0.1024555045603874	0.16785502039450598	0.6314896427863521	GAPDH_WYDN_9	ns
P04632_AQYNPEPPPPRTHYSN_N-Term(TMTpro)	cogn_global_lv		-0.023127034967077013	0.039567375379602074	-0.5844975752169691	0.5603811218250805	-0.10175887903693057	0.05550480910277653	0.5603811218250805	CAPNS1_AQYN_16	ns
P04632_AQYNPEPPPPRTHYSN_N-Term(TMTpro)	gpath		0.12659680707515278	0.062305221772005086	2.031881172631266	0.045181529322615564	0.0027782713215887545	0.2504153428287168	0.09036305864523113	CAPNS1_AQYN_16	ns
P04632_GGGGGGGGGGGLGGGL_N-Term(TMTpro)	cogn_global_lv		-0.002241916231031281	0.0324604870770382	-0.06906600710305302	0.9450822466862581	-0.0666841307749986	0.062200298312936046	0.9450822466862581	CAPNS1_GGGG_16	ns
P04632_GGGGGGGGGGGLGGGL_N-Term(TMTpro)	gpath		0.056705628592319444	0.05098724490174483	1.1121532199198887	0.2688787769641703	-0.044516850514850055	0.15792810769948895	0.5377575539283406	CAPNS1_GGGG_16	ns
P04632_GGGGGGGGGGGLGGGLG_N-Term(TMTpro)	cogn_global_lv		-0.012862982474309448	0.0365465196772226	-0.3519618991880703	0.7256463676516618	-0.08541699733814903	0.059691032389530135	0.7256463676516618	CAPNS1_GGGG_17	ns
P04632_GGGGGGGGGGGLGGGLG_N-Term(TMTpro)	gpath		0.04898724243056033	0.05740537240450454	0.8533564086192803	0.3956082173521276	-0.0649768307420891	0.16295131560320977	0.7256463676516618	CAPNS1_GGGG_17	ns
P04632_GGGGGGGGGGGLGGGLGN_N-Term(TMTpro)	cogn_global_lv		-0.019082782886563236	0.028474254526697763	-0.6701767334653491	0.5043709866938646	-0.07561132525976093	0.037445759486634464	0.5477138789909637	CAPNS1_GGGG_18	ns
P04632_GGGGGGGGGGGLGGGLGN_N-Term(TMTpro)	gpath		0.026985348211943424	0.0447258781268979	0.6033497684579743	0.5477138789909637	-0.061806746222145215	0.11577744264603207	0.5477138789909637	CAPNS1_GGGG_18	ns
P04632_GGGGGGGGGGGLGGGLGNVL_N-Term(TMTpro)	cogn_global_lv		-0.04206047864274724	0.041596724228391495	-1.0111488205611925	0.3145136652922888	-0.12464041715970291	0.04051945987420842	0.3145136652922888	CAPNS1_GGGG_20	ns
P04632_GGGGGGGGGGGLGGGLGNVL_N-Term(TMTpro)	gpath		0.1843679624536823	0.0653379710633984	2.8217583045972967	0.005816398467446623	0.05465568983305741	0.3140802350743072	0.011632796934893245	CAPNS1_GGGG_20	significant
P04632_GGGGGGGGGGGLGGGLGNVLG_N-Term(TMTpro)	cogn_global_lv		-0.01818420975335069	0.024877650664240993	-0.7309456185703491	0.46669026160683913	-0.06760060668840613	0.031232187181704753	0.6621345872872564	CAPNS1_GGGG_21	ns
P04632_GGGGGGGGGGGLGGGLGNVLG_N-Term(TMTpro)	gpath		-0.017293250970692536	0.039446190000952626	-0.4384010463437636	0.6621345872872564	-0.09564826161744093	0.06106175967605586	0.6621345872872564	CAPNS1_GGGG_21	ns
P04632_GGGGGGGGGGGLGGGLGNVLGG_N-Term(TMTpro)	cogn_global_lv		0.010239674380066874	0.020768254032746965	0.49304454596525843	0.6231188701742428	-0.030990522779501133	0.05146987153963488	0.6231188701742428	CAPNS1_GGGG_22	ns
P04632_GGGGGGGGGGGLGGGLGNVLGG_N-Term(TMTpro)	gpath		0.04761096120318154	0.032621693323214865	1.459487732027072	0.1477297657488072	-0.01715128820277937	0.11237321060914246	0.2954595314976144	CAPNS1_GGGG_22	ns
P04632_GGGGGGGGGGLGGGL_N-Term(TMTpro)	cogn_global_lv		-0.016424729350534677	0.02962261583258564	-0.5544658663286263	0.5805768875248305	-0.07524112749554228	0.042391668794472925	0.5805768875248305	CAPNS1_GGGG_15	ns
P04632_GGGGGGGGGGLGGGL_N-Term(TMTpro)	gpath		-0.08816455293760611	0.04654128702960935	-1.8943299286398383	0.061255512801135704	-0.1805733693495376	0.004244263474325383	0.12251102560227141	CAPNS1_GGGG_15	ns
P04632_GGGGGGGGGGLGGGLG_N-Term(TMTpro)	cogn_global_lv		0.04826276023738116	0.035937457653232516	1.3429653456034056	0.18248298271096797	-0.023082113632135026	0.11960763410689734	0.36496596542193593	CAPNS1_GGGG_16_B	ns
P04632_GGGGGGGGGGLGGGLG_N-Term(TMTpro)	gpath		0.036037683827465666	0.05644868945320339	0.6384148892835027	0.5247397060114782	-0.07602713355607658	0.14810250121100793	0.5247397060114782	CAPNS1_GGGG_16_B	ns
P04632_GGGGGGGGGGLGGGLGNVL_N-Term(TMTpro)	cogn_global_lv		0.0027809482458573146	0.03365704576464736	0.0826260351340272	0.9343227446700466	-0.06403673563343933	0.06959863212515395	0.9343227446700466	CAPNS1_GGGG_19	ns
P04632_GGGGGGGGGGLGGGLGNVL_N-Term(TMTpro)	gpath		0.03853361509613152	0.05286673705784362	0.7288820388890341	0.46786691547902914	-0.06642012770001382	0.14348735789227685	0.9343227446700466	CAPNS1_GGGG_19	ns
P04632_GGGGGGGGGLGGGL_N-Term(TMTpro)	cogn_global_lv		-0.030512363612652516	0.032625799454918794	-0.9352219446703045	0.3520451419916023	-0.09528276472069917	0.03425803749539415	0.7040902839832046	CAPNS1_GGGG_14	ns
P04632_GGGGGGGGGLGGGL_N-Term(TMTpro)	gpath		0.014886018093958104	0.051246908987384834	0.2904764089795643	0.7720849485722301	-0.08685195939980254	0.11662399558771876	0.7720849485722301	CAPNS1_GGGG_14	ns
P04632_GGGGGGGGGLGGGLG_N-Term(TMTpro)	cogn_global_lv		-0.0021990490555333655	0.023242812537056606	-0.0946120032602494	0.9248222874515852	-0.04834186596901516	0.04394376785794843	0.9248222874515852	CAPNS1_GGGG_15_B	ns
P04632_GGGGGGGGGLGGGLG_N-Term(TMTpro)	gpath		-0.030713471829599718	0.03650860112541423	-0.8412667394210175	0.40231113934160334	-0.10319220885041026	0.041765265191210835	0.8046222786832067	CAPNS1_GGGG_15_B	ns
P04632_GGGGGGGGLGGGL_N-Term(TMTpro)	cogn_global_lv		1.3674991821257818e-4	0.026985850845475428	0.005067467355230947	0.995969701553024	-0.053587952136891666	0.05386145197331683	0.995969701553024	CAPNS1_GGGG_13	ns
P04632_GGGGGGGGLGGGL_N-Term(TMTpro)	gpath		-0.055962398678570044	0.04417587100954423	-1.26680917432232	0.2089932125285901	-0.14390980199012454	0.03198500463298444	0.4179864250571802	CAPNS1_GGGG_13	ns
P04632_GGGGGGGLGGGL_N-Term(TMTpro)	cogn_global_lv		0.0016760746873513835	0.037650535713982816	0.04451662255442798	0.9646063724412974	-0.07328038397802118	0.07663253335272395	0.9646063724412974	CAPNS1_GGGG_12	ns
P04632_GGGGGGGLGGGL_N-Term(TMTpro)	gpath		-0.01337586012368042	0.05576171060934553	-0.23987535492569084	0.8110561553570655	-0.12438889824222171	0.09763717799486088	0.9646063724412974	CAPNS1_GGGG_12	ns
P04632_GGGGGGGLGGGLG_N-Term(TMTpro)	cogn_global_lv		0.02918272135472827	0.03789154447533489	0.7701644722802066	0.44352871829532015	-0.04625354889674001	0.10461899160619655	0.44352871829532015	CAPNS1_GGGG_13_B	ns
P04632_GGGGGGGLGGGLG_N-Term(TMTpro)	gpath		0.0831716285636905	0.06256189051121232	1.3294295917861452	0.18758148483413153	-0.041379527779874484	0.2077227849072555	0.37516296966826307	CAPNS1_GGGG_13_B	ns
P04632_GGGGGGLGGGLG_N-Term(TMTpro)	cogn_global_lv		-0.006541312332705863	0.028653476276479115	-0.22829035714858287	0.8199111906669889	-0.06342565486450699	0.05034303019909527	0.8199111906669889	CAPNS1_GGGG_12_B	ns
P04632_GGGGGGLGGGLG_N-Term(TMTpro)	gpath		-0.03674244478624327	0.04500739033052364	-0.8163647018059799	0.41633394121444756	-0.12609341160507895	0.05260852203259241	0.8199111906669889	CAPNS1_GGGG_12_B	ns
P04632_NPEPPPPRTHYSNIE_N-Term(TMTpro)	cogn_global_lv		0.027278252166291865	0.0318158546998428	0.8573792036593204	0.3933931289100866	-0.035884205303956175	0.09044070963653991	0.45254164269087316	CAPNS1_NPEP_15	ns
P04632_NPEPPPPRTHYSNIE_N-Term(TMTpro)	gpath		-0.03769533651581158	0.049974689889564945	-0.754288552847681	0.45254164269087316	-0.13690763976894646	0.0615169667373233	0.45254164269087316	CAPNS1_NPEP_15	ns
P04632_QYNPEPPPPRTHYSN_N-Term(TMTpro)	cogn_global_lv		-0.022532109298276214	0.03410929050227734	-0.6605856928267634	0.5104767174469316	-0.09024761249678283	0.04518339390023039	0.5104767174469316	CAPNS1_QYNP_15	ns
P04632_QYNPEPPPPRTHYSN_N-Term(TMTpro)	gpath		0.16925584407623448	0.05357709957145407	3.159108003793736	0.0021225719933639477	0.06289185338709131	0.27561983476537766	0.004245143986727895	CAPNS1_QYNP_15	significant
P04632_QYNPEPPPPRTHYSNIE_N-Term(TMTpro)	cogn_global_lv		-0.028500753322317534	0.04964625627466193	-0.5740765862513489	0.5673972636846143	-0.12717806344372895	0.07017655679909388	0.5673972636846143	CAPNS1_QYNP_17	ns
P04632_QYNPEPPPPRTHYSNIE_N-Term(TMTpro)	gpath		0.1297165204573322	0.07814866992686571	1.6598685630699217	0.10054141428613877	-0.025612423084476837	0.2850454639991412	0.20108282857227755	CAPNS1_QYNP_17	ns
P04732_CAKCAQGCVCKGASEKCSCCA_N-Term(TMTpro); C1(Carbamidomethyl); K3(TMTpro); C4(Carbamidomethyl); C8(Carbamidomethyl); C10(Carbamidomethyl); K11(TMTpro); K16(TMTpro); C17(Carbamidomethyl); C19(Carbamidomethyl); C20(Carbamidomethyl)	cogn_global_lv		-0.06674753421580987	0.05221503325419727	-1.278320247176026	0.2042509116386709	-0.17040748138177794	0.03691241295015821	0.29372616585753564	MT1E_CAKC_21	ns
P04732_CAKCAQGCVCKGASEKCSCCA_N-Term(TMTpro); C1(Carbamidomethyl); K3(TMTpro); C4(Carbamidomethyl); C8(Carbamidomethyl); C10(Carbamidomethyl); K11(TMTpro); K16(TMTpro); C17(Carbamidomethyl); C19(Carbamidomethyl); C20(Carbamidomethyl)	gpath		0.08659518130920658	0.08201665864612848	1.055824301290214	0.29372616585753564	-0.07622847257218786	0.24941883519060104	0.29372616585753564	MT1E_CAKC_21	ns
P04732_CSCATGGSCTCAGSCKCK_N-Term(TMTpro); C1(Carbamidomethyl); C3(Carbamidomethyl); C9(Carbamidomethyl); C11(Carbamidomethyl); C15(Carbamidomethyl); K16(TMTpro); C17(Carbamidomethyl); K18(TMTpro)	cogn_global_lv		-0.02527679158357473	0.06729660029432433	-0.37560280122659523	0.7080495796253568	-0.15887743485039046	0.10832385168324099	0.7080495796253568	MT1E_CSCA_18	ns
P04732_CSCATGGSCTCAGSCKCK_N-Term(TMTpro); C1(Carbamidomethyl); C3(Carbamidomethyl); C9(Carbamidomethyl); C11(Carbamidomethyl); C15(Carbamidomethyl); K16(TMTpro); C17(Carbamidomethyl); K18(TMTpro)	gpath		-0.2861636513809116	0.10570599979347653	-2.7071656475508	0.008047035188245387	-0.4960165935474628	-0.0763107092143604	0.016094070376490775	MT1E_CSCA_18	significant
P04732_CVCKGASEKCSCCA_N-Term(TMTpro); C1(Carbamidomethyl); C3(Carbamidomethyl); K4(TMTpro); K9(TMTpro); C10(Carbamidomethyl); C12(Carbamidomethyl); C13(Carbamidomethyl)	cogn_global_lv		-0.031064562536682626	0.046813501470184316	-0.6635812652567284	0.5085655060448917	-0.12400111330797214	0.061871988234606885	0.5085655060448917	MT1E_CVCK_14	ns
P04732_CVCKGASEKCSCCA_N-Term(TMTpro); C1(Carbamidomethyl); C3(Carbamidomethyl); K4(TMTpro); K9(TMTpro); C10(Carbamidomethyl); C12(Carbamidomethyl); C13(Carbamidomethyl)	gpath		0.06846289390960328	0.07353221344164337	0.9310598811762519	0.3541826340096882	-0.07751700661539968	0.21444279443460623	0.5085655060448917	MT1E_CVCK_14	ns
P04792_AQLGGPEAAKSDETAAK_N-Term(TMTpro); K10(TMTpro); K17(TMTpro)	cogn_global_lv		-0.09597067325382519	0.0552448532205324	-1.7371875868819677	0.08562955718511807	-0.205660624365672	0.013719277858021642	0.17125911437023614	HSPB1_AQLG_17	ns
P04792_AQLGGPEAAKSDETAAK_N-Term(TMTpro); K10(TMTpro); K17(TMTpro)	gpath		0.05441736172893165	0.08724409856878994	0.623736878730254	0.5343110926979936	-0.11880784114392141	0.22764256460178472	0.5343110926979936	HSPB1_AQLG_17	ns
P04792_ESRAQLGGPEAAKSDETAAK_N-Term(TMTpro); K13(TMTpro); K20(TMTpro)	cogn_global_lv		-0.061525849403564356	0.05333042490009308	-1.1536725896863607	0.25152865088123116	-0.1674001289538487	0.044348430146720005	0.5030573017624623	HSPB1_ESRA_20	ns
P04792_ESRAQLGGPEAAKSDETAAK_N-Term(TMTpro); K13(TMTpro); K20(TMTpro)	gpath		0.04468485246483019	0.08376865783442404	0.5334316392313895	0.5949806564751656	-0.12161695956326882	0.21098666449292922	0.5949806564751656	HSPB1_ESRA_20	ns
P04792_GGPEAAKSDETAA_N-Term(TMTpro); K7(TMTpro)	cogn_global_lv		-0.06313353571253677	0.06214030344647863	-1.0159837047933569	0.3122730388647892	-0.18653186304055402	0.0602647916154805	0.3122730388647892	HSPB1_GGPE_13	ns
P04792_GGPEAAKSDETAA_N-Term(TMTpro); K7(TMTpro)	gpath		0.3207043505273064	0.09805934634573145	3.270512832061793	0.0015063826046096635	0.12597792264038743	0.5154307784142254	0.003012765209219327	HSPB1_GGPE_13	significant
P04792_GGPEAAKSDETAAK_N-Term(TMTpro); K7(TMTpro); K14(TMTpro)	cogn_global_lv		0.003483298481815709	0.0711687445721334	0.04894421705423223	0.9610888623919778	-0.13820278804062403	0.14516938500425547	0.9610888623919778	HSPB1_GGPE_14	ns
P04792_GGPEAAKSDETAAK_N-Term(TMTpro); K7(TMTpro); K14(TMTpro)	gpath		0.05914305835062766	0.11165746310186292	0.5296829849758686	0.5978362184728663	-0.16314987477666568	0.281435991477921	0.9610888623919778	HSPB1_GGPE_14	ns
P04792_GPEAAKSDETAA_N-Term(TMTpro); K6(TMTpro)	cogn_global_lv		-0.07499545193015418	0.05527484868644218	-1.3567735364701066	0.17806845958139925	-0.18472990075352808	0.034738996893219715	0.3561369191627985	HSPB1_GPEA_12	ns
P04792_GPEAAKSDETAA_N-Term(TMTpro); K6(TMTpro)	gpath		0.07691849471437547	0.08682285759279702	0.8859244771132339	0.37789529005668476	-0.09544667044893977	0.2492836598776907	0.37789529005668476	HSPB1_GPEA_12	ns
P04792_GPEAAKSDETAAK_N-Term(TMTpro); K6(TMTpro); K13(TMTpro)	cogn_global_lv		-0.07776982296342126	0.04971925749259837	-1.5641790904660782	0.1211006847295875	-0.1764750287941504	0.02093538286730788	0.242201369459175	HSPB1_GPEA_13	ns
P04792_GPEAAKSDETAAK_N-Term(TMTpro); K6(TMTpro); K13(TMTpro)	gpath		0.005607767816061529	0.07809642387964229	0.07180569272549403	0.9429074975256633	-0.14943323606118902	0.1606487716933121	0.9429074975256633	HSPB1_GPEA_13	ns
P04792_LGGPEAAKSDETAAK_N-Term(TMTpro); K8(TMTpro); K15(TMTpro)	cogn_global_lv		-0.02781586946311751	0.040648931835616825	-0.6842952128632588	0.49545472631318865	-0.10851420218120239	0.05288246325496737	0.49545472631318865	HSPB1_LGGP_15	ns
P04792_LGGPEAAKSDETAAK_N-Term(TMTpro); K8(TMTpro); K15(TMTpro)	gpath		0.17153759988268838	0.06384922806543529	2.6866041310145468	0.008521345037882941	0.04478085579273158	0.2982943439726452	0.017042690075765882	HSPB1_LGGP_15	significant
P04792_QLGGPEAAKSDETAAK_N-Term(TMTpro); K9(TMTpro); K16(TMTpro)	cogn_global_lv		-0.05468481705328033	0.05839465801832559	-0.936469514662094	0.35192198823767795	-0.17093965080332493	0.06157001669676428	0.46506810485370065	HSPB1_QLGG_16	ns
P04792_QLGGPEAAKSDETAAK_N-Term(TMTpro); K9(TMTpro); K16(TMTpro)	gpath		0.06725847804539567	0.09161605157188794	0.7341342143807656	0.46506810485370065	-0.11513506968259815	0.2496520257733895	0.46506810485370065	HSPB1_QLGG_16	ns
P04792_SDETAAK_N-Term(TMTpro); K7(TMTpro)	cogn_global_lv		-0.01883402671091748	0.09319363282862549	-0.20209563828841745	0.8403681330136807	-0.20436829745969948	0.1667002440378645	0.8403681330136807	HSPB1_SDET_7	ns
P04792_SDETAAK_N-Term(TMTpro); K7(TMTpro)	gpath		0.05860329346053564	0.15386994470921628	0.38086251068253946	0.7043406251355562	-0.24772823494202453	0.3649348218630958	0.8403681330136807	HSPB1_SDET_7	ns
P04792_TFESRAQLGGPEAAKSDETAAK_N-Term(TMTpro); K15(TMTpro); K22(TMTpro)	cogn_global_lv		0.03598044009377126	0.05036416060375932	0.7144056341343169	0.4767467450827231	-0.06401878141492737	0.13597966160246988	0.5740287479149929	HSPB1_TFES_22	ns
P04792_TFESRAQLGGPEAAKSDETAAK_N-Term(TMTpro); K15(TMTpro); K22(TMTpro)	gpath		-0.044619111810855525	0.07909771035186884	-0.5641011808352719	0.5740287479149929	-0.20166946991246587	0.11243124629075481	0.5740287479149929	HSPB1_TFES_22	ns
P04899; P09471; Q5JWF2; P08754_AGESGKSTIVK_N-Term(TMTpro); K6(TMTpro); K11(TMTpro)	cogn_global_lv		0.010388853879100173	0.08671336735185958	0.11980683251458787	0.9048891723810806	-0.16175894567351992	0.1825366534317203	0.9048891723810806	GNAI2_AGES_11	ns
P04899; P09471; Q5JWF2; P08754_AGESGKSTIVK_N-Term(TMTpro); K6(TMTpro); K11(TMTpro)	gpath		0.25636494903093093	0.13620484766390759	1.8822013564709865	0.06286949278105258	-0.014035861476155043	0.5267657595380169	0.12573898556210517	GNAI2_AGES_11	ns
P04899; P09471; Q5JWF2; P08754_GAGESGKSTIVK_N-Term(TMTpro); K7(TMTpro); K12(TMTpro)	cogn_global_lv		0.007416651130794874	0.07488186818871984	0.09904468611951797	0.9213114860402623	-0.1412426528352276	0.15607595509681735	0.9213114860402623	GNAI2_GAGE_12	ns
P04899; P09471; Q5JWF2; P08754_GAGESGKSTIVK_N-Term(TMTpro); K7(TMTpro); K12(TMTpro)	gpath		0.17488683786918435	0.11762054410881637	1.4868732260529947	0.14035980611267787	-0.058619465355706	0.4083931410940747	0.28071961222535574	GNAI2_GAGE_12	ns
P04899; P09471; Q5JWF2; P08754_LGAGESGKSTIVK_N-Term(TMTpro); K8(TMTpro); K13(TMTpro)	cogn_global_lv		-0.04240079317497543	0.07288200127218171	-0.5817731735525128	0.5620974730861941	-0.18708985933806316	0.10228827298811231	0.5620974730861941	GNAI2_LGAG_13	ns
P04899; P09471; Q5JWF2; P08754_LGAGESGKSTIVK_N-Term(TMTpro); K8(TMTpro); K13(TMTpro)	gpath		0.11192496230805356	0.11447925716501824	0.9776877058759846	0.3307119549478268	-0.11534509785936288	0.33919502247547	0.5620974730861941	GNAI2_LGAG_13	ns
P04921_GDPALQDAGDSSRKEY_N-Term(TMTpro); K14(TMTpro)	cogn_global_lv		-0.03897371169735324	0.043042357523362	-0.9054734438326145	0.3680031123684758	-0.1246644630074833	0.04671703961277682	0.3680031123684758	GYPC_GDPA_16	ns
P04921_GDPALQDAGDSSRKEY_N-Term(TMTpro); K14(TMTpro)	gpath		-0.12498205781163783	0.07046039218057598	-1.7737916855661782	0.08000048997706102	-0.2652579230516597	0.01529380742838403	0.16000097995412205	GYPC_GDPA_16	ns
P05060_ADEPQWSLYPSDSQVSEEV_N-Term(TMTpro)	cogn_global_lv		-0.05700125801459198	0.040056860927726035	-1.4230086106207487	0.15800931213098846	-0.13652418136864025	0.022521665339456293	0.19604361184268437	CHGB_ADEP_19	ns
P05060_ADEPQWSLYPSDSQVSEEV_N-Term(TMTpro)	gpath		-0.08192469742722101	0.06291923387563216	-1.3020612677699726	0.19604361184268437	-0.20683516961861687	0.04298577476417484	0.19604361184268437	CHGB_ADEP_19	ns
P05060_ADEPQWSLYPSDSQVSEEVKT_N-Term(TMTpro); K20(TMTpro)	cogn_global_lv		0.015876708068361542	0.04455405626294498	0.3563470848683645	0.7223708453291311	-0.07257427683789039	0.10432769297461347	0.9311161898754422	CHGB_ADEP_21	ns
P05060_ADEPQWSLYPSDSQVSEEVKT_N-Term(TMTpro); K20(TMTpro)	gpath		-0.006065447779874904	0.06998319441891045	-0.08667006172321758	0.9311161898754422	-0.14499965472853724	0.1328687591687874	0.9311161898754422	CHGB_ADEP_21	ns
P05060_ADEPQWSLYPSDSQVSEEVKTRHSEKSQ_N-Term(TMTpro); K20(TMTpro); K26(TMTpro)	cogn_global_lv		0.0013925289146731153	0.03216632035423147	0.0432915204268905	0.9655600132728659	-0.06246569084764423	0.06525074867699046	0.9655600132728659	CHGB_ADEP_28	ns
P05060_ADEPQWSLYPSDSQVSEEVKTRHSEKSQ_N-Term(TMTpro); K20(TMTpro); K26(TMTpro)	gpath		-0.10227554675117966	0.050525183112527246	-2.024248908181025	0.045752273702149855	-0.20258071722762339	-0.0019703762747359105	0.09150454740429971	CHGB_ADEP_28	ns
P05060_APRPQSEESWDEED_N-Term(TMTpro)	cogn_global_lv		-0.11676799691470388	0.05515072901617448	-2.117252101607912	0.037425270560781786	-0.2265646641193827	-0.006971329710025065	0.07485054112156357	CHGB_APRP_14	ns
P05060_APRPQSEESWDEED_N-Term(TMTpro)	gpath		-0.0077912185602830464	0.08168008589987308	-0.09538700252879084	0.9242520756348553	-0.17040377815433247	0.15482134103376635	0.9242520756348553	CHGB_APRP_14	ns
P05060_AYFMSDTREE_N-Term(TMTpro)	cogn_global_lv		-0.039824644474249625	0.04287953113989442	-0.9287565282447182	0.35536912905036233	-0.12495127669957029	0.045301987751071034	0.3867348624249044	CHGB_AYFM_10	ns
P05060_AYFMSDTREE_N-Term(TMTpro)	gpath		-0.05856714508868178	0.0673529374440082	-0.8695559141332146	0.3867348624249044	-0.19227963173844212	0.07514534156107858	0.3867348624249044	CHGB_AYFM_10	ns
P05060_DKETTENENTKFE_N-Term(TMTpro); K2(TMTpro); K11(TMTpro)	cogn_global_lv		-0.11677226218044695	0.0460862206875934	-2.5337782191344345	0.013288282284185689	-0.208522879548951	-0.02502164481194291	0.026576564568371378	CHGB_DKET_13	significant
P05060_DKETTENENTKFE_N-Term(TMTpro); K2(TMTpro); K11(TMTpro)	gpath		0.08667616988426032	0.07544319992244618	1.1488930741718453	0.25411103484159075	-0.06351970354311605	0.2368720433116367	0.25411103484159075	CHGB_DKET_13	ns
P05060_DKETTENENTKFEVRLL_N-Term(TMTpro); K2(TMTpro); K11(TMTpro)	cogn_global_lv		-0.0668777809013061	0.046065579097857426	-1.4517950758686256	0.15056912405925998	-0.15858730402138865	0.024831742218776445	0.30113824811851997	CHGB_DKET_17	ns
P05060_DKETTENENTKFEVRLL_N-Term(TMTpro); K2(TMTpro); K11(TMTpro)	gpath		0.044168936376153795	0.0754094096146723	0.585721816439734	0.5597534321972718	-0.10595966571603666	0.19429753846834424	0.5597534321972718	CHGB_DKET_17	ns
P05060_EDEEEEEGENYQKGE_N-Term(TMTpro); K13(TMTpro)	cogn_global_lv		-0.05000340107860812	0.05136059517302011	-0.9735751875569206	0.3327662250326686	-0.15198106678286027	0.05197426462564403	0.6655324500653372	CHGB_EDEE_15	ns
P05060_EDEEEEEGENYQKGE_N-Term(TMTpro); K13(TMTpro)	gpath		-0.020860484689362187	0.08069470351533264	-0.25851120061923927	0.79657760255866	-0.1810817101535306	0.13936074077480623	0.79657760255866	CHGB_EDEE_15	ns
P05060_FLGEGHHRVQENQ_N-Term(TMTpro)	cogn_global_lv		-0.06267447524810733	0.033407670155921054	-1.8760504685179051	0.0637185693245327	-0.12899708594993026	0.0036481354537156035	0.1274371386490654	CHGB_FLGE_13	ns
P05060_FLGEGHHRVQENQ_N-Term(TMTpro)	gpath		0.011186005669313387	0.05247503082113575	0.21316815815585796	0.8316525894290129	-0.09299010192732829	0.11536211326595505	0.8316525894290129	CHGB_FLGE_13	ns
P05060_FLGEGHHRVQENQM_N-Term(TMTpro)	cogn_global_lv		-0.024556967441406535	0.024994722548341675	-0.982486098571869	0.32835598009094735	-0.07417776546284334	0.02506383058003027	0.32835598009094735	CHGB_FLGE_14	ns
P05060_FLGEGHHRVQENQM_N-Term(TMTpro)	gpath		0.04958100832820693	0.03926041025813661	1.2628754514334553	0.20972487326178818	-0.028360760534796303	0.12752277719121016	0.32835598009094735	CHGB_FLGE_14	ns
P05060_FLGEGHHRVQENQMD_N-Term(TMTpro)	cogn_global_lv		-0.025264697465080532	0.03514596406244365	-0.7188506031643599	0.4743810144928251	-0.09523493699935748	0.04470554206919641	0.4743810144928251	CHGB_FLGE_15	ns
P05060_FLGEGHHRVQENQMD_N-Term(TMTpro)	gpath		-0.07315930953394204	0.05514090783917366	-1.326770131302909	0.1884559398453033	-0.1829364242771765	0.036617805209292406	0.3769118796906066	CHGB_FLGE_15	ns
P05060_FLGEGHHRVQENQMDKA_N-Term(TMTpro); K16(TMTpro)	cogn_global_lv		-0.008154691120047474	0.027819469475430042	-0.2931289227945069	0.7700629602071811	-0.06338332081313552	0.04707393857304058	0.962159379990217	CHGB_FLGE_17	ns
P05060_FLGEGHHRVQENQMDKA_N-Term(TMTpro); K16(TMTpro)	gpath		-0.00207865246823355	0.04369737582230359	-0.04756927456436833	0.962159379990217	-0.08882891167001862	0.08467160673355152	0.962159379990217	CHGB_FLGE_17	ns
P05060_GELFNPYYDPLQWKSSHFE_N-Term(TMTpro); K14(TMTpro)	cogn_global_lv		-0.043373617087204615	0.030594487747137182	-1.4176938488294584	0.15955183914443968	-0.10411135458894535	0.01736412041453613	0.1837960338201567	CHGB_GELF_19	ns
P05060_GELFNPYYDPLQWKSSHFE_N-Term(TMTpro); K14(TMTpro)	gpath		0.0643428175476356	0.048056230200876224	1.3389068863429578	0.1837960338201567	-0.031060861683345126	0.15974649677861633	0.1837960338201567	CHGB_GELF_19	ns
P05060_GGEPRAYFMSDTREE_N-Term(TMTpro)	cogn_global_lv		-0.04905674199065637	0.05450138845697682	-0.9001007750358794	0.37034266056430176	-0.15725567811731256	0.059142194135999825	0.7406853211286035	CHGB_GGEP_15	ns
P05060_GGEPRAYFMSDTREE_N-Term(TMTpro)	gpath		0.014178742605174377	0.08560794649032603	0.16562414105770681	0.8688047019099804	-0.1557745190727903	0.18413200428313906	0.8688047019099804	CHGB_GGEP_15	ns
P05060_GRGGEPRAYFMSDTREE_N-Term(TMTpro)	cogn_global_lv		0.004817849468788797	0.04689570453397345	0.10273541077303829	0.9183895200521963	-0.08828189501737933	0.09791759395495693	0.9183895200521963	CHGB_GRGG_17	ns
P05060_GRGGEPRAYFMSDTREE_N-Term(TMTpro)	gpath		0.046365310485530095	0.07366133373904199	0.6294389217793317	0.5305725656363893	-0.09987092623945641	0.1926015472105166	0.9183895200521963	CHGB_GRGG_17	ns
P05060_KRLGELFNPYYDPLQWKSSHFE_N-Term(TMTpro); K1(TMTpro); K17(TMTpro)	cogn_global_lv		0.02349968678754401	0.030610381736492165	0.7677031599880004	0.44498139458592767	-0.03744090196775833	0.08444027554284635	0.8899627891718553	CHGB_KRLG_22	ns
P05060_KRLGELFNPYYDPLQWKSSHFE_N-Term(TMTpro); K1(TMTpro); K17(TMTpro)	gpath		-0.006411647316370987	0.0480249804858101	-0.1335065053959872	0.8941366736930935	-0.10202203894628468	0.0891987443135427	0.8941366736930935	CHGB_KRLG_22	ns
P05060_LGELFNP_N-Term(TMTpro)	cogn_global_lv		0.04767514609685313	0.10210496713216737	0.46692288765091283	0.641624152591634	-0.15502884236517803	0.2503791345588843	0.641624152591634	CHGB_LGEL_7	ns
P05060_LGELFNP_N-Term(TMTpro)	gpath		-0.43716871284478853	0.16038117211540753	-2.7258106863704015	0.007637827094785751	-0.7555655957302894	-0.11877182995928776	0.015275654189571502	CHGB_LGEL_7	significant
P05060_LGELFNPYYDPLQWKSSHFE_N-Term(TMTpro); K15(TMTpro)	cogn_global_lv		-0.016969712370123922	0.0317511775078517	-0.5344593083493521	0.594272410165736	-0.0800037693800677	0.04606434463981985	0.594272410165736	CHGB_LGEL_20	ns
P05060_LGELFNPYYDPLQWKSSHFE_N-Term(TMTpro); K15(TMTpro)	gpath		-0.09525280134535179	0.049873098320104475	-1.9099034259709142	0.05916234945571052	-0.19426341983326756	0.003757817142563971	0.11832469891142104	CHGB_LGEL_20	ns
P05060_NLARVPKL_N-Term(TMTpro); K7(TMTpro)	cogn_global_lv		-0.08845339094080648	0.04384529179668989	-2.0173977026077012	0.047093995760142573	-0.17574266159543983	-0.0011641202861731315	0.09418799152028515	CHGB_NLAR_8	ns
P05060_NLARVPKL_N-Term(TMTpro); K7(TMTpro)	gpath		-0.108528660763229	0.06878938332286164	-1.57769492210523	0.11868299467813112	-0.24547780291691193	0.028420481390453917	0.11868299467813112	CHGB_NLAR_8	ns
P05060_NLARVPKLD_N-Term(TMTpro); K7(TMTpro)	cogn_global_lv		-0.056492386047490364	0.04871518913830258	-1.1596462427172005	0.2497304002431409	-0.15347687755008718	0.04049210545510645	0.2497304002431409	CHGB_NLAR_9	ns
P05060_NLARVPKLD_N-Term(TMTpro); K7(TMTpro)	gpath		-0.1418783114661799	0.07642982135503526	-1.856321380199495	0.06718405760726122	-0.29403839728065306	0.010281774348293221	0.13436811521452244	CHGB_NLAR_9	ns
P05060_NLARVPKLDL_N-Term(TMTpro); K7(TMTpro)	cogn_global_lv		-0.020144471418015047	0.0440549201824252	-0.4572581526558132	0.6485294659031354	-0.10760454591952928	0.06731560308349918	0.6485294659031354	CHGB_NLAR_10	ns
P05060_NLARVPKLDL_N-Term(TMTpro); K7(TMTpro)	gpath		-0.12019485438735104	0.06919917742260479	-1.7369405080252858	0.08563891519676112	-0.2575725908073322	0.01718288203263009	0.17127783039352223	CHGB_NLAR_10	ns
P05060_NYPSLEL_N-Term(TMTpro)	cogn_global_lv		-0.01693419780006624	0.040846990063010395	-0.4145763928735904	0.6793866944897355	-0.09802572581283672	0.06415733021270426	0.6793866944897355	CHGB_NYPS_7	ns
P05060_NYPSLEL_N-Term(TMTpro)	gpath		0.20192836257173719	0.06416032762845035	3.147246437722318	0.0022020082581862897	0.07455400776211463	0.32930271738135974	0.004404016516372579	CHGB_NYPS_7	significant
P05060_NYPSLELD_N-Term(TMTpro)	cogn_global_lv		-0.10159678549288884	0.04060909098471349	-2.501823681084932	0.014065436854112297	-0.18221602412173737	-0.02097754686404031	0.028130873708224594	CHGB_NYPS_8	significant
P05060_NYPSLELD_N-Term(TMTpro)	gpath		-0.0083464188092175	0.06378664812887173	-0.13084899511187298	0.8961714551311014	-0.13497892601731218	0.11828608839887719	0.8961714551311014	CHGB_NYPS_8	ns
P05060_NYPSLELDKMAHGYGEESEEE_N-Term(TMTpro); K9(TMTpro)	cogn_global_lv		-0.042104287637921865	0.036605234857276826	-1.15022585709628	0.2529380534500246	-0.11477486687188512	0.030566291596041385	0.2529380534500246	CHGB_NYPS_21	ns
P05060_NYPSLELDKMAHGYGEESEEE_N-Term(TMTpro); K9(TMTpro)	gpath		-0.11193116742248614	0.0574975991556858	-1.9467102812312387	0.05452338709996614	-0.22607833384546824	0.0022159990004959607	0.10904677419993228	CHGB_NYPS_21	ns
P05060_PFSEDVNWGYE_N-Term(TMTpro)	cogn_global_lv		-0.024549100492178372	0.03761363638441942	-0.6526649069842997	0.5155485961197166	-0.09922160986983793	0.05012340888548118	0.8718410182789608	CHGB_PFSE_11	ns
P05060_PFSEDVNWGYE_N-Term(TMTpro)	gpath		-0.009556832846181673	0.059081543829765604	-0.16175665405288359	0.8718410182789608	-0.12684852702287788	0.10773486133051455	0.8718410182789608	CHGB_PFSE_11	ns
P05060_PQSEESWDEE_N-Term(TMTpro)	cogn_global_lv		-0.03655234593298139	0.027206809986231175	-1.3434998793125619	0.18300579302785952	-0.09071694384578635	0.017612251979823586	0.2845930861516071	CHGB_PQSE_10	ns
P05060_PQSEESWDEE_N-Term(TMTpro)	gpath		-0.045991731042690547	0.042685077563479897	-1.0774662638083086	0.2845930861516071	-0.13097119259194417	0.038987730506563074	0.2845930861516071	CHGB_PQSE_10	ns
P05060_PQSEESWDEED_N-Term(TMTpro)	cogn_global_lv		-0.06690357827590972	0.021615024571279416	-3.095234893454929	0.002584096864783603	-0.10981482749683819	-0.023992329054981255	0.005168193729567206	CHGB_PQSE_11	significant
P05060_PQSEESWDEED_N-Term(TMTpro)	gpath		0.01137224466532557	0.03395175644645977	0.3349530585629357	0.7383989561612765	-0.056030513890782944	0.07877500322143409	0.7383989561612765	CHGB_PQSE_11	ns
P05060_QLDQLLHY_N-Term(TMTpro)	cogn_global_lv		-0.017726694683133565	0.07526071407251704	-0.2355371577534211	0.8142988507743708	-0.16713810282013833	0.1316847134538712	0.8142988507743708	CHGB_QLDQ_8	ns
P05060_QLDQLLHY_N-Term(TMTpro)	gpath		-0.3234011385449097	0.11821561552013994	-2.735688826911476	0.0074287924454226745	-0.5580888078862876	-0.08871346920353179	0.014857584890845349	CHGB_QLDQ_8	significant
P05060_QYDRVAQLDQLLHY_N-Term(TMTpro)	cogn_global_lv		-0.059459694000231836	0.037669128238115884	-1.5784727914161536	0.11778117534185308	-0.13424236863612868	0.015322980635665007	0.23556235068370615	CHGB_QYDR_14	ns
P05060_QYDRVAQLDQLLHY_N-Term(TMTpro)	gpath		-0.02085028534665222	0.05916870754754217	-0.3523870338032815	0.7253285881848199	-0.13831502138153365	0.0966144506882292	0.7253285881848199	CHGB_QYDR_14	ns
P05060_SSQGGSLPSEEKGHPQEESEESNVSMASLGE_N-Term(TMTpro); K12(TMTpro)	cogn_global_lv		-0.06995779196625594	0.050384704853340484	-1.3884727948667892	0.16824020388031616	-0.1699840778376785	0.030068493905166596	0.2049439582261691	CHGB_SSQG_31	ns
P05060_SSQGGSLPSEEKGHPQEESEESNVSMASLGE_N-Term(TMTpro); K12(TMTpro)	gpath		-0.10101232190724392	0.07914167398543556	-1.2763480581145303	0.2049439582261691	-0.25812840960593486	0.056103765791447005	0.2049439582261691	CHGB_SSQG_31	ns
P05060_VAQLDQLLHY_N-Term(TMTpro)	cogn_global_lv		0.056914075338328235	0.04509401508875268	1.2621203773119707	0.2106663195289503	-0.03286121242206519	0.14668936309872166	0.4213326390579006	CHGB_VAQL_10	ns
P05060_VAQLDQLLHY_N-Term(TMTpro)	gpath		-0.01496254686664123	0.06678575409110672	-0.22403800137121851	0.8233135262892726	-0.14792276963729942	0.11799767590401697	0.8233135262892726	CHGB_VAQL_10	ns
P05060_YYDPLQWKSSHFE_N-Term(TMTpro); K8(TMTpro)	cogn_global_lv		0.01061664415184834	0.043191477200210965	0.24580414563353908	0.8064794921701851	-0.07537098162983864	0.09660426993353531	0.8064794921701851	CHGB_YYDP_13	ns
P05060_YYDPLQWKSSHFE_N-Term(TMTpro); K8(TMTpro)	gpath		-0.1538352603375633	0.0713124921412494	-2.157199330979209	0.034068989215876505	-0.29580752628662643	-0.01186299438850022	0.06813797843175301	CHGB_YYDP_13	ns
P05067_DAEFRHDSGY_N-Term(TMTpro)	cogn_global_lv		0.012393965963510285	0.0418511608185192	0.29614389950268566	0.7677665969094731	-0.07069109304932494	0.0954790249763455	0.7677665969094731	APP_DAEF_10	ns
P05067_DAEFRHDSGY_N-Term(TMTpro)	gpath		0.2612363828699528	0.06573762682648099	3.973924759400036	1.3770782181080098e-4	0.1307306932446115	0.39174207249529414	2.7541564362160197e-4	APP_DAEF_10	significant
P05067_MVGGVVIA_N-Term(TMTpro)	cogn_global_lv		0.03250493474915666	0.06752487118410846	0.48137721966963903	0.631355391931597	-0.10154888353067412	0.16655875302898746	0.631355391931597	APP_MVGG_8	ns
P05067_MVGGVVIA_N-Term(TMTpro)	gpath		0.33081020990676324	0.10606455583528018	3.11895154136615	0.0024028071981501238	0.12024544399840836	0.5413749758151181	0.0048056143963002475	APP_MVGG_8	significant
P05090_TDQVNCPK_N-Term(TMTpro); C6(Carbamidomethyl); K8(TMTpro)	cogn_global_lv		-3.0257816108115486e-5	0.05864713908438667	-5.159299597645824e-4	0.9995894293211465	-0.11645954953611326	0.11639903390389703	0.9995894293211465	APOD_TDQV_8	ns
P05090_TDQVNCPK_N-Term(TMTpro); C6(Carbamidomethyl); K8(TMTpro)	gpath		-0.1819349056895131	0.09211987596444768	-1.9749799246335091	0.05117309677524688	-0.36481598189073483	9.461705117086439e-4	0.10234619355049376	APOD_TDQV_8	ns
P05090_TDQVNCPKLS_N-Term(TMTpro); C6(Carbamidomethyl); K8(TMTpro)	cogn_global_lv		0.1292560379893501	0.06485382427021076	1.9930364854169615	0.04980036325820473	1.1557535354703163e-4	0.2583965006251532	0.09960072651640946	APOD_TDQV_10	ns
P05090_TDQVNCPKLS_N-Term(TMTpro); C6(Carbamidomethyl); K8(TMTpro)	gpath		-0.024999281340611208	0.10209569374098397	-0.24486127107411798	0.8072152229717594	-0.22829778025257189	0.17829921757134945	0.8072152229717594	APOD_TDQV_10	ns
P05091_TVKVPQKNS_N-Term(TMTpro); K3(TMTpro); K7(TMTpro)	cogn_global_lv		0.12476021855220627	0.048651795681421896	2.5643497183362345	0.011904113224110948	0.028174192353319	0.22134624475109355	0.023808226448221895	ALDH2_TVKV_9	significant
P05091_TVKVPQKNS_N-Term(TMTpro); K3(TMTpro); K7(TMTpro)	gpath		-0.10701269593539336	0.07641971038299802	-1.4003284676043697	0.16467258814274469	-0.25872500266083975	0.044699610790052996	0.16467258814274469	ALDH2_TVKV_9	ns
P05204_GDAKTDQAQKAEGAGDA_N-Term(TMTpro); K4(TMTpro); K10(TMTpro)	cogn_global_lv		-0.11973644764343173	0.09888857954087966	-1.2108217976165159	0.22966709639615515	-0.31664876630792227	0.07717587102105879	0.39779833853516455	HMGN2_GDAK_17	ns
P05204_GDAKTDQAQKAEGAGDA_N-Term(TMTpro); K4(TMTpro); K10(TMTpro)	gpath		0.1324533437367983	0.15577371653308583	0.850293275943414	0.39779833853516455	-0.17773175399569313	0.4426384414692897	0.39779833853516455	HMGN2_GDAK_17	ns
P05204_GDAKTDQAQKAEGAGDAK_N-Term(TMTpro); K4(TMTpro); K10(TMTpro); K18(TMTpro)	cogn_global_lv		0.004996690234647189	0.0711351214456326	0.07024223946065906	0.9441485072437026	-0.13622438099978038	0.14621776146907475	0.9441485072437026	HMGN2_GDAK_18	ns
P05204_GDAKTDQAQKAEGAGDAK_N-Term(TMTpro); K4(TMTpro); K10(TMTpro); K18(TMTpro)	gpath		0.11092088728442515	0.11173534918487019	0.9927107946913247	0.323372706989828	-0.1109018268118756	0.3327436013807259	0.646745413979656	HMGN2_GDAK_18	ns
P05230_LFLPLPVSSD_N-Term(TMTpro)	cogn_global_lv		0.06433677103519202	0.04704669371611835	1.3675088715777284	0.1746925000428845	-0.029062724876347742	0.15773626694673176	0.349385000085769	FGF1_LFLP_10	ns
P05230_LFLPLPVSSD_N-Term(TMTpro)	gpath		-0.038936666172494715	0.07389849969373836	-0.5268938656922953	0.5994954821890727	-0.18564373684703953	0.10777040450205008	0.5994954821890727	FGF1_LFLP_10	ns
P05408_SVNPYLQGQRLDN_N-Term(TMTpro)	cogn_global_lv		-0.038371001227541265	0.02924144673565031	-1.31221281814215	0.1926101059260165	-0.0964226127034436	0.01968061024836107	0.385220211852033	SCG5_SVNP_13	ns
P05408_SVNPYLQGQRLDN_N-Term(TMTpro)	gpath		-0.01649898385420637	0.0459309437487334	-0.3592128205434784	0.720233064096808	-0.10768343602333391	0.07468546831492118	0.720233064096808	SCG5_SVNP_13	ns
P05408_SVNPYLQGQRLDNVV_N-Term(TMTpro)	cogn_global_lv		-0.049341764184942294	0.034462361682852424	-1.4317580622889658	0.1554949473615959	-0.11775820229899449	0.0190746739291099	0.3109898947231918	SCG5_SVNP_15	ns
P05408_SVNPYLQGQRLDNVV_N-Term(TMTpro)	gpath		-0.023913545971870304	0.054131685419442285	-0.4417661446632393	0.6596624001396449	-0.13137852877226203	0.08355143682852142	0.6596624001396449	SCG5_SVNP_15	ns
P05408_SVNPYLQGQRLDNVVA_N-Term(TMTpro)	cogn_global_lv		-0.03386570850762939	0.022288826796367494	-1.519402919544811	0.13198233255321057	-0.07811462427207819	0.010383207256819404	0.26396466510642114	SCG5_SVNP_16	ns
P05408_SVNPYLQGQRLDNVVA_N-Term(TMTpro)	gpath		-0.01787590509296689	0.03501012993864956	-0.5105923663891552	0.6108209597271346	-0.08737980068652879	0.051627990500595015	0.6108209597271346	SCG5_SVNP_16	ns
P05408_SVPHFSDEDKDPE_N-Term(TMTpro); K10(TMTpro)	cogn_global_lv		-0.04331685931569201	0.03719724707940471	-1.1645178801330058	0.24776359074735413	-0.1173708896315891	0.03073717100020508	0.28161007544636446	SCG5_SVPH_13	ns
P05408_SVPHFSDEDKDPE_N-Term(TMTpro); K10(TMTpro)	gpath		-0.06658757234814401	0.061415551446182194	-1.0842135384307996	0.28161007544636446	-0.18885654292422943	0.05568139822794141	0.28161007544636446	SCG5_SVPH_13	ns
P05408_YSPRTPDRVSEADIQRLLHGVMEQLGIARP_N-Term(TMTpro)	cogn_global_lv		-0.02677685154466417	0.040156506601478244	-0.6668122755398862	0.5068597964214567	-0.10672231500593443	0.0531686119166061	0.8692345669793189	SCG5_YSPR_30	ns
P05408_YSPRTPDRVSEADIQRLLHGVMEQLGIARP_N-Term(TMTpro)	gpath		-0.010857902744292186	0.06573625067368381	-0.16517374558203893	0.8692345669793189	-0.14172872471266612	0.12001291922408175	0.8692345669793189	SCG5_YSPR_30	ns
P06307_ADPAGSGLQRAEEAP_N-Term(TMTpro)	cogn_global_lv		-0.07204955250193533	0.08411195438444742	-0.8565911115632991	0.3938264772593919	-0.2390328943504682	0.09493378934659756	0.3938264772593919	CCK_ADPA_15	ns
P06307_ADPAGSGLQRAEEAP_N-Term(TMTpro)	gpath		-0.2892416162582265	0.13211868346848965	-2.1892559679283417	0.031027965934295902	-0.5515303651958707	-0.026952867320582163	0.062055931868591804	CCK_ADPA_15	ns
P06307_ADPAGSGLQRAEEAPRRQL_N-Term(TMTpro)	cogn_global_lv		-0.020903346722359543	0.0642606479088817	-0.3252900087779914	0.7456769176500919	-0.1484768624693804	0.10667016902466131	0.7456769176500919	CCK_ADPA_19	ns
P06307_ADPAGSGLQRAEEAPRRQL_N-Term(TMTpro)	gpath		-0.16377067068812956	0.10093728367966016	-1.6224992858722127	0.10801059709635728	-0.364156514404294	0.03661517302803488	0.21602119419271457	CCK_ADPA_19	ns
P06307_AEEYEYPS_N-Term(TMTpro)	cogn_global_lv		-0.05307687549021395	0.04455583536925977	-1.1912440884641804	0.23652551710260972	-0.14153139236906265	0.03537764138863475	0.23652551710260972	CCK_AEEY_8	ns
P06307_AEEYEYPS_N-Term(TMTpro)	gpath		-0.1362261437537248	0.06998598894658227	-1.946477370744896	0.05455174401650057	-0.27516589854125195	0.0027136110338023267	0.10910348803300114	CCK_AEEY_8	ns
P06307_ALTQPVPPADPAGSGLQRAEEAPRRQL_N-Term(TMTpro)	cogn_global_lv		-0.0512144527593144	0.04146797127094503	-1.2350363711956736	0.2206215350623593	-0.13380507531718744	0.03137616979855866	0.4412430701247186	CCK_ALTQ_27	ns
P06307_ALTQPVPPADPAGSGLQRAEEAPRRQL_N-Term(TMTpro)	gpath		0.01813060263029677	0.06949077736364798	0.26090660254696263	0.7948702118318859	-0.12027227526779634	0.1565334805283899	0.7948702118318859	CCK_ALTQ_27	ns
P06307_KAPSGRMSIVKNLQNLDPSHRIS_N-Term(TMTpro); K1(TMTpro); K11(TMTpro)	cogn_global_lv		-0.06947451747033014	0.030791902236127267	-2.2562593547344294	0.026347356074203142	-0.13060417228444499	-0.008344862656215299	0.052694712148406285	CCK_KAPS_23	ns
P06307_KAPSGRMSIVKNLQNLDPSHRIS_N-Term(TMTpro); K1(TMTpro); K11(TMTpro)	gpath		0.06924148485684116	0.0483663186130865	1.4316054403633371	0.1555385409885727	-0.026777797705655443	0.16526076741933776	0.1555385409885727	CCK_KAPS_23	ns
P06307_LTQPVPPADPAGSGLQ_N-Term(TMTpro)	cogn_global_lv		-0.061602480493916895	0.032538265350849485	-1.8932318557758834	0.06143623710288414	-0.12621702686329964	0.003012065875465847	0.06143623710288414	CCK_LTQP_16	ns
P06307_LTQPVPPADPAGSGLQ_N-Term(TMTpro)	gpath		-0.15650893548994402	0.05137978419263132	-3.046118973625232	0.00301633234779567	-0.2585390041603681	-0.0544788668195199	0.00603266469559134	CCK_LTQP_16	significant
P06307_LTQPVPPADPAGSGLQRAEEAP_N-Term(TMTpro)	cogn_global_lv		-0.026642866229115086	0.024839097185842648	-1.0726181402559396	0.28615966329278336	-0.07595470884347978	0.022668976385249614	0.28615966329278336	CCK_LTQP_22	ns
P06307_LTQPVPPADPAGSGLQRAEEAP_N-Term(TMTpro)	gpath		-0.09789161655317323	0.039015962032457496	-2.5090145533701538	0.013800116325584698	-0.17534809433084186	-0.020435138775504583	0.027600232651169395	CCK_LTQP_22	significant
P06307_LTQPVPPADPAGSGLQRAEEAPR_N-Term(TMTpro)	cogn_global_lv		-0.03061471546987797	0.03379290554428579	-0.9059509674229468	0.367303004804592	-0.09772072861173771	0.03649129767198177	0.734606009609184	CCK_LTQP_23	ns
P06307_LTQPVPPADPAGSGLQRAEEAPR_N-Term(TMTpro)	gpath		-0.006887488627798333	0.0528907335410277	-0.1302210834806377	0.8966727693893883	-0.11191800325565263	0.09814302600005595	0.8966727693893883	CCK_LTQP_23	ns
P06307_LTQPVPPADPAGSGLQRAEEAPRRQL_N-Term(TMTpro)	cogn_global_lv		-0.003940865973624554	0.02033545625243245	-0.19379284756166523	0.8467518546295473	-0.044311850905508224	0.03643011895825912	0.8467518546295473	CCK_LTQP_26	ns
P06307_LTQPVPPADPAGSGLQRAEEAPRRQL_N-Term(TMTpro)	gpath		-0.017977675360644364	0.03194187707876183	-0.5628246366459699	0.5748801593614583	-0.08139031888510555	0.04543496816381683	0.8467518546295473	CCK_LTQP_26	ns
P06307_NLQNLDPSHRIS_N-Term(TMTpro)	cogn_global_lv		-0.05013379658780815	0.03195439141295205	-1.5689172714923763	0.12071532401173034	-0.1137501030679452	0.013482509892328888	0.24143064802346068	CCK_NLQN_12	ns
P06307_NLQNLDPSHRIS_N-Term(TMTpro)	gpath		0.04230458819708734	0.05275918848414429	0.8018430421802474	0.4250799050256906	-0.06273088754945483	0.1473400639436295	0.4250799050256906	CCK_NLQN_12	ns
P06307_PAGSGLQRAEEAP_N-Term(TMTpro)	cogn_global_lv		-0.0985301395009372	0.03524715002892346	-2.795407271795999	0.006272298507933931	-0.16850457946656633	-0.028555699535308066	0.012544597015867862	CCK_PAGS_13	significant
P06307_PAGSGLQRAEEAP_N-Term(TMTpro)	gpath		-0.03250618615009443	0.055364390138326926	-0.5871316575307397	0.5585081025579527	-0.14241839723067784	0.07740602493048898	0.5585081025579527	CCK_PAGS_13	ns
P06307_PAGSGLQRAEEAPRRQ_N-Term(TMTpro)	cogn_global_lv		-0.06886796608949736	0.03275659129796926	-2.1024155249562493	0.03874294896535056	-0.134081329859322	-0.0036546023196727118	0.07748589793070113	CCK_PAGS_16	ns
P06307_PAGSGLQRAEEAPRRQ_N-Term(TMTpro)	gpath		-0.03181275016687441	0.05408368296093244	-0.588213457834491	0.5580883819659554	-0.13948509186018754	0.07585959152643873	0.5580883819659554	CCK_PAGS_16	ns
P06307_QNLDPSHRISD_N-Term(TMTpro)	cogn_global_lv		-0.0470050738665897	0.03452423848928782	-1.3615093604794335	0.17657314437693267	-0.11554435297271147	0.021534205239532075	0.35314628875386533	CCK_QNLD_11	ns
P06307_QNLDPSHRISD_N-Term(TMTpro)	gpath		0.03926327313568816	0.054228878288913804	0.7240288638556422	0.4708272473199545	-0.06839466190635546	0.1469212081777318	0.4708272473199545	CCK_QNLD_11	ns
P06307_SAEEYEYPS_N-Term(TMTpro)	cogn_global_lv		-0.0685832422486281	0.032301795519565794	-2.123202167108202	0.03633596216672333	-0.13271041421887547	-0.004456070278380728	0.07267192433344666	CCK_SAEE_9	ns
P06307_SAEEYEYPS_N-Term(TMTpro)	gpath		-0.0743493999564192	0.050737980456467664	-1.4653598603556903	0.14612467237824864	-0.17507702657346397	0.02637822666062556	0.14612467237824864	CCK_SAEE_9	ns
P06307_TDGESRAHLGAL_N-Term(TMTpro)	cogn_global_lv		-0.03772777531897884	0.030157029762495326	-1.2510441385012938	0.21399057322294518	-0.09759704891771785	0.02214149827976017	0.3462467971387716	CCK_TDGE_12	ns
P06307_TDGESRAHLGAL_N-Term(TMTpro)	gpath		-0.04483934282969075	0.04736909394983282	-0.9465949016710927	0.3462467971387716	-0.13887888412874255	0.04920019846936105	0.3462467971387716	CCK_TDGE_12	ns
P06307_TDGESRAHLGALL_N-Term(TMTpro)	cogn_global_lv		-0.07552897380712165	0.031001615202114485	-2.4362915710911137	0.016702164356723892	-0.13707496149741072	-0.013982986116832574	0.033404328713447784	CCK_TDGE_13	significant
P06307_TDGESRAHLGALL_N-Term(TMTpro)	gpath		-0.027852892576939937	0.04869572483334697	-0.5719781905344223	0.5686877431352817	-0.1245261291687696	0.06882034401488973	0.5686877431352817	CCK_TDGE_13	ns
P06307_TDGESRAHLGALLA_N-Term(TMTpro)	cogn_global_lv		-0.061665131268952386	0.024381456466017627	-2.529181607952748	0.013079803840435769	-0.1100684421850395	-0.01326182035286528	0.026159607680871538	CCK_TDGE_14	significant
P06307_TDGESRAHLGALLA_N-Term(TMTpro)	gpath		-0.03959232954568066	0.03829712379064828	-1.0338199224075584	0.30384495210067247	-0.11562173298243944	0.036437073891078114	0.30384495210067247	CCK_TDGE_14	ns
P06307_TDGESRAHLGALLARYIQQA_N-Term(TMTpro)	cogn_global_lv		-0.04384395496107591	0.027097286128980595	-1.618020149781152	0.10969531867218629	-0.09779050762370861	0.010102597701556797	0.21939063734437259	CCK_TDGE_20	ns
P06307_TDGESRAHLGALLARYIQQA_N-Term(TMTpro)	gpath		0.02051757303091212	0.044358290705637016	0.4625420119784905	0.6449804410499097	-0.0677929999979022	0.10882814605972643	0.6449804410499097	CCK_TDGE_20	ns
P06307_VSQRTDGESRAHLGAL_N-Term(TMTpro)	cogn_global_lv		-0.023348627844432902	0.021413736925298577	-1.09035746193596	0.2789126818733189	-0.06598010323446823	0.01928284754560243	0.5578253637466378	CCK_VSQR_16	ns
P06307_VSQRTDGESRAHLGAL_N-Term(TMTpro)	gpath		-0.01311072660013014	0.0335988619538135	-0.390213413125502	0.697442343098069	-0.0800009224362884	0.05377946923602811	0.697442343098069	CCK_VSQR_16	ns
P06307_VSQRTDGESRAHLGALL_N-Term(TMTpro)	cogn_global_lv		-0.037103429556234094	0.031077992171765354	-1.1938811668130513	0.23549713528535834	-0.09880104470216727	0.02459418558969908	0.4709942705707167	CCK_VSQR_17	ns
P06307_VSQRTDGESRAHLGALL_N-Term(TMTpro)	gpath		0.018240408937104872	0.04881569380507554	0.3736587051274964	0.709490833778416	-0.07867099617623846	0.11515181405044819	0.709490833778416	CCK_VSQR_17	ns
P06307_VSQRTDGESRAHLGALLA_N-Term(TMTpro)	cogn_global_lv		-0.003377099328151452	0.030067313869325825	-0.11231795905774984	0.9108082907523496	-0.06306826435994531	0.05631406570364241	0.9108082907523496	CCK_VSQR_18	ns
P06307_VSQRTDGESRAHLGALLA_N-Term(TMTpro)	gpath		-0.04694445118781533	0.04722817289076938	-0.9939925327280763	0.32275156873204736	-0.1407042288129464	0.04681532643731573	0.6455031374640947	CCK_VSQR_18	ns
P06396_LPEGGETP_N-Term(TMTpro)	cogn_global_lv		-0.012908743627216437	0.03831338072695465	-0.336925204257288	0.7370899017987498	-0.08920043140195348	0.06338294414752062	0.7370899017987498	GSN_LPEG_8	ns
P06396_LPEGGETP_N-Term(TMTpro)	gpath		0.02892218642947097	0.05893265568515167	0.49076672505627533	0.6249872004910242	-0.08842772323549754	0.14627209609443947	0.7370899017987498	GSN_LPEG_8	ns
P06454_DDEDDDVDTKKQKTDEDD_N-Term(TMTpro); K10(TMTpro); K11(TMTpro); K13(TMTpro)	cogn_global_lv		0.002798008013033846	0.06496489120958696	0.04306954050006845	0.9657364958202252	-0.12617360745342415	0.13176962347949184	0.9657364958202252	PTMA_DDED_18	ns
P06454_DDEDDDVDTKKQKTDEDD_N-Term(TMTpro); K10(TMTpro); K11(TMTpro); K13(TMTpro)	gpath		0.09763724755652663	0.1020434724302558	0.9568201202018021	0.3410866709787276	-0.10494465848682429	0.30021915359987755	0.6821733419574552	PTMA_DDED_18	ns
P06454_EDDEDDDVDTKKQKTDEDD_N-Term(TMTpro); K11(TMTpro); K12(TMTpro); K14(TMTpro)	cogn_global_lv		-0.05284081359592683	0.06134736970661315	-0.8613378837370215	0.3916921385817642	-0.17497404475564474	0.06929241756379106	0.7377096961506469	PTMA_EDDE_19	ns
P06454_EDDEDDDVDTKKQKTDEDD_N-Term(TMTpro); K11(TMTpro); K12(TMTpro); K14(TMTpro)	gpath		-0.030535789019480397	0.09085751932486442	-0.3360843356321292	0.7377096961506469	-0.2114192150468883	0.1503476370079275	0.7377096961506469	PTMA_EDDE_19	ns
P06454_GDEDEEAESATGKRAAEDDEDDDVDTKKQKTDEDD_N-Term(TMTpro); K13(TMTpro); K27(TMTpro); K28(TMTpro); K30(TMTpro)	cogn_global_lv		-0.11984816559336672	0.07960835012091587	-1.5054722954480433	0.1362417103147861	-0.2783362160845269	0.038639884897793464	0.2499863281231544	PTMA_GDED_35	ns
P06454_GDEDEEAESATGKRAAEDDEDDDVDTKKQKTDEDD_N-Term(TMTpro); K13(TMTpro); K27(TMTpro); K28(TMTpro); K30(TMTpro)	gpath		0.15234036412238622	0.13143958508434425	1.159014341262794	0.2499863281231544	-0.1093357485686054	0.41401647681337783	0.2499863281231544	PTMA_GDED_35	ns
P06454_GDGEEEDGDEDEEAESATGKRAAEDDEDDDVDTKKQKTDEDD_N-Term(TMTpro); K20(TMTpro); K34(TMTpro); K35(TMTpro); K37(TMTpro)	cogn_global_lv		-0.14183130663828722	0.05457685268661986	-2.5987446995648904	0.010847221369944616	-0.250180058202571	-0.03348255507400344	0.02169444273988923	PTMA_GDGE_42	significant
P06454_GDGEEEDGDEDEEAESATGKRAAEDDEDDDVDTKKQKTDEDD_N-Term(TMTpro); K20(TMTpro); K34(TMTpro); K35(TMTpro); K37(TMTpro)	gpath		0.10525248953099843	0.08572648177751996	1.2277710148440826	0.22256639367902056	-0.0649360944448188	0.2754410735068157	0.22256639367902056	PTMA_GDGE_42	ns
P06576_AAQTSPSPKAGAATGRIV_N-Term(TMTpro); K9(TMTpro)	cogn_global_lv		0.04843171626338507	0.05117413725349711	0.9464100200355674	0.34634055967171384	-0.05316179107264813	0.15002522359941828	0.34634055967171384	ATP5F1B_AAQT_18	ns
P06576_AAQTSPSPKAGAATGRIV_N-Term(TMTpro); K9(TMTpro)	gpath		-0.1490546419284289	0.08038167334295082	-1.8543361406832475	0.06679335114565463	-0.3086324395959731	0.010523155739115303	0.13358670229130926	ATP5F1B_AAQT_18	ns
P06576_AAQTSPSPKAGAATGRIVA_N-Term(TMTpro); K9(TMTpro)	cogn_global_lv		0.08675322865952967	0.04051678755522659	2.1411674985653857	0.03481961871980071	0.006317235506697008	0.16718922181236234	0.06963923743960142	ATP5F1B_AAQT_19	ns
P06576_AAQTSPSPKAGAATGRIVA_N-Term(TMTpro); K9(TMTpro)	gpath		0.035463655358103925	0.06364166270233305	0.5572396108501397	0.5786742986676208	-0.09088101938646118	0.161808330102669	0.5786742986676208	ATP5F1B_AAQT_19	ns
P06576_AAQTSPSPKAGAATGRIVAV_N-Term(TMTpro); K9(TMTpro)	cogn_global_lv		0.023448219023333636	0.042580231067313234	0.5506832263607345	0.5831435161292898	-0.061084227432545934	0.1079806654792132	0.5831435161292898	ATP5F1B_AAQT_20	ns
P06576_AAQTSPSPKAGAATGRIVAV_N-Term(TMTpro); K9(TMTpro)	gpath		-0.17170379115159246	0.0668828124559392	-2.567233416876822	0.011812065627545689	-0.3044829616970158	-0.038924620606169136	0.023624131255091378	ATP5F1B_AAQT_20	significant
P06576_AAQTSPSPKAGAATGRIVAVIGAV_N-Term(TMTpro); K9(TMTpro)	cogn_global_lv		0.09383406889511701	0.03774096500780428	2.4862657559422106	0.015046424060020502	0.018697579335205286	0.16897055845502873	0.030092848120041003	ATP5F1B_AAQT_24	significant
P06576_AAQTSPSPKAGAATGRIVAVIGAV_N-Term(TMTpro); K9(TMTpro)	gpath		-0.0598961167788406	0.059216823188054615	-1.0114712940379924	0.3149183289349747	-0.1777877556471193	0.057995522089438076	0.3149183289349747	ATP5F1B_AAQT_24	ns
P06576_AAQTSPSPKAGAATGRIVAVIGAVV_N-Term(TMTpro); K9(TMTpro)	cogn_global_lv		0.043999106295286514	0.0355189068673696	1.2387517008781448	0.21848951070254446	-0.02651483920657731	0.11451305179715034	0.21848951070254446	ATP5F1B_AAQT_25	ns
P06576_AAQTSPSPKAGAATGRIVAVIGAVV_N-Term(TMTpro); K9(TMTpro)	gpath		-0.11262439232085267	0.055791251646679946	-2.018674774211752	0.04633983648444598	-0.22338403063925177	-0.0018647540024535475	0.09267967296889196	ATP5F1B_AAQT_25	ns
P06576_AKADKLAEEHSS_N-Term(TMTpro); K2(TMTpro); K5(TMTpro)	cogn_global_lv		0.058267177315999424	0.046859941738785264	1.2434325599635256	0.21743285621538525	-0.03502380033934781	0.15155815497134667	0.21743285621538525	ATP5F1B_AKAD_12	ns
P06576_AKADKLAEEHSS_N-Term(TMTpro); K2(TMTpro); K5(TMTpro)	gpath		-0.13914218842264342	0.07351910234064443	-1.8925991204019341	0.06212121433801737	-0.28550747781918207	0.007223100973895252	0.12424242867603474	ATP5F1B_AKAD_12	ns
P06576_AQTSPSPKAGAATGRIV_N-Term(TMTpro); K8(TMTpro)	cogn_global_lv		0.06373398040742684	0.04137506804797005	1.540395784570891	0.1267883386067468	-0.018405914954913963	0.14587387576976762	0.14658436296866106	ATP5F1B_AQTS_17	ns
P06576_AQTSPSPKAGAATGRIV_N-Term(TMTpro); K8(TMTpro)	gpath		-0.09512382375994351	0.06498980506304507	-1.4636730125235202	0.14658436296866106	-0.22414489947898042	0.03389725195909339	0.14658436296866106	ATP5F1B_AQTS_17	ns
P06576_AQTSPSPKAGAATGRIVA_N-Term(TMTpro); K8(TMTpro)	cogn_global_lv		0.0550761616364631	0.03691374313220305	1.4920232131218196	0.13900649250671118	-0.01820688395988719	0.1283592072328134	0.27801298501342236	ATP5F1B_AQTS_18	ns
P06576_AQTSPSPKAGAATGRIVA_N-Term(TMTpro); K8(TMTpro)	gpath		0.035669215200081254	0.05798218790909992	0.6151753924153526	0.5399097455340495	-0.07943998153190368	0.1507784119320662	0.5399097455340495	ATP5F1B_AQTS_18	ns
P06576_AQTSPSPKAGAATGRIVAV_N-Term(TMTpro); K8(TMTpro)	cogn_global_lv		0.06877852091228619	0.04465887048009901	1.5400864413473114	0.12686368477324383	-0.01988054652375243	0.1574375883483248	0.12686368477324383	ATP5F1B_AQTS_19	ns
P06576_AQTSPSPKAGAATGRIVAV_N-Term(TMTpro); K8(TMTpro)	gpath		-0.1482226889010436	0.07014783114005801	-2.1130045860591236	0.03722185920801652	-0.28748374106557795	-0.008961636736509238	0.07444371841603303	ATP5F1B_AQTS_19	ns
P06576_FYMVGPIEEAVAKADKLAEEHS_N-Term(TMTpro); K13(TMTpro); K16(TMTpro)	cogn_global_lv		0.10324761277211891	0.05166330613408905	1.9984708780376124	0.048554434111421525	6.689073585543909e-4	0.20582631818568342	0.09710886822284305	ATP5F1B_FYMV_22	ns
P06576_FYMVGPIEEAVAKADKLAEEHS_N-Term(TMTpro); K13(TMTpro); K16(TMTpro)	gpath		-0.12234460013632645	0.08117030492088513	-1.5072581069588562	0.13509801079961783	-0.28351014334020397	0.0388209430675511	0.13509801079961783	ATP5F1B_FYMV_22	ns
P06576_FYMVGPIEEAVAKADKLAEEHSS_N-Term(TMTpro); K13(TMTpro); K16(TMTpro)	cogn_global_lv		0.08614704794880768	0.08129066239643765	1.0597410011089152	0.2925330758773465	-0.07569022900490094	0.2479843249025163	0.2925330758773465	ATP5F1B_FYMV_23	ns
P06576_FYMVGPIEEAVAKADKLAEEHSS_N-Term(TMTpro); K13(TMTpro); K16(TMTpro)	gpath		-0.20755317168351478	0.12753785656365615	-1.6273848195019784	0.10768858894918858	-0.4614615395857955	0.04635519621876594	0.21537717789837715	ATP5F1B_FYMV_23	ns
P06576_MVGPIEEAVAKADKLAEEHSS_N-Term(TMTpro); K11(TMTpro); K14(TMTpro)	cogn_global_lv		-0.005188828891208933	0.06689259843697765	-0.07756955197513443	0.9383336050463671	-0.13798742706530912	0.12760976928289122	0.9383336050463671	ATP5F1B_MVGP_21	ns
P06576_MVGPIEEAVAKADKLAEEHSS_N-Term(TMTpro); K11(TMTpro); K14(TMTpro)	gpath		0.23549056317545763	0.10507141468720849	2.241242909658154	0.02733877820284798	0.026897431727934684	0.4440836946229806	0.05467755640569596	ATP5F1B_MVGP_21	ns
P06576_TSPSPKAGAATGRIVA_N-Term(TMTpro); K6(TMTpro)	cogn_global_lv		0.03162597323723259	0.04778553537398448	0.6618315142797475	0.5096814052223209	-0.06324030881701756	0.12649225529148272	0.5096814052223209	ATP5F1B_TSPS_16	ns
P06576_TSPSPKAGAATGRIVA_N-Term(TMTpro); K6(TMTpro)	gpath		0.10002512365992877	0.07505903374437743	1.3326193886345028	0.18584427344279575	-0.048985898403249545	0.2490361457231071	0.3716885468855915	ATP5F1B_TSPS_16	ns
P06576_TSPSPKAGAATGRIVAV_N-Term(TMTpro); K6(TMTpro)	cogn_global_lv		0.07618780743829143	0.04671047097980421	1.6310648520592326	0.10618760454562369	-0.01654420194857932	0.16891981682516216	0.21237520909124738	ATP5F1B_TSPS_17	ns
P06576_TSPSPKAGAATGRIVAV_N-Term(TMTpro); K6(TMTpro)	gpath		-0.05750829412037601	0.07337037850574457	-0.783808061122015	0.43510262660319277	-0.20316691167648365	0.08815032343573165	0.43510262660319277	ATP5F1B_TSPS_17	ns
P06576_VAKADKLAEEHSS_N-Term(TMTpro); K3(TMTpro); K6(TMTpro)	cogn_global_lv		0.056123451207076985	0.05178671568265848	1.0837422390520648	0.2818177346631543	-0.04697597991312806	0.15922288232728204	0.2818177346631543	ATP5F1B_VAKA_13	ns
P06576_VAKADKLAEEHSS_N-Term(TMTpro); K3(TMTpro); K6(TMTpro)	gpath		-0.15663833843620523	0.08550390017970169	-1.8319437839326842	0.0707771041602479	-0.3268635274809317	0.0135868506085213	0.1415542083204958	ATP5F1B_VAKA_13	ns
P06576_YMVGPIEEAVAKADKLAEEHSS_N-Term(TMTpro); K12(TMTpro); K15(TMTpro)	cogn_global_lv		-0.013189842921699144	0.06519563431919606	-0.20231175077033578	0.8401102385456185	-0.14263730316982579	0.1162576173264275	0.8401102385456185	ATP5F1B_YMVG_22	ns
P06576_YMVGPIEEAVAKADKLAEEHSS_N-Term(TMTpro); K12(TMTpro); K15(TMTpro)	gpath		0.29275435898695734	0.10243149177222086	2.8580503312200274	0.005249017835635198	0.08937423088784666	0.496134487086068	0.010498035671270396	ATP5F1B_YMVG_22	significant
P06744_SHDASTNGLINF_N-Term(TMTpro)	cogn_global_lv		-0.012518120403299748	0.03792903050038123	-0.3300406110610691	0.7422540530761559	-0.08802901959785295	0.06299277879125345	0.7422540530761559	GPI_SHDA_12	ns
P06744_SHDASTNGLINF_N-Term(TMTpro)	gpath		0.054202822013665865	0.05810627168415708	0.9328222314501808	0.35379035336733633	-0.061477878648314006	0.16988352267564574	0.7075807067346727	GPI_SHDA_12	ns
P06850_NALGGHQEAPE_N-Term(TMTpro)	cogn_global_lv		0.04613334016317165	0.0403008892636208	1.1447226353095823	0.2558245775500632	-0.03409956709781235	0.12636624742415564	0.2558245775500632	CRH_NALG_11	ns
P06850_NALGGHQEAPE_N-Term(TMTpro)	gpath		-0.23141021343347215	0.0665399063703078	-3.477765840932032	8.29940201337506e-4	-0.3638809909898038	-0.09893943587714049	0.001659880402675012	CRH_NALG_11	significant
P07196_DLSQVAAISNDLK_N-Term(TMTpro); K13(TMTpro)	cogn_global_lv		0.016353776784067253	0.053552337198119665	0.3053793287035373	0.7607903422931114	-0.09005357653737439	0.1227611301055089	0.7607903422931114	NEFL_DLSQ_13	ns
P07196_DLSQVAAISNDLK_N-Term(TMTpro); K13(TMTpro)	gpath		0.04234609212184492	0.0839441238580459	0.5044557042903263	0.6151878510902647	-0.12444909393280928	0.20914127817649913	0.7607903422931114	NEFL_DLSQ_13	ns
P07196_EEKDKEEAEEEEAAEEEEAAKEE_N-Term(TMTpro); K3(TMTpro); K5(TMTpro); K21(TMTpro)	cogn_global_lv		0.08810342989875813	0.08495730688623977	1.0370318119515147	0.3028454574735933	-0.08096699890383607	0.25717385870135234	0.4448782693512122	NEFL_EEKD_23	ns
P07196_EEKDKEEAEEEEAAEEEEAAKEE_N-Term(TMTpro); K3(TMTpro); K5(TMTpro); K21(TMTpro)	gpath		0.10270240789791071	0.13376543276864813	0.7677798798403921	0.4448782693512122	-0.16349928688324675	0.36890410267906815	0.4448782693512122	NEFL_EEKD_23	ns
P07196_EEQIEVEETIEAAK_N-Term(TMTpro); K14(TMTpro)	cogn_global_lv		0.10385307349799956	0.09116450256027249	1.139183241079368	0.2575525115167182	-0.07718156109012399	0.2848877080861231	0.2575525115167182	NEFL_EEQI_14	ns
P07196_EEQIEVEETIEAAK_N-Term(TMTpro); K14(TMTpro)	gpath		0.18702387368322257	0.14131948924229423	1.3234117578968003	0.18894276617131175	-0.09360862445655041	0.4676563718229956	0.2575525115167182	NEFL_EEQI_14	ns
P07196_EEQIEVEETIEAAKAEEAK_N-Term(TMTpro); K14(TMTpro); K19(TMTpro)	cogn_global_lv		0.052373000528470263	0.07453194676262444	0.7026919704012585	0.4839660776882935	-0.09559162157524823	0.20033762263218877	0.4839660776882935	NEFL_EEQI_19	ns
P07196_EEQIEVEETIEAAKAEEAK_N-Term(TMTpro); K14(TMTpro); K19(TMTpro)	gpath		0.16021506138241975	0.11707090573135301	1.3685301260935936	0.17437388963629966	-0.07220007170204634	0.39263019446688585	0.3487477792725993	NEFL_EEQI_19	ns
P07196_EETIEAAK_N-Term(TMTpro); K8(TMTpro)	cogn_global_lv		0.07007935178895261	0.07026379304283534	0.9973750171191258	0.32111619346523806	-0.06941191385943885	0.20957061743734406	0.46402496888108913	NEFL_EETI_8	ns
P07196_EETIEAAK_N-Term(TMTpro); K8(TMTpro)	gpath		0.08114231135360321	0.11036671184563888	0.735206386025983	0.46402496888108913	-0.1379633140915535	0.30024793679875994	0.46402496888108913	NEFL_EETI_8	ns
P07196_EQIEVEETIEAAK_N-Term(TMTpro); K13(TMTpro)	cogn_global_lv		0.060290099774605296	0.09406120713512948	0.6409666812801137	0.5230875832642041	-0.126445006081349	0.24702520563055963	0.5230875832642041	NEFL_EQIE_13	ns
P07196_EQIEVEETIEAAK_N-Term(TMTpro); K13(TMTpro)	gpath		0.17664461465840614	0.14774645225040753	1.1955929361946416	0.23483131912426605	-0.1166691779360925	0.4699584072529048	0.4696626382485321	NEFL_EQIE_13	ns
P07196_EQIEVEETIEAAKAEEA_N-Term(TMTpro); K13(TMTpro)	cogn_global_lv		0.020751715748090628	0.0632833422637861	0.32791750570933104	0.7437033044389665	-0.10489884379632428	0.14640227529250552	0.7437033044389665	NEFL_EQIE_17	ns
P07196_EQIEVEETIEAAKAEEA_N-Term(TMTpro); K13(TMTpro)	gpath		0.16199727107152873	0.0999953106023141	1.6200486812406558	0.1085719783846624	-0.03654576220609809	0.3605403043491555	0.2171439567693248	NEFL_EQIE_17	ns
P07196_EQIEVEETIEAAKAEEAK_N-Term(TMTpro); K13(TMTpro); K18(TMTpro)	cogn_global_lv		0.04683626424099831	0.066974984911917	0.6993098139939204	0.48606713955901204	-0.08612589176515052	0.17979842024714715	0.48606713955901204	NEFL_EQIE_18	ns
P07196_EQIEVEETIEAAKAEEAK_N-Term(TMTpro); K13(TMTpro); K18(TMTpro)	gpath		0.17973111968053143	0.10520082307730301	1.7084573525481122	0.09081699426572475	-0.029118919903288687	0.38858115926435155	0.1816339885314495	NEFL_EQIE_18	ns
P07196_ETIEAAKAEEAK_N-Term(TMTpro); K7(TMTpro); K12(TMTpro)	cogn_global_lv		0.025652446792391904	0.06923846885083675	0.3704941374087289	0.7118391417828404	-0.1118032929749159	0.1631081865596997	0.7118391417828404	NEFL_ETIE_12	ns
P07196_ETIEAAKAEEAK_N-Term(TMTpro); K7(TMTpro); K12(TMTpro)	gpath		0.14775153670924848	0.10875618592971396	1.3585575426922025	0.17750404741407408	-0.06815679054514664	0.3636598639636436	0.35500809482814816	NEFL_ETIE_12	ns
P07196_EVEETIEAAK_N-Term(TMTpro); K10(TMTpro)	cogn_global_lv		0.11319612306811805	0.09117002285493037	1.2415936677808623	0.21744328597582605	-0.06779925629425163	0.29419150243048775	0.21744328597582605	NEFL_EVEE_10	ns
P07196_EVEETIEAAK_N-Term(TMTpro); K10(TMTpro)	gpath		0.25403548524363717	0.14320513034723545	1.7739272652290232	0.07927922593922437	-0.03026264348534763	0.538333613972622	0.15855845187844875	NEFL_EVEE_10	ns
P07196_EVEETIEAAKAEEAK_N-Term(TMTpro); K10(TMTpro); K15(TMTpro)	cogn_global_lv		0.07322152463105419	0.08126151370244711	0.9010603088094974	0.36983491895472487	-0.08810297699310468	0.23454602625521306	0.36983491895472487	NEFL_EVEE_15	ns
P07196_EVEETIEAAKAEEAK_N-Term(TMTpro); K10(TMTpro); K15(TMTpro)	gpath		0.23792070370798235	0.12764135949038297	1.8639781388877192	0.0654130374737612	-0.01547943330910645	0.49132084072507115	0.1308260749475224	NEFL_EVEE_15	ns
P07196_HVQEEQIEVEETIEAAK_N-Term(TMTpro); K17(TMTpro)	cogn_global_lv		0.10484051205773968	0.08626704166971508	1.2153020438458482	0.22769660176659573	-0.06674116417801838	0.27642218829349774	0.45539320353319146	NEFL_HVQE_17	ns
P07196_HVQEEQIEVEETIEAAK_N-Term(TMTpro); K17(TMTpro)	gpath		0.061095741396119	0.13589416632703083	0.44958325325821136	0.6541828563029877	-0.20919228978877918	0.3313837725810172	0.6541828563029877	NEFL_HVQE_17	ns
P07196_HVQEEQIEVEETIEAAKAEEAK_N-Term(TMTpro); K17(TMTpro); K22(TMTpro)	cogn_global_lv		0.0481844217470101	0.0631382570740585	0.7631572992344691	0.44726058238536737	-0.07716086646885259	0.17352970996287279	0.44726058238536737	NEFL_HVQE_22	ns
P07196_HVQEEQIEVEETIEAAKAEEAK_N-Term(TMTpro); K17(TMTpro); K22(TMTpro)	gpath		0.08488479605073797	0.09917429052940994	0.8559153344844503	0.3941983006336933	-0.1120010637447189	0.2817706558461948	0.44726058238536737	NEFL_HVQE_22	ns
P07196_IEVEETIEAAKAEEA_N-Term(TMTpro); K11(TMTpro)	cogn_global_lv		0.08053262852277665	0.04709507220401506	1.710001168995148	0.09063632456659108	-0.013002249977443148	0.17406750702299645	0.09063632456659108	NEFL_IEVE_15	ns
P07196_IEVEETIEAAKAEEA_N-Term(TMTpro); K11(TMTpro)	gpath		0.15702337269769157	0.07524795272632055	2.0867461108050485	0.03967740395814882	0.007574443409360837	0.30647230198602227	0.07935480791629763	NEFL_IEVE_15	ns
P07196_IEVEETIEAAKAEEAK_N-Term(TMTpro); K11(TMTpro); K16(TMTpro)	cogn_global_lv		0.05596538124783628	0.057276452061851946	0.9771097760629471	0.33099646204722866	-0.05774275268518982	0.16967351518086238	0.33099646204722866	NEFL_IEVE_16	ns
P07196_IEVEETIEAAKAEEAK_N-Term(TMTpro); K11(TMTpro); K16(TMTpro)	gpath		0.14481856702128232	0.08996687207588129	1.609687695923641	0.11078414409886488	-0.03378825604961175	0.3234253900921764	0.22156828819772975	NEFL_IEVE_16	ns
P07196_QIEVEETIEAAKAEEAK_N-Term(TMTpro); K12(TMTpro); K17(TMTpro)	cogn_global_lv		0.05522436387969522	0.08065249819933545	0.6847198178933811	0.49518790556204517	-0.10489108910576088	0.2153398168651513	0.49518790556204517	NEFL_QIEV_17	ns
P07196_QIEVEETIEAAKAEEAK_N-Term(TMTpro); K12(TMTpro); K17(TMTpro)	gpath		0.12722235761503065	0.12668474961165815	1.0042436678844178	0.31781226304516685	-0.12427866868035647	0.37872338391041777	0.49518790556204517	NEFL_QIEV_17	ns
P07196_SAPVSSSL_N-Term(TMTpro)	cogn_global_lv		0.027949519048707037	0.04404419344876122	0.6345789730767142	0.5272283148911618	-0.059489260194036435	0.1153882982914505	0.5988679520873588	NEFL_SAPV_8	ns
P07196_SAPVSSSL_N-Term(TMTpro)	gpath		0.03651451657108773	0.06918232842723929	0.5278012087941059	0.5988679520873588	-0.10082977036393598	0.17385880350611144	0.5988679520873588	NEFL_SAPV_8	ns
P07196_SAPVSSSLSVR_N-Term(TMTpro)	cogn_global_lv		0.08008518897064573	0.07903148396830414	1.0133327244970394	0.3140343478301825	-0.07725440923149074	0.2374247871727822	0.628068695660365	NEFL_SAPV_11	ns
P07196_SAPVSSSLSVR_N-Term(TMTpro)	gpath		0.040200878811092786	0.12399340550587234	0.32421787793536216	0.7466409252456209	-0.20665102909225253	0.2870527867144381	0.7466409252456209	NEFL_SAPV_11	ns
P07196_SAPVSSSLSVRRSY_N-Term(TMTpro)	cogn_global_lv		0.07374924474693771	0.04910523698746177	1.5018610900048888	0.13717068561070805	-0.02401177237285397	0.1715102618667294	0.13717068561070805	NEFL_SAPV_14	ns
P07196_SAPVSSSLSVRRSY_N-Term(TMTpro)	gpath		0.12354432359625145	0.07272650873016005	1.6987522947738722	0.09335154776328056	-0.021243033134095535	0.26833168032659843	0.13717068561070805	NEFL_SAPV_14	ns
P07196_SAPVSSSLSVRRSYSSSSG_N-Term(TMTpro)	cogn_global_lv		7.085373986768144e-4	0.09591229169172398	0.007387347191683798	0.9941214588426109	-0.18972756611838865	0.1911446409157423	0.9941214588426109	NEFL_SAPV_19	ns
P07196_SAPVSSSLSVRRSYSSSSG_N-Term(TMTpro)	gpath		0.21276310045022556	0.15011286651130057	1.4173541908495142	0.1596855258290812	-0.08528951493375403	0.5108157158342052	0.3193710516581624	NEFL_SAPV_19	ns
P07196_SFPSYYTSHVQEEQIEVEETIEAAK_N-Term(TMTpro); K25(TMTpro)	cogn_global_lv		0.03321180783011306	0.07228296749957575	0.45946934636168596	0.647191759240975	-0.1107219689151329	0.177145584575359	0.647191759240975	NEFL_SFPS_25	ns
P07196_SFPSYYTSHVQEEQIEVEETIEAAK_N-Term(TMTpro); K25(TMTpro)	gpath		0.13392416315592862	0.11379097216809658	1.1769313558380579	0.24284828805487668	-0.09266261032931103	0.3605109366411683	0.48569657610975336	NEFL_SFPS_25	ns
P07196_SFPSYYTSHVQEEQIEVEETIEAAKAEEAK_N-Term(TMTpro); K25(TMTpro); K30(TMTpro)	cogn_global_lv		0.05937083059428679	0.06992474592376585	0.8490675198021418	0.3979782393815775	-0.07944734142073631	0.1981890026093099	0.3979782393815775	NEFL_SFPS_30	ns
P07196_SFPSYYTSHVQEEQIEVEETIEAAKAEEAK_N-Term(TMTpro); K25(TMTpro); K30(TMTpro)	gpath		0.11971070677843766	0.10983415426410292	1.0899224160326848	0.2785042543920999	-0.09833765819355032	0.33775907175042563	0.3979782393815775	NEFL_SFPS_30	ns
P07196_SHVQEEQIEVEETIEAAK_N-Term(TMTpro); K18(TMTpro)	cogn_global_lv		0.025846337323888535	0.06787926751426866	0.3807692432517111	0.7044229732034756	-0.10931855246964291	0.16101122711741997	0.8746143469361976	NEFL_SHVQ_18	ns
P07196_SHVQEEQIEVEETIEAAK_N-Term(TMTpro); K18(TMTpro)	gpath		0.017679454952978395	0.11166482312994816	0.15832609104126025	0.8746143469361976	-0.2046736149147974	0.2400325248207542	0.8746143469361976	NEFL_SHVQ_18	ns
P07196_SHVQEEQIEVEETIEAAKAEEAK_N-Term(TMTpro); K18(TMTpro); K23(TMTpro)	cogn_global_lv		0.07284093365547568	0.0656545670274353	1.109457223669412	0.27006327864855173	-0.05751774824309934	0.2031996155540507	0.27006327864855173	NEFL_SHVQ_23	ns
P07196_SHVQEEQIEVEETIEAAKAEEAK_N-Term(TMTpro); K18(TMTpro); K23(TMTpro)	gpath		0.2545136528331167	0.10343292757915729	2.460663724695767	0.015693616425654033	0.04914515046380913	0.4598821552024243	0.03138723285130807	NEFL_SHVQ_23	significant
P07196_SLMPSLENLDLSQVAAI_N-Term(TMTpro)	cogn_global_lv		0.02836819036721369	0.039681861308766525	0.714890618322548	0.47642977760717964	-0.05041026461698103	0.10714664535140841	0.47642977760717964	NEFL_SLMP_17	ns
P07196_SLMPSLENLDLSQVAAI_N-Term(TMTpro)	gpath		-0.08200027137930621	0.06233020397707973	-1.3155784218107103	0.19148174227403697	-0.20574137137350612	0.041740828614893685	0.38296348454807394	NEFL_SLMP_17	ns
P07196_SLMPSLENLDLSQVAAISNDLK_N-Term(TMTpro); K22(TMTpro)	cogn_global_lv		0.05202078306093622	0.07983213330333032	0.651627119411653	0.5163793822629813	-0.10668024548978738	0.21072181161165982	0.7310986610590788	NEFL_SLMP_22	ns
P07196_SLMPSLENLDLSQVAAISNDLK_N-Term(TMTpro); K22(TMTpro)	gpath		0.043945251497055506	0.12745740227186733	0.34478383141153346	0.7310986610590788	-0.20943167831755652	0.29732218131166754	0.7310986610590788	NEFL_SLMP_22	ns
P07196_TSHVQEEQIEVEETIEAAK_N-Term(TMTpro); K19(TMTpro)	cogn_global_lv		0.0033147067496842285	0.06720411565692369	0.049322972518614366	0.9607654629320406	-0.1301023312979231	0.13673174479729155	0.9607654629320406	NEFL_TSHV_19	ns
P07196_TSHVQEEQIEVEETIEAAK_N-Term(TMTpro); K19(TMTpro)	gpath		0.15045724887126793	0.10556072973497117	1.4253145961478042	0.15734361550852977	-0.059107295765856216	0.3600217935083921	0.31468723101705953	NEFL_TSHV_19	ns
P07196_TSHVQEEQIEVEETIEAAKAEEAK_N-Term(TMTpro); K19(TMTpro); K24(TMTpro)	cogn_global_lv		0.010284287342541571	0.07198799242074627	0.14286114943216188	0.8867024120062366	-0.13262994685109109	0.15319852153617425	0.8867024120062366	NEFL_TSHV_24	ns
P07196_TSHVQEEQIEVEETIEAAKAEEAK_N-Term(TMTpro); K19(TMTpro); K24(TMTpro)	gpath		0.13692197784197163	0.11307499455662653	1.210895285724757	0.2289393629690712	-0.08756026857294988	0.3614042242568931	0.4578787259381424	NEFL_TSHV_24	ns
P07196_VEETIEAAK_N-Term(TMTpro); K9(TMTpro)	cogn_global_lv		0.0770879424094917	0.06039327492463082	1.2764325581895561	0.20559007008426977	-0.04314583195014815	0.19732171676913154	0.20559007008426977	NEFL_VEET_9	ns
P07196_VEETIEAAK_N-Term(TMTpro); K9(TMTpro)	gpath		0.15252941335084463	0.09252090006970565	1.64859413641597	0.10325319103994901	-0.031665549356748174	0.3367243760584374	0.20559007008426977	NEFL_VEET_9	ns
P07196_VEETIEAAKAEEAK_N-Term(TMTpro); K9(TMTpro); K14(TMTpro)	cogn_global_lv		0.0980769717586909	0.0726262262177051	1.350434641402052	0.1800848963290351	-0.04610431672082549	0.2422582602382073	0.1800848963290351	NEFL_VEET_14	ns
P07196_VEETIEAAKAEEAK_N-Term(TMTpro); K9(TMTpro); K14(TMTpro)	gpath		0.1835235329926397	0.11407749901174691	1.6087618906664647	0.11098676262673206	-0.04294893639782829	0.40999600238310774	0.1800848963290351	NEFL_VEET_14	ns
P07196_VQEEQIEVEETIEAAK_N-Term(TMTpro); K16(TMTpro)	cogn_global_lv		0.06563434563103286	0.07705142764139482	0.8518251723576334	0.39645337608062003	-0.08733207841557745	0.2186007696776432	0.39645337608062003	NEFL_VQEE_16	ns
P07196_VQEEQIEVEETIEAAK_N-Term(TMTpro); K16(TMTpro)	gpath		0.11024443755840535	0.12102837526304087	0.9108974430070808	0.36465492766556007	-0.1300272658851865	0.35051614100199724	0.39645337608062003	NEFL_VQEE_16	ns
P07196_VQEEQIEVEETIEAAKAEEAK_N-Term(TMTpro); K16(TMTpro); K21(TMTpro)	cogn_global_lv		0.08875235625233487	0.07613400798487356	1.1657386574205884	0.24663859052201487	-0.062392759500530956	0.23989747200520067	0.2872595848314563	NEFL_VQEE_21	ns
P07196_VQEEQIEVEETIEAAKAEEAK_N-Term(TMTpro); K16(TMTpro); K21(TMTpro)	gpath		0.12797736494152523	0.11958734017956514	1.0701581350447475	0.2872595848314563	-0.10943352215650978	0.36538825203956027	0.2872595848314563	NEFL_VQEE_21	ns
P07196_YTSHVQEEQIEVEETIEAAK_N-Term(TMTpro); K20(TMTpro)	cogn_global_lv		0.06571362220322133	0.05451303132803375	1.2054663004848822	0.2310173625895631	-0.0425084279448843	0.17393567235132695	0.2310173625895631	NEFL_YTSH_20	ns
P07196_YTSHVQEEQIEVEETIEAAK_N-Term(TMTpro); K20(TMTpro)	gpath		0.11251402486248362	0.08562623450666201	1.314013462237787	0.19200579992844835	-0.057475543118264236	0.28250359284323145	0.2310173625895631	NEFL_YTSH_20	ns
P07196_YTSHVQEEQIEVEETIEAAKAEEAK_N-Term(TMTpro); K20(TMTpro); K25(TMTpro)	cogn_global_lv		-0.002759359140072754	0.05087161596265845	-0.054241625469460625	0.956856562922496	-0.10375228577988674	0.09823356749974124	0.956856562922496	NEFL_YTSH_25	ns
P07196_YTSHVQEEQIEVEETIEAAKAEEAK_N-Term(TMTpro); K20(TMTpro); K25(TMTpro)	gpath		0.21405512191050255	0.07990648863277142	2.6788202757130515	0.008707430003725952	0.05542068516569243	0.37268955865531267	0.017414860007451904	NEFL_YTSH_25	significant
P07196_YYTSHVQEEQIEVEETIEAAKAEEAK_N-Term(TMTpro); K21(TMTpro); K26(TMTpro)	cogn_global_lv		-0.024868716744393688	0.0618461087328129	-0.40210640982816453	0.6887054835701412	-0.14799486103252338	0.098257427543736	0.6887054835701412	NEFL_YYTS_26	ns
P07196_YYTSHVQEEQIEVEETIEAAKAEEAK_N-Term(TMTpro); K21(TMTpro); K26(TMTpro)	gpath		0.04845062127486295	0.10124215602714887	0.478561729383465	0.6335891906665494	-0.1531070282919622	0.25000827084168814	0.6887054835701412	NEFL_YYTS_26	ns
P07197_EEALTAITE_N-Term(TMTpro)	cogn_global_lv		0.036798491819595616	0.05355793225427126	0.6870782771241308	0.49370727606483833	-0.06952744693387587	0.14312443057306712	0.49370727606483833	NEFM_EEAL_9	ns
P07197_EEALTAITE_N-Term(TMTpro)	gpath		0.2772193521636314	0.08412601455420779	3.2952868816221077	0.0013829476864310275	0.1102080973489723	0.44423060697829053	0.002765895372862055	NEFM_EEAL_9	significant
P07197_EEALTAITEE_N-Term(TMTpro)	cogn_global_lv		0.07624521622597273	0.08684210461686492	0.8779752236815982	0.38268852682580956	-0.09667950629713744	0.2491699387490829	0.5939915444393575	NEFM_EEAL_10	ns
P07197_EEALTAITEE_N-Term(TMTpro)	gpath		0.07265939594161816	0.13573821193463545	0.5352906518070769	0.5939915444393575	-0.19762991519538473	0.342948707078621	0.5939915444393575	NEFM_EEAL_10	ns
P07197_EEALTAITEEL_N-Term(TMTpro)	cogn_global_lv		-0.03773810137439877	0.07160164187530278	-0.527056368904518	0.5993830706507403	-0.17988533275998492	0.10440913001118736	0.5993830706507403	NEFM_EEAL_11	ns
P07197_EEALTAITEEL_N-Term(TMTpro)	gpath		0.3421195704961424	0.11246813521308996	3.0419244512940384	0.0030389365346852725	0.11884209220196354	0.5653970487903213	0.006077873069370545	NEFM_EEAL_11	significant
P07197_EEALTAITEELAVSMK_N-Term(TMTpro); K16(TMTpro)	cogn_global_lv		0.09843278490545901	0.10439559554707682	0.9428825458548306	0.3481326606462293	-0.10881867591592934	0.3056842457268474	0.5542154712884553	NEFM_EEAL_16	ns
P07197_EEALTAITEELAVSMK_N-Term(TMTpro); K16(TMTpro)	gpath		0.09733187173612538	0.1639791720989784	0.5935624048484373	0.5542154712884553	-0.22820794422737217	0.42287168769962297	0.5542154712884553	NEFM_EEAL_16	ns
P07197_EEEPEAEEEEVAAKKSPVK_N-Term(TMTpro); K14(TMTpro); K15(TMTpro); K19(TMTpro)	cogn_global_lv		0.050543022424400515	0.07664016266882652	0.6594848009757546	0.511526984401421	-0.10203582077808393	0.20312186562688495	0.511526984401421	NEFM_EEEP_19	ns
P07197_EEEPEAEEEEVAAKKSPVK_N-Term(TMTpro); K14(TMTpro); K15(TMTpro); K19(TMTpro)	gpath		0.17533783069225936	0.12025095174236193	1.458099317732813	0.14882803353551352	-0.06406342410583798	0.4147390854903567	0.29765606707102704	NEFM_EEEP_19	ns
P07197_EEIIEETKVEDEK_N-Term(TMTpro); K8(TMTpro); K13(TMTpro)	cogn_global_lv		0.07047881876137847	0.09492990861828618	0.7424300706405849	0.45965860088525323	-0.11798087758575936	0.2589385151085163	0.7937585790048186	NEFM_EEII_13	ns
P07197_EEIIEETKVEDEK_N-Term(TMTpro); K8(TMTpro); K13(TMTpro)	gpath		0.03909231339314406	0.14911096336088778	0.2621692765711021	0.7937585790048186	-0.25693037625272996	0.3351150030390181	0.7937585790048186	NEFM_EEII_13	ns
P07197_EEPEAEEEEVAAKKSPVK_N-Term(TMTpro); K13(TMTpro); K14(TMTpro); K18(TMTpro)	cogn_global_lv		0.06820742751112524	0.07577874950323309	0.9000864748792824	0.3703502308810732	-0.08223241098456	0.21864726600681048	0.7407004617621464	NEFM_EEPE_18	ns
P07197_EEPEAEEEEVAAKKSPVK_N-Term(TMTpro); K13(TMTpro); K14(TMTpro); K18(TMTpro)	gpath		-0.026146424409353202	0.11902931863282017	-0.21966373251290544	0.8266043583517193	-0.26244949867173506	0.21015664985302865	0.8266043583517193	NEFM_EEPE_18	ns
P07197_EGGDGATKYITKS_N-Term(TMTpro); K8(TMTpro); K12(TMTpro)	cogn_global_lv		0.06202450946744931	0.07555212230575956	0.8209499293274122	0.4137301249159572	-0.08796541715702999	0.2120144360919286	0.49728306660927113	NEFM_EGGD_13	ns
P07197_EGGDGATKYITKS_N-Term(TMTpro); K8(TMTpro); K12(TMTpro)	gpath		0.08086271308524433	0.1186733444174131	0.6813890135330106	0.49728306660927113	-0.1547336630087786	0.31645908917926724	0.49728306660927113	NEFM_EGGD_13	ns
P07197_EGGDGATKYITKSVTVTQ_N-Term(TMTpro); K8(TMTpro); K12(TMTpro)	cogn_global_lv		0.09654522242019738	0.0818320824484246	1.179796719471802	0.2416668789449003	-0.06636993905700535	0.2594603838974001	0.2416668789449003	NEFM_EGGD_18	ns
P07197_EGGDGATKYITKSVTVTQ_N-Term(TMTpro); K8(TMTpro); K12(TMTpro)	gpath		0.21810209956154655	0.12536458624168395	1.73974250703527	0.08584870334712588	-0.03147961949050038	0.4676838186135935	0.17169740669425176	NEFM_EGGD_18	ns
P07197_EGGDGATKYITKSVTVTQK_N-Term(TMTpro); K8(TMTpro); K12(TMTpro); K19(TMTpro)	cogn_global_lv		0.034937522365177144	0.08370634084808672	0.4173820287830168	0.6773407561895259	-0.13124057480326026	0.20111561953361454	0.6773407561895259	NEFM_EGGD_19	ns
P07197_EGGDGATKYITKSVTVTQK_N-Term(TMTpro); K8(TMTpro); K12(TMTpro); K19(TMTpro)	gpath		0.07131603355577083	0.13148156682064638	0.5424032834431676	0.5888108628736786	-0.18970787891739255	0.3323399460289342	0.6773407561895259	NEFM_EGGD_19	ns
P07197_EIIEETKVEDEK_N-Term(TMTpro); K7(TMTpro); K12(TMTpro)	cogn_global_lv		0.11414158574906721	0.07792623156653904	1.464738939051671	0.14629375196261463	-0.040561543667806205	0.26884471516594066	0.20866876867648354	NEFM_EIIE_12	ns
P07197_EIIEETKVEDEK_N-Term(TMTpro); K7(TMTpro); K12(TMTpro)	gpath		0.1549409568163895	0.12240247177202049	1.2658319278467942	0.20866876867648354	-0.0880586731005675	0.39794058673334654	0.20866876867648354	NEFM_EIIE_12	ns
P07197_EMEEALTAITEEL_N-Term(TMTpro)	cogn_global_lv		-0.001628122943589844	0.05845054510528294	-0.02785470932148226	0.9778491761445365	-0.11799421933688792	0.11473797344970824	0.9778491761445365	NEFM_EMEE_13	ns
P07197_EMEEALTAITEEL_N-Term(TMTpro)	gpath		-0.06668186537394877	0.09568361419449016	-0.6968995259565411	0.4879375129854149	-0.2571733082263582	0.12380957747846066	0.9758750259708298	NEFM_EMEE_13	ns
P07197_FVEEIIEETKVEDEK_N-Term(TMTpro); K10(TMTpro); K15(TMTpro)	cogn_global_lv		0.08828835224228838	0.08292774315894737	1.0646419265633016	0.289736526954593	-0.07634403308245806	0.2529207375670348	0.5492802292530614	NEFM_FVEE_15	ns
P07197_FVEEIIEETKVEDEK_N-Term(TMTpro); K10(TMTpro); K15(TMTpro)	gpath		0.07828365524310904	0.13025858606370744	0.6009865269443484	0.5492802292530614	-0.18031233345507341	0.3368796439412915	0.5492802292530614	NEFM_FVEE_15	ns
P07197_HAIVKEVTQSD_N-Term(TMTpro); K5(TMTpro)	cogn_global_lv		0.026545813722114318	0.031719331948110885	0.8368969991404662	0.4047507962801117	-0.036425021858396814	0.08951664930262544	0.4047507962801117	NEFM_HAIV_11	ns
P07197_HAIVKEVTQSD_N-Term(TMTpro); K5(TMTpro)	gpath		0.07828965072725827	0.049823076971081424	1.571353185847987	0.11942542405340477	-0.020621662827312773	0.1772009642818293	0.23885084810680954	NEFM_HAIV_11	ns
P07197_IEETKVEDEK_N-Term(TMTpro); K5(TMTpro); K10(TMTpro)	cogn_global_lv		0.08284102250384122	0.07089016537919841	1.1685827231565409	0.24613098318317322	-0.05829045544891194	0.2239725004565944	0.24613098318317322	NEFM_IEET_10	ns
P07197_IEETKVEDEK_N-Term(TMTpro); K5(TMTpro); K10(TMTpro)	gpath		0.15533395503564254	0.1049907209010957	1.4795017474160563	0.14303388079553533	-0.05368651392273016	0.36435442399401524	0.24613098318317322	NEFM_IEET_10	ns
P07197_IIEETKVEDEK_N-Term(TMTpro); K6(TMTpro); K11(TMTpro)	cogn_global_lv		0.07232983921772687	0.06876443853395955	1.0518494844105581	0.2955368037423876	-0.06418483138730846	0.2088445098227622	0.2955368037423876	NEFM_IIEE_11	ns
P07197_IIEETKVEDEK_N-Term(TMTpro); K6(TMTpro); K11(TMTpro)	gpath		0.29328878396526104	0.10801160376124228	2.7153451458194313	0.00786512265207406	0.07885863920801661	0.5077189287225055	0.01573024530414812	NEFM_IIEE_11	significant
P07197_KFVEEIIEETKVEDEK_N-Term(TMTpro); K1(TMTpro); K11(TMTpro); K16(TMTpro)	cogn_global_lv		0.07504832699704538	0.08576764152556994	0.8750191291510702	0.3837703923855035	-0.09522196940989215	0.24531862340398292	0.7515063058711355	NEFM_KFVE_16	ns
P07197_KFVEEIIEETKVEDEK_N-Term(TMTpro); K1(TMTpro); K11(TMTpro); K16(TMTpro)	gpath		0.04278314023479848	0.13471935072110153	0.3175723458122131	0.7515063058711355	-0.22466858597587744	0.3102348664454744	0.7515063058711355	NEFM_KFVE_16	ns
P07197_LKVQHKFVEEIIEETKVEDEK_N-Term(TMTpro); K2(TMTpro); K6(TMTpro); K16(TMTpro); K21(TMTpro)	cogn_global_lv		0.07066716106226971	0.08669796535127708	0.8150959572804873	0.41724316380053206	-0.10165443286685087	0.24298875499139028	0.41724316380053206	NEFM_LKVQ_21	ns
P07197_LKVQHKFVEEIIEETKVEDEK_N-Term(TMTpro); K2(TMTpro); K6(TMTpro); K16(TMTpro); K21(TMTpro)	gpath		0.21305285485088346	0.13601619211777	1.5663786166459583	0.1208902661850321	-0.05729405503260618	0.48339976473437307	0.2417805323700642	NEFM_LKVQ_21	ns
P07197_LTAITEEL_N-Term(TMTpro)	cogn_global_lv		-0.010456381669422027	0.059618188235703806	-0.17538912165666867	0.8612115917619526	-0.1290778754312811	0.10816511209243704	0.8612115917619526	NEFM_LTAI_8	ns
P07197_LTAITEEL_N-Term(TMTpro)	gpath		0.11070284040867683	0.09294828438200288	1.1910154248109142	0.23712599753004668	-0.07423508981497713	0.2956407706323308	0.47425199506009336	NEFM_LTAI_8	ns
P07197_SEGGDGATKYITKS_N-Term(TMTpro); K9(TMTpro); K13(TMTpro)	cogn_global_lv		0.07542120979935926	0.06909459304151189	1.091564570820272	0.2777851890535524	-0.06174890037310621	0.21259131997182473	0.5555703781071047	NEFM_SEGG_14	ns
P07197_SEGGDGATKYITKS_N-Term(TMTpro); K9(TMTpro); K13(TMTpro)	gpath		0.05296230752922977	0.10853019329109233	0.48799606748306307	0.6266770369398504	-0.16249736761255695	0.26842198267101647	0.6266770369398504	NEFM_SEGG_14	ns
P07197_SEGGDGATKYITKSVTVTQK_N-Term(TMTpro); K9(TMTpro); K13(TMTpro); K20(TMTpro)	cogn_global_lv		0.041000433243528166	0.07945814246116072	0.5160003993746677	0.6070530415840839	-0.11674392381417395	0.1987447903012303	0.6616424604974873	NEFM_SEGG_20	ns
P07197_SEGGDGATKYITKSVTVTQK_N-Term(TMTpro); K9(TMTpro); K13(TMTpro); K20(TMTpro)	gpath		0.054793781302307165	0.1248087177339604	0.43902206750576844	0.6616424604974873	-0.19298285082527214	0.30257041342988644	0.6616424604974873	NEFM_SEGG_20	ns
P07197_SEMEEALTAI_N-Term(TMTpro)	cogn_global_lv		-0.14565328161858723	0.06369077648910348	-2.286881863396755	0.025025174766953	-0.2725318146526056	-0.018774748584568846	0.050050349533906	NEFM_SEME_10	ns
P07197_SEMEEALTAI_N-Term(TMTpro)	gpath		-0.12582543929613343	0.09849813666335298	-1.2774397928580083	0.20538729507896336	-0.3220437895084061	0.07039291091613925	0.20538729507896336	NEFM_SEME_10	ns
P07197_SEMEEALTAITE_N-Term(TMTpro)	cogn_global_lv		0.03050591431618058	0.06008954836483341	0.5076742153388151	0.6128837394965121	-0.0888200198499267	0.14983184848228787	0.6128837394965121	NEFM_SEME_12	ns
P07197_SEMEEALTAITE_N-Term(TMTpro)	gpath		0.1294427619961258	0.09408562202082965	1.3757974833547726	0.1721887234926543	-0.05739263691669305	0.31627816090894467	0.3443774469853086	NEFM_SEME_12	ns
P07197_SEMEEALTAITEE_N-Term(TMTpro)	cogn_global_lv		0.057137417253556526	0.0605672810067916	0.9433710132563079	0.3480739706311564	-0.06322732643162182	0.17750216093873486	0.6961479412623128	NEFM_SEME_13	ns
P07197_SEMEEALTAITEE_N-Term(TMTpro)	gpath		-0.03416341606181022	0.09622708008782817	-0.35502912517587215	0.7234172581721438	-0.22539451704264837	0.15706768491902792	0.7234172581721438	NEFM_SEME_13	ns
P07197_SEMEEALTAITEEL_N-Term(TMTpro)	cogn_global_lv		-0.08750716092614418	0.04697654989045507	-1.862783902398169	0.06625761311975087	-0.1810302875784428	0.006015965726154454	0.13251522623950174	NEFM_SEME_14	ns
P07197_SEMEEALTAITEEL_N-Term(TMTpro)	gpath		-0.012746441899789608	0.07690066992207155	-0.16575202677306203	0.8687809733159052	-0.16584391520380112	0.14035103140422192	0.8687809733159052	NEFM_SEME_14	ns
P07197_SEMEEALTAITEELAVSMK_N-Term(TMTpro); K19(TMTpro)	cogn_global_lv		0.06212575823765766	0.10094369821472728	0.6154495955310043	0.5397294623217894	-0.1382728199406858	0.2625243364160011	0.8081640266845894	NEFM_SEME_19	ns
P07197_SEMEEALTAITEELAVSMK_N-Term(TMTpro); K19(TMTpro)	gpath		0.03860436522138583	0.15855711129494662	0.243472934806275	0.8081640266845894	-0.27617129908983984	0.3533800295326115	0.8081640266845894	NEFM_SEME_19	ns
P07197_SHAIVKEVTQ_N-Term(TMTpro); K6(TMTpro)	cogn_global_lv		-0.0024607912104895593	0.03605305300452934	-0.0682547247851773	0.9457263191996077	-0.07403515086716833	0.06911356844618921	0.9457263191996077	NEFM_SHAI_10	ns
P07197_SHAIVKEVTQ_N-Term(TMTpro); K6(TMTpro)	gpath		0.07714800731983024	0.05663026061915924	1.362310652932602	0.1763210829289727	-0.03527727440313351	0.18957328904279397	0.3526421658579454	NEFM_SHAI_10	ns
P07197_SHAIVKEVTQSD_N-Term(TMTpro); K6(TMTpro)	cogn_global_lv		0.1423202121163821	0.06078312222583294	2.3414429352215103	0.02176338784070004	0.021310311399859866	0.2633301128329043	0.04352677568140008	NEFM_SHAI_12	significant
P07197_SHAIVKEVTQSD_N-Term(TMTpro); K6(TMTpro)	gpath		0.1754246647515832	0.09002184981475882	1.948689847104462	0.0549285945557944	-0.003795071081135637	0.354644400584302	0.0549285945557944	NEFM_SHAI_12	ns
P07197_TSHAIVKEVTQSD_N-Term(TMTpro); K7(TMTpro)	cogn_global_lv		0.05118417952712923	0.031952348613998774	1.601890995415114	0.11322212598030326	-0.012428060052699523	0.11479641910695798	0.22644425196060652	NEFM_TSHA_13	ns
P07197_TSHAIVKEVTQSD_N-Term(TMTpro); K7(TMTpro)	gpath		-0.03900009923450831	0.04895015308902377	-0.7967308940501233	0.4280258085534725	-0.1364523680296748	0.0584521695606582	0.4280258085534725	NEFM_TSHA_13	ns
P07197_VEAPKLKVQHKFVEE_N-Term(TMTpro); K5(TMTpro); K7(TMTpro); K11(TMTpro)	cogn_global_lv		-0.06624578958887059	0.0892370905595023	-0.742357120492388	0.46010074316089067	-0.24390318975853914	0.11141161058079796	0.8553181213564596	NEFM_VEAP_15	ns
P07197_VEAPKLKVQHKFVEE_N-Term(TMTpro); K5(TMTpro); K7(TMTpro); K11(TMTpro)	gpath		0.02500980851432547	0.13670886284061623	0.18294211505133703	0.8553181213564596	-0.24715663035249483	0.2971762473811458	0.8553181213564596	NEFM_VEAP_15	ns
P07197_VEEHEETFEEKLVSTKKVEKVT_N-Term(TMTpro); K11(TMTpro); K16(TMTpro); K17(TMTpro); K20(TMTpro)	cogn_global_lv		0.15382956472658854	0.08025085140939976	1.9168589743905262	0.058918230201994895	-0.005937607571457532	0.31359673702463464	0.06357029215336463	NEFM_VEEH_22	ns
P07197_VEEHEETFEEKLVSTKKVEKVT_N-Term(TMTpro); K11(TMTpro); K16(TMTpro); K17(TMTpro); K20(TMTpro)	gpath		0.22367993990714863	0.11885421196763	1.8819689786683198	0.06357029215336463	-0.01294061960453094	0.4603004994188282	0.06357029215336463	NEFM_VEEH_22	ns
P07197_VEEIIEETK_N-Term(TMTpro); K9(TMTpro)	cogn_global_lv		0.06724769709399821	0.07517891604855952	0.8945020842088441	0.3733624910755259	-0.0820427307957836	0.21653812498378	0.7445098667604357	NEFM_VEEI_9	ns
P07197_VEEIIEETK_N-Term(TMTpro); K9(TMTpro)	gpath		0.03863189290145414	0.11819170236147708	0.326857910746581	0.7445098667604357	-0.19607340408858856	0.27333718989149686	0.7445098667604357	NEFM_VEEI_9	ns
P07197_VEEIIEETKVEDEK_N-Term(TMTpro); K9(TMTpro); K14(TMTpro)	cogn_global_lv		0.07433470624991051	0.0777428894988054	0.9561608364331858	0.34141786045034284	-0.08000444314300992	0.22867385564283094	0.34141786045034284	NEFM_VEEI_14	ns
P07197_VEEIIEETKVEDEK_N-Term(TMTpro); K9(TMTpro); K14(TMTpro)	gpath		0.1400993523249575	0.12211448758724402	1.1472787143692862	0.25414759395331765	-0.10232855670017837	0.38252726135009335	0.34141786045034284	NEFM_VEEI_14	ns
P07197_VEKVTSHAIVKEVTQSD_N-Term(TMTpro); K3(TMTpro); K11(TMTpro)	cogn_global_lv		0.08523744007849472	0.06196904340671243	1.3754841997328924	0.1722160712991615	-0.03778666553095687	0.2082615456879463	0.1722160712991615	NEFM_VEKV_17	ns
P07197_VEKVTSHAIVKEVTQSD_N-Term(TMTpro); K3(TMTpro); K11(TMTpro)	gpath		0.23199986613739262	0.09733775050898583	2.383452102850634	0.019140308039853136	0.038759999260460726	0.4252397330143245	0.03828061607970627	NEFM_VEKV_17	significant
P07197_VQHKFVEEIIEETKVEDEK_N-Term(TMTpro); K4(TMTpro); K14(TMTpro); K19(TMTpro)	cogn_global_lv		0.04344532011656759	0.06769729003718877	0.6417586301120972	0.5225753989502524	-0.09095079286436411	0.1778414330974993	0.5225753989502524	NEFM_VQHK_19	ns
P07197_VQHKFVEEIIEETKVEDEK_N-Term(TMTpro); K4(TMTpro); K14(TMTpro); K19(TMTpro)	gpath		0.16301604966727076	0.1063353824025717	1.5330367558195592	0.12859037871182283	-0.048086374955575495	0.374118474290117	0.25718075742364566	NEFM_VQHK_19	ns
P07197_VTSHAIVKEVTQSD_N-Term(TMTpro); K8(TMTpro)	cogn_global_lv		0.030925244143654645	0.042516212046604905	0.7273753388414609	0.46917372335627827	-0.05371803198630502	0.11556852027361432	0.46917372335627827	NEFM_VTSH_14	ns
P07197_VTSHAIVKEVTQSD_N-Term(TMTpro); K8(TMTpro)	gpath		0.08653841738975863	0.06513371250384126	1.3286271281504956	0.18784502001827738	-0.043132843229337095	0.21620967800885438	0.37569004003655476	NEFM_VTSH_14	ns
P07339_AIGAVPLIQ_N-Term(TMTpro)	cogn_global_lv		0.10483253786447096	0.09641229487114751	1.0873357801987482	0.2802370574100497	-0.08710959677716147	0.2967746725061034	0.491321681427594	CTSD_AIGA_9	ns
P07339_AIGAVPLIQ_N-Term(TMTpro)	gpath		0.10459376268763111	0.15126235992866247	0.6914725033839155	0.491321681427594	-0.19654646319788555	0.40573398857314774	0.491321681427594	CTSD_AIGA_9	ns
P07339_GPIPEVLK_N-Term(TMTpro); K8(TMTpro)	cogn_global_lv		0.07684149302923768	0.04749394220917233	1.6179219802562013	0.1089950453890078	-0.017445903401953802	0.17112888946042915	0.2179900907780156	CTSD_GPIP_8	ns
P07339_GPIPEVLK_N-Term(TMTpro); K8(TMTpro)	gpath		0.0740085854646547	0.07460101436621265	0.9920587017939227	0.3236890188452566	-0.07409315316839703	0.22211032409770642	0.3236890188452566	CTSD_GPIP_8	ns
P07339_GPIPEVLKNYMDA_N-Term(TMTpro); K8(TMTpro)	cogn_global_lv		0.056873658793221496	0.04350587396660843	1.3072639073260104	0.1951167316521236	-0.029794486447409216	0.1435418040338522	0.3902334633042472	CTSD_GPIP_13	ns
P07339_GPIPEVLKNYMDA_N-Term(TMTpro); K8(TMTpro)	gpath		-0.0018530705443759543	0.07233310903057458	-0.02561856623075164	0.9796296195638704	-0.14594801284986256	0.14224187176111067	0.9796296195638704	CTSD_GPIP_13	ns
P07339_GPIPEVLKNYMDAQYYG_N-Term(TMTpro); K8(TMTpro)	cogn_global_lv		-0.01101374124538807	0.032280085887482816	-0.34119305889637813	0.733875646398048	-0.07527845561547286	0.053250973124696725	0.733875646398048	CTSD_GPIP_17	ns
P07339_GPIPEVLKNYMDAQYYG_N-Term(TMTpro); K8(TMTpro)	gpath		0.04469603203472204	0.04780789366123536	0.9349090414113653	0.3527205788007195	-0.0504821729268094	0.13987423699625348	0.705441157601439	CTSD_GPIP_17	ns
P07339_GVKVERQVFGEATKQPGITFIAA_N-Term(TMTpro); K3(TMTpro); K14(TMTpro)	cogn_global_lv		0.07175596836108994	0.04713395052181869	1.5223839200126776	0.13195694854185006	-0.022080518876788052	0.16559245559896793	0.13195694854185006	CTSD_GVKV_23	ns
P07339_GVKVERQVFGEATKQPGITFIAA_N-Term(TMTpro); K3(TMTpro); K14(TMTpro)	gpath		-0.1645673074638826	0.07220796573065284	-2.2790741409021926	0.02539730836558157	-0.3083223243836078	-0.020812290544157397	0.05079461673116314	CTSD_GVKV_23	ns
P07339_SGSLSGYLSQDTVSVPCQS_N-Term(TMTpro); C17(Carbamidomethyl)	cogn_global_lv		-0.012782467580838626	0.025127840600913134	-0.5086974159002791	0.6121437095871951	-0.06266753834972762	0.037102603188050365	0.6121437095871951	CTSD_SGSL_19	ns
P07339_SGSLSGYLSQDTVSVPCQS_N-Term(TMTpro); C17(Carbamidomethyl)	gpath		-0.043037783462128394	0.03946950517193734	-1.0904059545374813	0.27829238943665263	-0.12139465821258244	0.035319091288325645	0.5565847788733053	CTSD_SGSL_19	ns
P07339_SGSLSGYLSQDTVSVPCQSA_N-Term(TMTpro); C17(Carbamidomethyl)	cogn_global_lv		0.0316741206434212	0.03342313613953605	0.9476705151541435	0.3460155812992981	-0.034791450984305354	0.09813969227114774	0.3460155812992981	CTSD_SGSL_20	ns
P07339_SGSLSGYLSQDTVSVPCQSA_N-Term(TMTpro); C17(Carbamidomethyl)	gpath		-0.06396854220245424	0.05263996509266911	-1.2152086744328559	0.22769112662308796	-0.16864888565499989	0.04071180125009141	0.3460155812992981	CTSD_SGSL_20	ns
P07339_SQDTVSVPCQS_N-Term(TMTpro); C9(Carbamidomethyl)	cogn_global_lv		0.06707623437877987	0.03646875197995753	1.8392796774521807	0.06899745230522207	-0.005323392086023934	0.13947586084358365	0.13799490461044414	CTSD_SQDT_11	ns
P07339_SQDTVSVPCQS_N-Term(TMTpro); C9(Carbamidomethyl)	gpath		0.04254726442214308	0.05728321895016827	0.7427526804866837	0.4594641454446341	-0.07117430348270362	0.15626883232698977	0.4594641454446341	CTSD_SQDT_11	ns
P07339_YLSQDTVSVPCQS_N-Term(TMTpro); C11(Carbamidomethyl)	cogn_global_lv		0.016405578380649887	0.03787051479371594	0.4332018846327421	0.665850117139078	-0.058776899116844486	0.09158805587814427	0.665850117139078	CTSD_YLSQ_13	ns
P07339_YLSQDTVSVPCQS_N-Term(TMTpro); C11(Carbamidomethyl)	gpath		0.041762927044481035	0.059485035075404896	0.7020745132206979	0.4843492804241858	-0.07632979853252625	0.15985565262148832	0.665850117139078	CTSD_YLSQ_13	ns
P07437; P68371_NEATGGKYVPR_N-Term(TMTpro); K7(TMTpro)	cogn_global_lv		-0.03114657614389868	0.09022340757425686	-0.34521613604833107	0.7308611122268005	-0.21076758265131046	0.1484744303635131	0.7308611122268005	TUBB4B_NEAT_11	ns
P07437; P68371_NEATGGKYVPR_N-Term(TMTpro); K7(TMTpro)	gpath		0.21200949118037823	0.1415635125557535	1.497628077693256	0.13826595143056677	-0.06982181284193059	0.4938407952026871	0.27653190286113355	TUBB4B_NEAT_11	ns
P07437; P68371_NEATGGKYVPRA_N-Term(TMTpro); K7(TMTpro)	cogn_global_lv		-0.051489607942662136	0.07687759888565159	-0.6697608755867652	0.5049881610257683	-0.20454115034144246	0.10156193445611819	0.5049881610257683	TUBB4B_NEAT_12	ns
P07437; P68371_NEATGGKYVPRA_N-Term(TMTpro); K7(TMTpro)	gpath		0.23528388415344909	0.1258487238865562	1.8695770357237869	0.06529536259773197	-0.01526167890979313	0.4858294472166913	0.13059072519546394	TUBB4B_NEAT_12	ns
P07437; P68371_YNEATGGKYVPRA_N-Term(TMTpro); K8(TMTpro)	cogn_global_lv		-0.04564728269442688	0.10167057684895553	-0.4489723980049969	0.6546965142277829	-0.24805785259856375	0.15676328720970997	0.6546965142277829	TUBB4B_YNEA_13	ns
P07437; P68371_YNEATGGKYVPRA_N-Term(TMTpro); K8(TMTpro)	gpath		0.2545939583813841	0.15952450000807197	1.595955219220255	0.11454274772261697	-0.06299492486333652	0.5721828416261048	0.22908549544523393	TUBB4B_YNEA_13	ns
P07602_DPSFVCLKIGACPS_N-Term(TMTpro); C6(Carbamidomethyl); K8(TMTpro); C12(Carbamidomethyl)	cogn_global_lv		0.010031475798538652	0.020616554952244757	0.48657381515850257	0.6279247974565503	-0.031012932197132977	0.051075883794210276	0.8874654011260193	PSAP_DPSF_14	ns
P07602_DPSFVCLKIGACPS_N-Term(TMTpro); C6(Carbamidomethyl); K8(TMTpro); C12(Carbamidomethyl)	gpath		0.004484157922577275	0.03158401697703421	0.14197554180134386	0.8874654011260193	-0.05839478969744997	0.06736310554260452	0.8874654011260193	PSAP_DPSF_14	ns
P07602_GDVCQDCIQMVTDIQ_N-Term(TMTpro); C4(Carbamidomethyl); C7(Carbamidomethyl)	cogn_global_lv		-0.008463715699883726	0.0466328727669834	-0.1814967682170362	0.8563903827216193	-0.10112224058466626	0.0841948091848988	0.8563903827216193	PSAP_GDVC_15	ns
P07602_GDVCQDCIQMVTDIQ_N-Term(TMTpro); C4(Carbamidomethyl); C7(Carbamidomethyl)	gpath		-0.019893353324548183	0.07374390695472817	-0.269762671196155	0.7879673306385264	-0.16642092566196615	0.1266342190128698	0.8563903827216193	PSAP_GDVC_15	ns
P07602_MQPKEICALVGFCDE_N-Term(TMTpro); K4(TMTpro); C7(Carbamidomethyl); C13(Carbamidomethyl)	cogn_global_lv		-0.06749519551246731	0.03610277854770567	-1.8695291118183655	0.06530210967862647	-0.13937030636012473	0.00437991533519011	0.13060421935725294	PSAP_MQPK_15	ns
P07602_MQPKEICALVGFCDE_N-Term(TMTpro); K4(TMTpro); C7(Carbamidomethyl); C13(Carbamidomethyl)	gpath		0.06637601049826684	0.053469430152697596	1.2413824181164963	0.21818476802928274	-0.0400734477922626	0.1728254687887963	0.21818476802928274	PSAP_MQPK_15	ns
P07602_SFVCLKIGACPS_N-Term(TMTpro); C4(Carbamidomethyl); K6(TMTpro); C10(Carbamidomethyl)	cogn_global_lv		0.03435885521541341	0.021756705537639864	1.5792306034556283	0.11833025788340817	-0.008955418231195986	0.0776731286620228	0.23666051576681635	PSAP_SFVC_12	ns
P07602_SFVCLKIGACPS_N-Term(TMTpro); C4(Carbamidomethyl); K6(TMTpro); C10(Carbamidomethyl)	gpath		-0.002875689865849186	0.033330697522300244	-0.08627751831251586	0.9314669033345586	-0.0692320113295697	0.06348063159787133	0.9314669033345586	PSAP_SFVC_12	ns
P07602_VYCEVCEFLVKE_N-Term(TMTpro); C3(Carbamidomethyl); C6(Carbamidomethyl); K11(TMTpro)	cogn_global_lv		-0.026708839668262867	0.03207919979109893	-0.8325905833746455	0.4071638710283565	-0.09039410324519537	0.03697642390866964	0.814327742056713	PSAP_VYCE_12	ns
P07602_VYCEVCEFLVKE_N-Term(TMTpro); C3(Carbamidomethyl); C6(Carbamidomethyl); K11(TMTpro)	gpath		-0.00914002257314668	0.050388338662908413	-0.18139162384956312	0.8564466452045774	-0.10917352246866048	0.09089347732236712	0.8564466452045774	PSAP_VYCE_12	ns
P07686_TQVQQLLVSI_N-Term(TMTpro)	cogn_global_lv		-0.015928481921328775	0.035334244090910245	-0.4507944723636068	0.6531983539221621	-0.08610534063009694	0.05424837678743939	0.8988794512090015	HEXB_TQVQ_10	ns
P07686_TQVQQLLVSI_N-Term(TMTpro)	gpath		-0.007052357770330596	0.05534368798094553	-0.1274284029058323	0.8988794512090015	-0.11696969919889921	0.10286498365823801	0.8988794512090015	HEXB_TQVQ_10	ns
P07711_VVGYGFES_N-Term(TMTpro)	cogn_global_lv		0.08560883712295764	0.051812442780015185	1.652283361478147	0.10260266866364569	-0.017584586000780042	0.18880226024669533	0.20520533732729138	CTSL_VVGY_8	ns
P07711_VVGYGFES_N-Term(TMTpro)	gpath		-0.06665015052086717	0.08134674629477498	-0.8193339445851716	0.4151579049932068	-0.2286662369998841	0.09536593595814974	0.4151579049932068	CTSL_VVGY_8	ns
P07900_AAKKHLEINPDHSIIE_N-Term(TMTpro); K3(TMTpro); K4(TMTpro)	cogn_global_lv		0.0066468576295708555	0.08152101514805268	0.08153551102742408	0.9352304322336336	-0.15571631535123345	0.16901003061037514	0.9352304322336336	HSP90AA1_AAKK_16	ns
P07900_AAKKHLEINPDHSIIE_N-Term(TMTpro); K3(TMTpro); K4(TMTpro)	gpath		0.2212153205433657	0.133448008830911	1.6576891815872854	0.1015026737248148	-0.04456942345677903	0.4870000645435104	0.2030053474496296	HSP90AA1_AAKK_16	ns
P07900_SSGFSLEDPQTHANR_N-Term(TMTpro)	cogn_global_lv		-0.012387442295438634	0.036376184004399105	-0.3405371573318569	0.7343675185270635	-0.0848068615951513	0.06003197700427404	0.7343675185270635	HSP90AA1_SSGF_15	ns
P07900_SSGFSLEDPQTHANR_N-Term(TMTpro)	gpath		0.040761931448735356	0.0595478579348633	0.6845238915784844	0.4956733696357214	-0.07778874697490223	0.15931260987237295	0.7343675185270635	HSP90AA1_SSGF_15	ns
P07998_HFDASVEDST_N-Term(TMTpro)	cogn_global_lv		0.0366829945984515	0.0355218187067648	1.0326890889588816	0.30437125105023233	-0.03383673163549369	0.10720272083239668	0.30437125105023233	RNASE1_HFDA_10	ns
P07998_HFDASVEDST_N-Term(TMTpro)	gpath		-0.10066625842459936	0.055795825412563504	-1.804189788039813	0.07437054883788288	-0.21143497681630863	0.010102459967109886	0.14874109767576577	RNASE1_HFDA_10	ns
P08133_LLALCGGED_N-Term(TMTpro); C5(Carbamidomethyl)	cogn_global_lv		0.009296164583706534	0.04852342486813372	0.19158096546090064	0.8484926506338553	-0.08707554559850003	0.1056678747659131	0.8484926506338553	ANXA6_LLAL_9	ns
P08133_LLALCGGED_N-Term(TMTpro); C5(Carbamidomethyl)	gpath		-0.19856402690140004	0.07573045352233591	-2.6219838607309494	0.010230362760498289	-0.3489712444186149	-0.048156809384185206	0.020460725520996578	ANXA6_LLAL_9	significant
P08195_ASSDPPALASKNAEVTG_N-Term(TMTpro); K11(TMTpro)	cogn_global_lv		0.021303107626846226	0.03209117782165378	0.6638306560525112	0.5084065637165073	-0.042405935347265306	0.08501215060095776	0.5410641180101634	SLC3A2_ASSD_17	ns
P08195_ASSDPPALASKNAEVTG_N-Term(TMTpro); K11(TMTpro)	gpath		-0.030920793302657863	0.05040715313035283	-0.6134207425421693	0.5410641180101634	-0.13099164463854612	0.06915005803323039	0.5410641180101634	SLC3A2_ASSD_17	ns
P08238_AEEPNAAVPDEIPPLEGD_N-Term(TMTpro)	cogn_global_lv		-0.007752507941396981	0.049864859773026494	-0.1554703648357708	0.8768627070560809	-0.10706698333510589	0.09156196745231193	0.8768627070560809	HSP90AB1_AEEP_18	ns
P08238_AEEPNAAVPDEIPPLEGD_N-Term(TMTpro)	gpath		0.018093949663803663	0.08143411436969179	0.22219127455185886	0.8247609899736807	-0.14409614541698246	0.18028404474458976	0.8768627070560809	HSP90AB1_AEEP_18	ns
P08238_EEPNAAVPDEIPPLE_N-Term(TMTpro)	cogn_global_lv		0.03408130032906313	0.03805759614986631	0.8955189969133889	0.3731310150714372	-0.04162738193187529	0.10978998259000156	0.3731310150714372	HSP90AB1_EEPN_15	ns
P08238_EEPNAAVPDEIPPLE_N-Term(TMTpro)	gpath		-0.18911304250029212	0.062120173182112916	-3.04430964713965	0.0031343178920178183	-0.312689855784007	-0.06553622921657726	0.006268635784035637	HSP90AB1_EEPN_15	significant
P08238_EEPNAAVPDEIPPLEGD_N-Term(TMTpro)	cogn_global_lv		-0.032046022936507414	0.04576503546363514	-0.7002293915399925	0.4858944355745374	-0.12317585095857617	0.059083805085561346	0.4858944355745374	HSP90AB1_EEPN_17	ns
P08238_EEPNAAVPDEIPPLEGD_N-Term(TMTpro)	gpath		-0.12096375401676637	0.07529385928605539	-1.6065553707003188	0.11224536304385413	-0.27089298226587866	0.02896547423234594	0.22449072608770826	HSP90AB1_EEPN_17	ns
P08247_APTSFSNQM_N-Term(TMTpro)	cogn_global_lv		0.10368234723354262	0.04678496091437934	2.2161469242924152	0.029595993095748653	0.010540644932681018	0.19682404953440424	0.059191986191497306	SYP_APTS_9	ns
P08247_APTSFSNQM_N-Term(TMTpro)	gpath		0.055314625444093206	0.0692901017716008	0.7983048664934191	0.4271175100319512	-0.082631370565562	0.19326062145374842	0.4271175100319512	SYP_APTS_9	ns
P08247_GPQGGYQP_N-Term(TMTpro)	cogn_global_lv		0.030394030744797604	0.0377502263667605	0.8051350593107937	0.423189268105728	-0.04476089676444535	0.10554895825404055	0.423189268105728	SYP_GPQG_8	ns
P08247_GPQGGYQP_N-Term(TMTpro)	gpath		-0.06715895135916933	0.05923135456677476	-1.1338412205896347	0.26033399757870124	-0.1850795199801788	0.050761617261840156	0.423189268105728	SYP_GPQG_8	ns
P08247_GPQGGYQPDY_N-Term(TMTpro)	cogn_global_lv		-0.02479646563912935	0.03712160029001653	-0.6679794363767799	0.5057663396572389	-0.09849215986661464	0.048899228588355936	0.5057663396572389	SYP_GPQG_10	ns
P08247_GPQGGYQPDY_N-Term(TMTpro)	gpath		-0.08292888399892837	0.05830867912239762	-1.4222391116912403	0.15823193421483753	-0.1986862477397483	0.032828479741891584	0.31646386842967505	SYP_GPQG_10	ns
P08247_GQPAGSGGSGYGP_N-Term(TMTpro)	cogn_global_lv		0.04056688477088148	0.055069988200130066	0.7366423363567322	0.4631551426018157	-0.06876086456646265	0.14989463410822562	0.7742839506549295	SYP_GQPA_13	ns
P08247_GQPAGSGGSGYGP_N-Term(TMTpro)	gpath		0.02487719162537667	0.08650107339524332	0.28759402223492714	0.7742839506549295	-0.14684915113683286	0.19660353438758618	0.7742839506549295	SYP_GQPA_13	ns
P08247_GQPAGSGGSGYGPQGDYGQQGYGPQGAPTSFSNQM_N-Term(TMTpro)	cogn_global_lv		0.02720077508463527	0.039092432024250834	0.6958066734697237	0.48834280550364706	-0.05046316435213652	0.10486471452140705	0.9302419044403825	SYP_GQPA_35	ns
P08247_GQPAGSGGSGYGPQGDYGQQGYGPQGAPTSFSNQM_N-Term(TMTpro)	gpath		-0.0054779656607951395	0.06240145374489176	-0.0877858660663586	0.9302419044403825	-0.12944934511867537	0.1184934137970851	0.9302419044403825	SYP_GQPA_35	ns
P08247_GSGGSGYGP_N-Term(TMTpro)	cogn_global_lv		0.02779128555072019	0.05104837873032341	0.5444107382437162	0.5877118851387347	-0.07383822961213324	0.12942080071357362	0.5877118851387347	SYP_GSGG_9	ns
P08247_GSGGSGYGP_N-Term(TMTpro)	gpath		-0.09492645902845796	0.08428484837772418	-1.126257694657564	0.26350969557625614	-0.26272470236648793	0.07287178430957202	0.5270193911525123	SYP_GSGG_9	ns
P08247_PAGSGGSGYGP_N-Term(TMTpro)	cogn_global_lv		-0.0033200471605353953	0.04097021235598745	-0.08103563466275758	0.9355840909129676	-0.08465620235409281	0.07801610803302202	0.9355840909129676	SYP_PAGS_11	ns
P08247_PAGSGGSGYGP_N-Term(TMTpro)	gpath		-0.05793393849878092	0.06435387879773696	-0.9002400411771014	0.3702689399873048	-0.18569254096145937	0.06982466396389753	0.7405378799746096	SYP_PAGS_11	ns
P08247_QGDYGQQGYGP_N-Term(TMTpro)	cogn_global_lv		0.01710872608583531	0.039546945412534645	0.43261814300359575	0.6662727217176387	-0.061401886979976235	0.09561933915164686	0.6662727217176387	SYP_QGDY_11	ns
P08247_QGDYGQQGYGP_N-Term(TMTpro)	gpath		-0.038273050646202664	0.062118285103959094	-0.6161317972984953	0.5392810608103935	-0.16159343848487806	0.08504733719247275	0.6662727217176387	SYP_QGDY_11	ns
P08247_QPAGSGGSGYGP_N-Term(TMTpro)	cogn_global_lv		0.03218472248108205	0.04808765179943639	0.6692928699308888	0.5049320198535621	-0.06328133650997197	0.12765078147213607	0.5049320198535621	SYP_QPAG_12	ns
P08247_QPAGSGGSGYGP_N-Term(TMTpro)	gpath		-0.060072636338913486	0.07553358251306344	-0.7953103022556093	0.42841564176380353	-0.210025756821338	0.08988048414351102	0.5049320198535621	SYP_QPAG_12	ns
P08670_ASSPGGVY_N-Term(TMTpro)	cogn_global_lv		0.025137743817778682	0.06531568187277684	0.3848653661266596	0.7013845907873693	-0.10489578998607597	0.15517127762163335	0.7013845907873693	VIM_ASSP_8	ns
P08670_ASSPGGVY_N-Term(TMTpro)	gpath		-0.12061776581831454	0.10692185152264679	-1.1280927527968112	0.26273875395955126	-0.3334828205140947	0.09224728887746564	0.5254775079191025	VIM_ASSP_8	ns
P08670_ASSPGGVYAT_N-Term(TMTpro)	cogn_global_lv		-0.030309814096586268	0.04487089428232986	-0.6754894142709845	0.501362586389707	-0.11964090245352194	0.05902127426034939	0.501362586389707	VIM_ASSP_10	ns
P08670_ASSPGGVYAT_N-Term(TMTpro)	gpath		-0.15672843341995915	0.07345370910294816	-2.1337034621396493	0.03600979939427929	-0.3029635348809101	-0.0104933319590082	0.07201959878855858	VIM_ASSP_10	ns
P08670_ASSPGGVYATRSS_N-Term(TMTpro)	cogn_global_lv		-0.007385002299016234	0.05575154908518024	-0.13246272830433872	0.8949638443309169	-0.11840051946459265	0.10363051486656019	0.8949638443309169	VIM_ASSP_13	ns
P08670_ASSPGGVYATRSS_N-Term(TMTpro)	gpath		-0.16291443615362616	0.09225930494139775	-1.765832034580229	0.08138804794164237	-0.34662618263366174	0.020797310326409385	0.16277609588328473	VIM_ASSP_13	ns
P08670_ASSPGGVYATRSSA_N-Term(TMTpro)	cogn_global_lv		-0.023916034470647732	0.07428040347600488	-0.3219696360208037	0.7483370114221761	-0.1717969580010018	0.12396488905970633	0.9478662915541589	VIM_ASSP_14	ns
P08670_ASSPGGVYATRSSA_N-Term(TMTpro)	gpath		-0.008045029798253556	0.12264273029090936	-0.0655972822781317	0.9478662915541589	-0.2522079499089732	0.2361178903124661	0.9478662915541589	VIM_ASSP_14	ns
P08670_ASSPGGVYATRSSAVR_N-Term(TMTpro)	cogn_global_lv		-0.03144376417580783	0.0620166233274787	-0.5070215450101028	0.6133146046572213	-0.15456232787070737	0.09167479951909169	0.6133146046572213	VIM_ASSP_16	ns
P08670_ASSPGGVYATRSSAVR_N-Term(TMTpro)	gpath		-0.06906298086955794	0.09741248657399795	-0.7089746222328004	0.48007648757896826	-0.2624512175945532	0.12432525585543731	0.6133146046572213	VIM_ASSP_16	ns
P08670_DGQVINETSQHHDDLE_N-Term(TMTpro)	cogn_global_lv		-0.005325256328089656	0.03432364491336426	-0.15514833408663464	0.8771051679529188	-0.07365838419479419	0.06300787153861488	0.8771051679529188	VIM_DGQV_16	ns
P08670_DGQVINETSQHHDDLE_N-Term(TMTpro)	gpath		-0.015128731302662879	0.05618784891951643	-0.26925272267200157	0.7884461836686593	-0.1269901456269163	0.09673268302159053	0.8771051679529188	VIM_DGQV_16	ns
P08670_DSLPLVDT_N-Term(TMTpro)	cogn_global_lv		-0.02146735379636123	0.05380498774404633	-0.3989844565801737	0.6908096182107412	-0.12829841825151053	0.08536371065878809	0.9090317910396897	VIM_DSLP_8	ns
P08670_DSLPLVDT_N-Term(TMTpro)	gpath		-0.009685039995447611	0.08453518731676761	-0.1145681497002678	0.9090317910396897	-0.17753163607547412	0.15816155608457888	0.9090317910396897	VIM_DSLP_8	ns
P08670_DSLPLVDTHSK_N-Term(TMTpro); K11(TMTpro)	cogn_global_lv		-0.029167931259563837	0.05565473844948118	-0.5240871140925422	0.6017040644932821	-0.13996800416719474	0.08163214164806706	0.6017040644932821	VIM_DSLP_11	ns
P08670_DSLPLVDTHSK_N-Term(TMTpro); K11(TMTpro)	gpath		0.3473450922391519	0.09189030696737849	3.7799970824176383	3.0528645273642554e-4	0.16440554396093993	0.5302846405173638	6.105729054728511e-4	VIM_DSLP_11	significant
P08670_DSLPLVDTHSKRTL_N-Term(TMTpro); K11(TMTpro)	cogn_global_lv		-0.024483626270137154	0.06521752183168555	-0.3754148514462861	0.7083709372667588	-0.15432173844391078	0.10535448590363648	0.7083709372667588	VIM_DSLP_14	ns
P08670_DSLPLVDTHSKRTL_N-Term(TMTpro); K11(TMTpro)	gpath		0.1526541294538746	0.1067611634147057	1.4298657355474962	0.15674897435687082	-0.059891019793218175	0.36519927870096736	0.31349794871374165	VIM_DSLP_14	ns
P08670_DSVDFSLADAIN_N-Term(TMTpro)	cogn_global_lv		0.019356102420762546	0.074007905372359	0.2615410113740606	0.7943006863868858	-0.12776674420105041	0.1664789490425755	0.7943006863868858	VIM_DSVD_12	ns
P08670_DSVDFSLADAIN_N-Term(TMTpro)	gpath		-0.19072470697500332	0.12167812756098437	-1.5674526786205945	0.12068125673168666	-0.43261281890459896	0.05116340495459232	0.2413625134633733	VIM_DSVD_12	ns
P08670_ETNLDSLPLVD_N-Term(TMTpro)	cogn_global_lv		0.06511094557716213	0.0684380115968401	0.9513857001095049	0.3442389038549172	-0.07105923010165552	0.20128112125597977	0.6884778077098344	VIM_ETNL_11	ns
P08670_ETNLDSLPLVD_N-Term(TMTpro)	gpath		0.02336357708266853	0.10659350952258798	0.21918386201288936	0.8270581990904872	-0.18872407098369787	0.23545122514903494	0.8270581990904872	VIM_ETNL_11	ns
P08670_ETNLDSLPLVDT_N-Term(TMTpro)	cogn_global_lv		-0.06518770641586531	0.061327887317175256	-1.0629374215799716	0.2905048464176989	-0.18693895625515958	0.05656354342342895	0.4395163338713687	VIM_ETNL_12	ns
P08670_ETNLDSLPLVDT_N-Term(TMTpro)	gpath		-0.07477886875507431	0.09633065586866535	-0.7762728082846838	0.4395163338713687	-0.26601939998668495	0.11646166247653633	0.4395163338713687	VIM_ETNL_12	ns
P08670_ETNLDSLPLVDTH_N-Term(TMTpro)	cogn_global_lv		-0.016206918266717853	0.045152638524228704	-0.3589362393079486	0.7204392916111417	-0.1058462392078639	0.07343240267442819	0.7204392916111417	VIM_ETNL_13	ns
P08670_ETNLDSLPLVDTH_N-Term(TMTpro)	gpath		-0.042156227728815186	0.070923416303982	-0.5943908221810844	0.5536636836000088	-0.18295701111833362	0.09864455566070324	0.7204392916111417	VIM_ETNL_13	ns
P08670_ETNLDSLPLVDTHS_N-Term(TMTpro)	cogn_global_lv		0.04943768874122447	0.052595118257783395	0.9399672513124987	0.3498073701255814	-0.05508405671206527	0.15395943419451422	0.596855907987985	VIM_ETNL_14	ns
P08670_ETNLDSLPLVDTHS_N-Term(TMTpro)	gpath		-0.0437088251299636	0.08233652168428454	-0.5308558612369247	0.596855907987985	-0.20733536017859408	0.11991770991866688	0.596855907987985	VIM_ETNL_14	ns
P08670_ETNLDSLPLVDTHSK_N-Term(TMTpro); K15(TMTpro)	cogn_global_lv		0.012878665753522714	0.04887012581277468	0.26352839366245756	0.792847291510415	-0.0844341870743482	0.11019151858139363	0.792847291510415	VIM_ETNL_15	ns
P08670_ETNLDSLPLVDTHSK_N-Term(TMTpro); K15(TMTpro)	gpath		0.18762072359632856	0.08020760083246	2.3391888256106332	0.021920128862589913	0.027906985895135572	0.34733446129752155	0.043840257725179826	VIM_ETNL_15	significant
P08670_ETNLDSLPLVDTHSKR_N-Term(TMTpro); K15(TMTpro)	cogn_global_lv		-0.021533924013020286	0.04549523665414448	-0.4733226068636926	0.6373050518560277	-0.11210798255081804	0.06904013452477746	0.6373050518560277	VIM_ETNL_16	ns
P08670_ETNLDSLPLVDTHSKR_N-Term(TMTpro); K15(TMTpro)	gpath		0.0466237935774573	0.06737997673350322	0.6919532454257236	0.49102138378607474	-0.08751943559903752	0.18076702275395212	0.6373050518560277	VIM_ETNL_16	ns
P08670_ETNLDSLPLVDTHSKRT_N-Term(TMTpro); K15(TMTpro)	cogn_global_lv		-0.010898009879761686	0.05565365915629664	-0.19581838903271262	0.8451705606433213	-0.12138449256855253	0.09958847280902917	0.8451705606433213	VIM_ETNL_17	ns
P08670_ETNLDSLPLVDTHSKRT_N-Term(TMTpro); K15(TMTpro)	gpath		0.16222298667678345	0.08741787337774123	1.8557187495948564	0.0665939378879507	-0.011323434170693897	0.33576940752426077	0.1331878757759014	VIM_ETNL_17	ns
P08670_ETNLDSLPLVDTHSKRTL_N-Term(TMTpro); K15(TMTpro)	cogn_global_lv		0.007016826746603371	0.05832998037509763	0.12029537300511438	0.9045584958378949	-0.10910924370700319	0.12314289720020992	0.9045584958378949	VIM_ETNL_18	ns
P08670_ETNLDSLPLVDTHSKRTL_N-Term(TMTpro); K15(TMTpro)	gpath		-0.03595137780060453	0.09548624958295855	-0.3765084287803128	0.7075612093773489	-0.2260498978946591	0.15414714229345003	0.9045584958378949	VIM_ETNL_18	ns
P08670_ETNLDSLPLVDTHSKRTLL_N-Term(TMTpro); K15(TMTpro)	cogn_global_lv		0.008076592108889776	0.052199688473736953	0.1547249101487133	0.8774378618387306	-0.09584500468193284	0.1119981888997124	0.8774378618387306	VIM_ETNL_19	ns
P08670_ETNLDSLPLVDTHSKRTLL_N-Term(TMTpro); K15(TMTpro)	gpath		0.07792417675813239	0.07730949553234391	1.0079509149756554	0.31659468718438627	-0.075987205813745	0.23183555933000977	0.6331893743687725	VIM_ETNL_19	ns
P08670_ETRDGQVINETSQHHDDLE_N-Term(TMTpro)	cogn_global_lv		0.046513951378445745	0.05369654552831762	0.8662373141660662	0.38901681402674115	-0.06038765889191888	0.15341556164881037	0.38901681402674115	VIM_ETRD_19	ns
P08670_ETRDGQVINETSQHHDDLE_N-Term(TMTpro)	gpath		0.14398624247290134	0.08790131104259008	1.6380443108878877	0.10544056525655177	-0.031011824960943818	0.31898430990674653	0.21088113051310353	VIM_ETRD_19	ns
P08670_FGGPGTASRP_N-Term(TMTpro)	cogn_global_lv		-0.01825182114887553	0.03374718119898478	-0.5408398716697738	0.5901591810518092	-0.08543729791953139	0.04893365562178032	0.6004332113843425	VIM_FGGP_10	ns
P08670_FGGPGTASRP_N-Term(TMTpro)	gpath		0.027847904502909776	0.052950444212072546	0.5259239071040793	0.6004332113843425	-0.07756833214897181	0.13326414115479135	0.6004332113843425	VIM_FGGP_10	ns
P08670_FGGPGTASRPS_N-Term(TMTpro)	cogn_global_lv		0.007547849183823483	0.06279139248927017	0.12020515686307266	0.9046297241156069	-0.11746021050004446	0.13255590886769142	0.9046297241156069	VIM_FGGP_11	ns
P08670_FGGPGTASRPS_N-Term(TMTpro)	gpath		0.16408391531825847	0.09299616566794738	1.7644159212341872	0.08157695400620757	-0.02105722851250097	0.3492250591490179	0.16315390801241514	VIM_FGGP_11	ns
P08670_FGGPGTASRPSS_N-Term(TMTpro)	cogn_global_lv		-0.02059826238652424	0.05424642688109016	-0.3797164821874124	0.7050034106701129	-0.1282910357887961	0.08709451101574762	0.7050034106701129	VIM_FGGP_12	ns
P08670_FGGPGTASRPSS_N-Term(TMTpro)	gpath		0.18743437653078365	0.08520746610691668	2.1997412327177366	0.030250742750001197	0.018276168935866588	0.3565925841257007	0.060501485500002394	VIM_FGGP_12	ns
P08670_FGGPGTASRPSSS_N-Term(TMTpro)	cogn_global_lv		-0.054095237556684946	0.06042276315903251	-0.8952791088733639	0.372900719594212	-0.17404958875272927	0.06585911363935937	0.46568589203341615	VIM_FGGP_13	ns
P08670_FGGPGTASRPSSS_N-Term(TMTpro)	gpath		0.06951782128315483	0.09490893391458058	0.7324686772450935	0.46568589203341615	-0.11890023501240325	0.2579358775787129	0.46568589203341615	VIM_FGGP_13	ns
P08670_FGGPGTASRPSSSRS_N-Term(TMTpro)	cogn_global_lv		-0.02673586028544514	0.07250438885365743	-0.36874816418918716	0.7133144563043466	-0.17108101031073206	0.11760928973984178	0.7133144563043466	VIM_FGGP_15	ns
P08670_FGGPGTASRPSSSRS_N-Term(TMTpro)	gpath		0.22471023509686952	0.1186897736879039	1.893256917716834	0.062032467492427114	-0.011582952947616909	0.46100342314135595	0.12406493498485423	VIM_FGGP_15	ns
P08670_GGPGTASRPSSSRSYVTT_N-Term(TMTpro)	cogn_global_lv		-0.07667872154460578	0.10280027296332346	-0.7458999799734268	0.4579699058372123	-0.28133834364668003	0.12798090055746847	0.4579699058372123	VIM_GGPG_18	ns
P08670_GGPGTASRPSSSRSYVTT_N-Term(TMTpro)	gpath		-0.3463372465220329	0.1682841732201722	-2.0580500227368828	0.042925530754798165	-0.6813652995048116	-0.011309193539254248	0.08585106150959633	VIM_GGPG_18	ns
P08670_GQVINETSQHHDDLE_N-Term(TMTpro)	cogn_global_lv		6.42431109929019e-4	0.05257826761869788	0.012218567461902408	0.9902768592276243	-0.10373862744267155	0.1050234896625296	0.9902768592276243	VIM_GQVI_15	ns
P08670_GQVINETSQHHDDLE_N-Term(TMTpro)	gpath		0.023886191491205175	0.08258720829486199	0.2892238638933532	0.7730403006302221	-0.14007014665288714	0.18784252963529752	0.9902768592276243	VIM_GQVI_15	ns
P08670_IKTVETRDGQVINETSQ_N-Term(TMTpro); K2(TMTpro)	cogn_global_lv		0.080349945530348	0.08058369525213203	0.9970992925919732	0.3212492955127404	-0.07962891633512834	0.24032880739582432	0.6424985910254808	VIM_IKTV_17	ns
P08670_IKTVETRDGQVINETSQ_N-Term(TMTpro); K2(TMTpro)	gpath		-0.03476570598093714	0.12657667752048182	-0.2746612303464165	0.784172930742067	-0.28605218204886546	0.21652077008699117	0.784172930742067	VIM_IKTV_17	ns
P08670_IKTVETRDGQVINETSQHHDD_N-Term(TMTpro); K2(TMTpro)	cogn_global_lv		-0.005465359930638449	0.06033105980551336	-0.09058948986238423	0.9280540248581355	-0.1255998479468064	0.1146691280855295	0.9280540248581355	VIM_IKTV_21	ns
P08670_IKTVETRDGQVINETSQHHDD_N-Term(TMTpro); K2(TMTpro)	gpath		0.23634511558348387	0.09464137347507472	2.4972705583750754	0.014649719476735025	0.047890064665647686	0.42480016650132	0.02929943895347005	VIM_IKTV_21	significant
P08670_IKTVETRDGQVINETSQHHDDLE_N-Term(TMTpro); K2(TMTpro)	cogn_global_lv		0.05750546895853807	0.06249148228436846	0.920212913127241	0.359792303456847	-0.06655580895705046	0.1815667468741266	0.4069509913981666	VIM_IKTV_23	ns
P08670_IKTVETRDGQVINETSQHHDDLE_N-Term(TMTpro); K2(TMTpro)	gpath		0.08176296483329111	0.09815837032710564	0.832969868599305	0.4069509913981666	-0.11310603836105966	0.2766319680276419	0.4069509913981666	VIM_IKTV_23	ns
P08670_INETSQHHDDLE_N-Term(TMTpro)	cogn_global_lv		-0.03265127797677861	0.0400500092451693	-0.8152626826351332	0.4169612068246039	-0.11216059902115542	0.04685804306759821	0.8339224136492078	VIM_INET_12	ns
P08670_INETSQHHDDLE_N-Term(TMTpro)	gpath		0.0029765156846660325	0.06290847160901303	0.04731502146746768	0.9623614815047475	-0.1219125907061242	0.12786562207545626	0.9623614815047475	VIM_INET_12	ns
P08670_LDSLPLVDTHSKRT_N-Term(TMTpro); K12(TMTpro)	cogn_global_lv		0.03432113363547938	0.04578868261715884	0.7495549483797092	0.4553749410028216	-0.05658089447942995	0.12522316175038872	0.4553749410028216	VIM_LDSL_14	ns
P08670_LDSLPLVDTHSKRT_N-Term(TMTpro); K12(TMTpro)	gpath		0.12174837416982573	0.07192248128589587	1.6927721623767282	0.0937759833465433	-0.021035803977604434	0.2645325523172559	0.1875519666930866	VIM_LDSL_14	ns
P08670_LIKTVETRDGQVINETSQ_N-Term(TMTpro); K3(TMTpro)	cogn_global_lv		-0.01863983523791096	0.07568437895128752	-0.24628378400129375	0.8059939235521558	-0.16889232450064487	0.13161265402482294	0.8059939235521558	VIM_LIKT_18	ns
P08670_LIKTVETRDGQVINETSQ_N-Term(TMTpro); K3(TMTpro)	gpath		-0.1663886736989295	0.11888108627782978	-1.3996227567274464	0.1648833182702033	-0.40239746952981476	0.06962012213195573	0.3297666365404066	VIM_LIKT_18	ns
P08670_LIKTVETRDGQVINETSQHHDDLE_N-Term(TMTpro); K3(TMTpro)	cogn_global_lv		0.017306777433326145	0.05204203791042746	0.3325537993557023	0.7402038250538753	-0.08600973055282113	0.12062328541947342	0.7402038250538753	VIM_LIKT_24	ns
P08670_LIKTVETRDGQVINETSQHHDDLE_N-Term(TMTpro); K3(TMTpro)	gpath		-0.08524396189863682	0.08174492655724394	-1.0428043120075787	0.29968537468251005	-0.24752815937788858	0.07704023558061492	0.5993707493650201	VIM_LIKT_24	ns
P08670_LQDSVDF_N-Term(TMTpro)	cogn_global_lv		0.07220879725990839	0.070672856697509	1.0217331042520816	0.3096158211195209	-0.06817415072152427	0.21259174524134106	0.3096158211195209	VIM_LQDS_7	ns
P08670_LQDSVDF_N-Term(TMTpro)	gpath		-0.23521548621107904	0.1114235229328175	-2.111003852865984	0.037514176779302834	-0.4565446266296666	-0.013886345792491483	0.07502835355860567	VIM_LQDS_7	ns
P08670_NLDSLPLVDT_N-Term(TMTpro)	cogn_global_lv		0.036011525876880134	0.05478979704571765	0.65726700624263	0.5128499194249404	-0.07298283412791254	0.1450058858816728	0.568129548054805	VIM_NLDS_10	ns
P08670_NLDSLPLVDT_N-Term(TMTpro)	gpath		-0.05022371214294084	0.08763158981384986	-0.5731233708030157	0.568129548054805	-0.2245508599510126	0.12410343566513089	0.568129548054805	VIM_NLDS_10	ns
P08670_NLDSLPLVDTHSKR_N-Term(TMTpro); K13(TMTpro)	cogn_global_lv		-0.034304140992618956	0.06606206377193093	-0.5192714098525396	0.6047791730119616	-0.165453919389489	0.0968456374042511	0.6047791730119616	VIM_NLDS_14	ns
P08670_NLDSLPLVDTHSKR_N-Term(TMTpro); K13(TMTpro)	gpath		0.15813038005674895	0.10376685402964271	1.5239006861630056	0.13085563589029786	-0.04787287103620774	0.36413363114970565	0.2617112717805957	VIM_NLDS_14	ns
P08670_NLDSLPLVDTHSKRT_N-Term(TMTpro); K13(TMTpro)	cogn_global_lv		0.041380177392637045	0.057906316633167074	0.714605587068815	0.4766051210029527	-0.07357839581266498	0.15633875059793909	0.4766051210029527	VIM_NLDS_15	ns
P08670_NLDSLPLVDTHSKRT_N-Term(TMTpro); K13(TMTpro)	gpath		0.23120844255917727	0.09095623058662573	2.5419747615747648	0.012640558292608328	0.050637494512001086	0.4117793906063535	0.025281116585216656	VIM_NLDS_15	significant
P08670_NLDSLPLVDTHSKRTLL_N-Term(TMTpro); K13(TMTpro)	cogn_global_lv		0.06930023470993017	0.06023779088666453	1.1504444915703556	0.253475673483223	-0.05062399470847749	0.18922446412833782	0.506951346966446	VIM_NLDS_17	ns
P08670_NLDSLPLVDTHSKRTLL_N-Term(TMTpro); K13(TMTpro)	gpath		0.02967826927350611	0.09860933773579186	0.30096814312884185	0.7642396115717872	-0.16663784171525717	0.2259943802622694	0.7642396115717872	VIM_NLDS_17	ns
P08670_NLRETNLDSLPLVDTHSKRT_N-Term(TMTpro); K18(TMTpro)	cogn_global_lv		0.06888588147516962	0.060803561792750045	1.1329251024794944	0.2600969116594385	-0.051824450590595955	0.1895962135409352	0.2600969116594385	VIM_NLRE_20	ns
P08670_NLRETNLDSLPLVDTHSKRT_N-Term(TMTpro); K18(TMTpro)	gpath		0.1562244263760137	0.09550707260392087	1.6357367273091372	0.1052037918909563	-0.03338108535279266	0.34582993810482004	0.2104075837819126	VIM_NLRE_20	ns
P08670_NLRETNLDSLPLVDTHSKRTL_N-Term(TMTpro); K18(TMTpro)	cogn_global_lv		0.03527494033463938	0.05083792417189142	0.6938705879368517	0.4894565786839954	-0.06565109964374446	0.13620098031302322	0.4894565786839954	VIM_NLRE_21	ns
P08670_NLRETNLDSLPLVDTHSKRTL_N-Term(TMTpro); K18(TMTpro)	gpath		-0.07980454197574435	0.0798535673200709	-0.999386059433888	0.32014649871140494	-0.23833391663140893	0.07872483267992023	0.4894565786839954	VIM_NLRE_21	ns
P08670_NLRETNLDSLPLVDTHSKRTLL_N-Term(TMTpro); K18(TMTpro)	cogn_global_lv		0.03368154255102476	0.09081978561229329	0.37086128671135793	0.7115665510012034	-0.14661852797393465	0.21398161307598418	0.7115665510012034	VIM_NLRE_22	ns
P08670_NLRETNLDSLPLVDTHSKRTLL_N-Term(TMTpro); K18(TMTpro)	gpath		0.07183947919324912	0.1426549959015734	0.5035889471604322	0.6157160159988908	-0.21136649457542217	0.3550454529619204	0.7115665510012034	VIM_NLRE_22	ns
P08670_QDSVDFSL_N-Term(TMTpro)	cogn_global_lv		0.0057520040807634955	0.09449923281987474	0.06086826219771971	0.9516260354138449	-0.18250012117126832	0.1940041293327953	0.9516260354138449	VIM_QDSV_8	ns
P08670_QDSVDFSL_N-Term(TMTpro)	gpath		-0.35606481635181003	0.15398108914135586	-2.312393153843325	0.023501801501801402	-0.6628108757059163	-0.04931875699770377	0.047003603003602804	VIM_QDSV_8	significant
P08670_QDSVDFSLADAIN_N-Term(TMTpro)	cogn_global_lv		0.003759097791859756	0.07252960928395397	0.05182845777016198	0.9587978832618691	-0.1406362622531572	0.14815445783687672	0.9587978832618691	VIM_QDSV_13	ns
P08670_QDSVDFSLADAIN_N-Term(TMTpro)	gpath		-0.21618763278233577	0.11873105956330456	-1.8208178515165168	0.07246959234347647	-0.4525630146908469	0.02018774912617538	0.14493918468695294	VIM_QDSV_13	ns
P08670_QVINETSQHHDDLE_N-Term(TMTpro)	cogn_global_lv		-0.055845322005306286	0.0619511760921354	-0.9014408688908774	0.36963366563922606	-0.17883395651056389	0.06714331249995131	0.36963366563922606	VIM_QVIN_14	ns
P08670_QVINETSQHHDDLE_N-Term(TMTpro)	gpath		-0.19062022682224233	0.09730968546048813	-1.9589029182469433	0.053056274650496435	-0.38380437753348073	0.002563923888996067	0.10611254930099287	VIM_QVIN_14	ns
P08670_RDGQVINETSQHHDDLE_N-Term(TMTpro)	cogn_global_lv		-0.02007525781219159	0.038993221475059896	-0.5148396837391788	0.6078608535494572	-0.09748658987546638	0.0573360742510832	0.6078608535494572	VIM_RDGQ_17	ns
P08670_RDGQVINETSQHHDDLE_N-Term(TMTpro)	gpath		0.07839352373856925	0.061248524340943446	1.2799251015777486	0.20368822945894377	-0.04320017067251963	0.19998721814965814	0.40737645891788754	VIM_RDGQ_17	ns
P08670_RETNLDSLPLVDT_N-Term(TMTpro)	cogn_global_lv		0.014597655093919927	0.06463127383515176	0.22586055059277715	0.8217950878118983	-0.11371164614515371	0.14290695633299355	0.8217950878118983	VIM_RETN_13	ns
P08670_RETNLDSLPLVDT_N-Term(TMTpro)	gpath		-0.056067456148249685	0.10151944360920213	-0.5522829337410543	0.5820515545162245	-0.25760903344873803	0.14547412115223865	0.8217950878118983	VIM_RETN_13	ns
P08670_RETNLDSLPLVDTHSK_N-Term(TMTpro); K16(TMTpro)	cogn_global_lv		0.06767456642665558	0.059375272194280036	1.1397769462886784	0.2573062845459844	-0.05023295682402282	0.18558208967733397	0.5146125690919688	VIM_RETN_16	ns
P08670_RETNLDSLPLVDTHSK_N-Term(TMTpro); K16(TMTpro)	gpath		0.011593368657525716	0.09405535585602898	0.1232611216236505	0.9021663222681623	-0.17518192765031868	0.19836866496537012	0.9021663222681623	VIM_RETN_16	ns
P08670_RETNLDSLPLVDTHSKRT_N-Term(TMTpro); K16(TMTpro)	cogn_global_lv		-0.018468239697541324	0.04856829826379704	-0.38025297071830094	0.7046064951190297	-0.11488850256429874	0.07795202316921608	0.7046064951190297	VIM_RETN_18	ns
P08670_RETNLDSLPLVDTHSKRT_N-Term(TMTpro); K16(TMTpro)	gpath		0.15108099350422002	0.0762885569819108	1.980388664843191	0.05055245951492553	-3.709408001047465e-4	0.3025329278085448	0.10110491902985105	VIM_RETN_18	ns
P08670_RETNLDSLPLVDTHSKRTL_N-Term(TMTpro); K16(TMTpro)	cogn_global_lv		0.017447027855278963	0.05739834638389207	0.3039639459051593	0.7618271944827422	-0.09651873441431795	0.1314127901248759	0.7618271944827422	VIM_RETN_19	ns
P08670_RETNLDSLPLVDTHSKRTL_N-Term(TMTpro); K16(TMTpro)	gpath		-0.08320943530086707	0.08998409835540633	-0.9247126639222225	0.35748320689315016	-0.26187497198075643	0.09545610137902229	0.7149664137863003	VIM_RETN_19	ns
P08670_RETNLDSLPLVDTHSKRTLL_N-Term(TMTpro); K16(TMTpro)	cogn_global_lv		0.014887240486817836	0.10305675280939415	0.14445672002059032	0.8854458467804909	-0.18970628144604992	0.2194807624196856	0.8854458467804909	VIM_RETN_20	ns
P08670_RETNLDSLPLVDTHSKRTLL_N-Term(TMTpro); K16(TMTpro)	gpath		0.12429496682918963	0.16187618755690594	0.7678397218583801	0.44448676729888714	-0.1970698969618021	0.44565983062018133	0.8854458467804909	VIM_RETN_20	ns
P08670_SALRPSTSRSLY_N-Term(TMTpro)	cogn_global_lv		-0.09489926328370567	0.07309602960587858	-1.2982820516433853	0.19801609097099507	-0.2404222795663416	0.05062375299893028	0.19801609097099507	VIM_SALR_12	ns
P08670_SALRPSTSRSLY_N-Term(TMTpro)	gpath		-0.16502746261310708	0.11965829032663318	-1.3791561133175891	0.17178843394687152	-0.40324881916890304	0.07319389394268888	0.19801609097099507	VIM_SALR_12	ns
P08670_SLADAIN_N-Term(TMTpro)	cogn_global_lv		0.03626182475185056	0.08578376079174053	0.4227119960371559	0.6736990296804268	-0.13459134196936895	0.20711499147307005	0.6736990296804268	VIM_SLAD_7	ns
P08670_SLADAIN_N-Term(TMTpro)	gpath		-0.23449866205594586	0.13917564888304096	-1.684911577118002	0.09610807978613332	-0.5116909898658215	0.04269366575392983	0.19221615957226665	VIM_SLAD_7	ns
P08670_SLPLPNFSSL_N-Term(TMTpro)	cogn_global_lv		0.07198450823759826	0.06201515841480303	1.1607566613974099	0.24928111916177087	-0.05147818811440501	0.19544720458960152	0.34937247333644006	VIM_SLPL_10	ns
P08670_SLPLPNFSSL_N-Term(TMTpro)	gpath		-0.09160122425501359	0.09729629634591544	-0.9414667124568207	0.34937247333644006	-0.28530327064151295	0.10210082213148576	0.34937247333644006	VIM_SLPL_10	ns
P08670_SLPLVDT_N-Term(TMTpro)	cogn_global_lv		0.020722210234260643	0.05808549666537791	0.35675360328996203	0.7220758604036126	-0.09460790502731166	0.13605232549583296	0.8646479524322007	VIM_SLPL_7	ns
P08670_SLPLVDT_N-Term(TMTpro)	gpath		-0.015654232370589473	0.09158390312785927	-0.1709277704482061	0.8646479524322007	-0.19749621892859423	0.1661877541874153	0.8646479524322007	VIM_SLPL_7	ns
P08670_SLPLVDTH_N-Term(TMTpro)	cogn_global_lv		-0.05177116449622252	0.06650185178170315	-0.778492073666834	0.4386342609498304	-0.18416618118637573	0.0806238521939307	0.4386342609498304	VIM_SLPL_8	ns
P08670_SLPLVDTH_N-Term(TMTpro)	gpath		-0.15899754141684658	0.10433552124830585	-1.5239061396784683	0.13157655562788959	-0.36671360806697617	0.04871852523328302	0.26315311125577917	VIM_SLPL_8	ns
P08670_SLPLVDTHSK_N-Term(TMTpro); K10(TMTpro)	cogn_global_lv		0.0083528261328848	0.049484377764687885	0.16879723480822237	0.8663150099787089	-0.08988608448230698	0.10659173674807657	0.8663150099787089	VIM_SLPL_10_B	ns
P08670_SLPLVDTHSK_N-Term(TMTpro); K10(TMTpro)	gpath		0.08371943401694612	0.07772748701862088	1.0770891640545355	0.28416798060629384	-0.07058913758673152	0.23802800562062376	0.5683359612125877	VIM_SLPL_10_B	ns
P08670_SPGGVYAT_N-Term(TMTpro)	cogn_global_lv		-0.018914935708754112	0.04939761400746232	-0.3829119298332243	0.7028265950248651	-0.1172580307618018	0.07942815934429359	0.7028265950248651	VIM_SPGG_8	ns
P08670_SPGGVYAT_N-Term(TMTpro)	gpath		-0.21249642459703247	0.07750048559263142	-2.74187216985949	0.00757296772129163	-0.36678803917060543	-0.058204810023459536	0.01514593544258326	VIM_SPGG_8	significant
P08670_SPGGVYATRSSAVR_N-Term(TMTpro)	cogn_global_lv		0.01590720845442325	0.05089730392335037	0.3125353845535507	0.7554677169348969	-0.08542153987179661	0.11723595678064312	0.7554677169348969	VIM_SPGG_14	ns
P08670_SPGGVYATRSSAVR_N-Term(TMTpro)	gpath		-0.09845859021172539	0.07985336637554007	-1.232992354369725	0.22128176399558414	-0.25743443059521537	0.06051725017176458	0.44256352799116827	VIM_SPGG_14	ns
P08670_SSPGGVYAT_N-Term(TMTpro)	cogn_global_lv		0.024513076889306346	0.04380752787705751	0.5595631179668579	0.5770943923916813	-0.062455861789717126	0.11148201556832982	0.5770943923916813	VIM_SSPG_9	ns
P08670_SSPGGVYAT_N-Term(TMTpro)	gpath		-0.111956212786333	0.06881058645566533	-1.627020180368124	0.10704531222933751	-0.24856249859924442	0.02465007302657843	0.21409062445867502	VIM_SSPG_9	ns
P08670_SSPGGVYATRS_N-Term(TMTpro)	cogn_global_lv		0.05823173928368329	0.0851724299667295	0.6836923556886904	0.49619553495710667	-0.11133354325914914	0.22779702182651573	0.9481449927549718	VIM_SSPG_11	ns
P08670_SSPGGVYATRS_N-Term(TMTpro)	gpath		-0.009175318625915734	0.1406263141799615	-0.06524610048567403	0.9481449927549718	-0.289140804008884	0.2707901667570525	0.9481449927549718	VIM_SSPG_11	ns
P08670_SSPGGVYATRSS_N-Term(TMTpro)	cogn_global_lv		-0.007334381744584134	0.09402601113775075	-0.07800375295979597	0.938024825448269	-0.1945257904102306	0.1798570269210623	0.938024825448269	VIM_SSPG_12	ns
P08670_SSPGGVYATRSS_N-Term(TMTpro)	gpath		-0.21971954748042183	0.15524426611417508	-1.4153150578767792	0.16095646084397758	-0.5287871396236494	0.08934804466280571	0.32191292168795516	VIM_SSPG_12	ns
P08670_SSPGGVYATRSSA_N-Term(TMTpro)	cogn_global_lv		-0.020885695984370362	0.08703038652659825	-0.23998165259196302	0.8109740415779894	-0.19414988589839696	0.15237849392965622	0.8109740415779894	VIM_SSPG_13	ns
P08670_SSPGGVYATRSSA_N-Term(TMTpro)	gpath		-0.09122673273045878	0.14369394513780656	-0.6348683143396875	0.5273722287649235	-0.3772994022140489	0.19484593675313133	0.8109740415779894	VIM_SSPG_13	ns
P08670_SSPGGVYATRSSAVR_N-Term(TMTpro)	cogn_global_lv		-0.05147197363188621	0.05949756302300089	-0.865110619942331	0.38915742812284915	-0.1695895703294303	0.06664562306565788	0.38915742812284915	VIM_SSPG_15	ns
P08670_SSPGGVYATRSSAVR_N-Term(TMTpro)	gpath		-0.13259981226293208	0.0934556776585357	-1.418852397041296	0.15921460609101293	-0.31813279011782636	0.052933165591962233	0.31842921218202586	VIM_SSPG_15	ns
P08670_SSVPGVRLLQDSVDFSLA_N-Term(TMTpro)	cogn_global_lv		-0.04364024720077306	0.06853114824070623	-0.636794338356811	0.5258231889403959	-0.17972952571637002	0.0924490313148239	0.5258231889403959	VIM_SSVP_18	ns
P08670_SSVPGVRLLQDSVDFSLA_N-Term(TMTpro)	gpath		-0.2557652386927294	0.1076621673341864	-2.375627808966792	0.019570976968088193	-0.4695609659213603	-0.04196951146409844	0.03914195393617639	VIM_SSVP_18	significant
P08670_SSVPGVRLLQDSVDFSLADAIN_N-Term(TMTpro)	cogn_global_lv		-0.04317261307079049	0.08778709715767298	-0.49178768257080946	0.6242506273708044	-0.21794329812663085	0.13159807198504989	0.6242506273708044	VIM_SSVP_22	ns
P08670_SSVPGVRLLQDSVDFSLADAIN_N-Term(TMTpro)	gpath		-0.3326424256532812	0.14370758596962688	-2.3147172322801834	0.023259977662164692	-0.618742251946917	-0.04654259935964544	0.046519955324329385	VIM_SSVP_22	significant
P08670_SSVPGVRLLQDSVDFSLADAINT_N-Term(TMTpro)	cogn_global_lv		0.10980690531621527	0.039552830484186785	2.776208528492444	0.006882756484875928	0.03106326868356632	0.18855054194886423	0.013765512969751856	VIM_SSVP_23	significant
P08670_SSVPGVRLLQDSVDFSLADAINT_N-Term(TMTpro)	gpath		0.03290985876777435	0.0647480321275385	0.5082758145135533	0.6126944533439715	-0.09599357120466087	0.1618132887402096	0.6126944533439715	VIM_SSVP_23	ns
P08670_TNLDSLPLVDTHSKRT_N-Term(TMTpro); K14(TMTpro)	cogn_global_lv		-0.007940193908345447	0.03500710622952679	-0.226816631351502	0.8211597231514223	-0.07763398873297836	0.06175360091628746	0.8211597231514223	VIM_TNLD_16	ns
P08670_TNLDSLPLVDTHSKRT_N-Term(TMTpro); K14(TMTpro)	gpath		0.12070981097304213	0.0577994583586231	2.088424604675096	0.04002214210690564	0.005639928720873932	0.23577969322521034	0.08004428421381128	VIM_TNLD_16	ns
P08670_TRDGQVINETSQ_N-Term(TMTpro)	cogn_global_lv		0.06552333076910852	0.08080913637315591	0.8108406265665128	0.4194839140248433	-0.09490308830811187	0.2259497498463289	0.44879817629256247	VIM_TRDG_12	ns
P08670_TRDGQVINETSQ_N-Term(TMTpro)	gpath		-0.0965396160925751	0.1269307887086869	-0.760568945286701	0.44879817629256247	-0.3485290917522401	0.1554498595670899	0.44879817629256247	VIM_TRDG_12	ns
P08670_TRDGQVINETSQHHDDLE_N-Term(TMTpro)	cogn_global_lv		-0.005125691798423142	0.03338205146856156	-0.15354633921316665	0.8783640080379411	-0.07158425111552993	0.061332867518683644	0.8783640080379411	VIM_TRDG_18	ns
P08670_TRDGQVINETSQHHDDLE_N-Term(TMTpro)	gpath		0.02115374236728958	0.054646459292810985	0.3871017928891225	0.6997350315817762	-0.08763900093674055	0.12994648567131972	0.8783640080379411	VIM_TRDG_18	ns
P08670_TVETRDGQVINETSQ_N-Term(TMTpro)	cogn_global_lv		0.03555648166013333	0.08500808348226506	0.4182717713845573	0.6766924379077628	-0.1332059013791125	0.20431886469937918	0.6766924379077628	VIM_TVET_15	ns
P08670_TVETRDGQVINETSQ_N-Term(TMTpro)	gpath		-0.07501905763529575	0.13352627644962917	-0.5618299231432219	0.5755550339657474	-0.3401022319512746	0.19006411668068307	0.6766924379077628	VIM_TVET_15	ns
P08670_TVETRDGQVINETSQHHDD_N-Term(TMTpro)	cogn_global_lv		0.03573290749051422	0.05337065355612359	0.6695235135717077	0.505164304444497	-0.07054164098786758	0.14200745596889602	0.505164304444497	VIM_TVET_19	ns
P08670_TVETRDGQVINETSQHHDD_N-Term(TMTpro)	gpath		0.11033768297420134	0.0826317709163683	1.3352936981814685	0.18571437641503458	-0.05420319406174308	0.27487856001014577	0.37142875283006915	VIM_TVET_19	ns
P08670_TVETRDGQVINETSQHHDDLE_N-Term(TMTpro)	cogn_global_lv		-0.008456527985291467	0.045776944540614366	-0.18473334273738254	0.8538319889276675	-0.09933525307196164	0.08242219710137871	0.8538319889276675	VIM_TVET_21	ns
P08670_TVETRDGQVINETSQHHDDLE_N-Term(TMTpro)	gpath		-0.051882211109853346	0.07190404372573143	-0.7215478910720411	0.4723446342858496	-0.19462978607246484	0.09086536385275816	0.8538319889276675	VIM_TVET_21	ns
P08670_VETRDGQVINETSQHHDD_N-Term(TMTpro)	cogn_global_lv		-0.12498790986610207	0.07908919519572014	-1.5803411522496529	0.11807569404688188	-0.2824424022961772	0.032466582563973015	0.23615138809376376	VIM_VETR_18	ns
P08670_VETRDGQVINETSQHHDD_N-Term(TMTpro)	gpath		0.0771408768544402	0.12946910976500076	0.595824571548059	0.5530174776018265	-0.1806123208228706	0.334894074531751	0.5530174776018265	VIM_VETR_18	ns
P08670_VETRDGQVINETSQHHDDLE_N-Term(TMTpro)	cogn_global_lv		0.05190842617537101	0.04823564535040377	1.0761424626598572	0.2851808946582113	-0.0441213669827206	0.14793821933346263	0.5703617893164226	VIM_VETR_20	ns
P08670_VETRDGQVINETSQHHDDLE_N-Term(TMTpro)	gpath		0.03688864888381524	0.0756774595826737	0.48744565538059986	0.6273097604835618	-0.11377359970146592	0.1875508974690964	0.6273097604835618	VIM_VETR_20	ns
P08670_VINETSQHHDDLE_N-Term(TMTpro)	cogn_global_lv		-0.021855093943933906	0.035803802565324026	-0.610412648323018	0.5433629886218263	-0.09313498933342175	0.04942480144555393	0.5433629886218263	VIM_VINE_13	ns
P08670_VINETSQHHDDLE_N-Term(TMTpro)	gpath		0.038168039105053335	0.059114866047092374	0.6456588952539912	0.5203952116502979	-0.07952061868799626	0.15585669689810294	0.5433629886218263	VIM_VINE_13	ns
P08758_LLLCGEDD_N-Term(TMTpro); C4(Carbamidomethyl)	cogn_global_lv		0.08798357830133258	0.06087753279943514	1.4452553225374623	0.152497038149746	-0.033264536318047044	0.2092316929207122	0.152497038149746	ANXA5_LLLC_8	ns
P08758_LLLCGEDD_N-Term(TMTpro); C4(Carbamidomethyl)	gpath		-0.17629996341260007	0.09545217882096649	-1.8469977908338224	0.06863976762828551	-0.36640945350122356	0.013809526676023393	0.13727953525657102	ANXA5_LLLC_8	ns
P08865_APAPEFTATQP_N-Term(TMTpro)	cogn_global_lv		-0.0034191363213613665	0.023875708797001332	-0.1432056468116579	0.8864310841867976	-0.05081841117001331	0.04398013852729058	0.8864310841867976	RPSA_APAP_11	ns
P08865_APAPEFTATQP_N-Term(TMTpro)	gpath		-0.04767156271933026	0.0375027216549865	-1.2711494157115841	0.20677913281602922	-0.12212387851907959	0.026780753080419065	0.41355826563205844	RPSA_APAP_11	ns
P08865_APAPEFTATQPEV_N-Term(TMTpro)	cogn_global_lv		-0.037655023219456345	0.04880923225956559	-0.7714733765777835	0.4427573238730528	-0.1348267401943615	0.05951669375544882	0.4427573238730528	RPSA_APAP_13	ns
P08865_APAPEFTATQPEV_N-Term(TMTpro)	gpath		-0.08823391773636552	0.07477445304964854	-1.1800008443763568	0.24158616198774202	-0.2370984184122557	0.06063058293952467	0.4427573238730528	RPSA_APAP_13	ns
P08865_APAPEFTATQPEVA_N-Term(TMTpro)	cogn_global_lv		0.08669441640136066	0.05149936445498336	1.683407500633178	0.09645457227089532	-0.01589757845915818	0.1892864112618795	0.19290914454179064	RPSA_APAP_14	ns
P08865_APAPEFTATQPEVA_N-Term(TMTpro)	gpath		-0.08082391915134435	0.07937128345273986	-1.018301779124807	0.3118082310703824	-0.23893962388346987	0.07729178558078117	0.3118082310703824	RPSA_APAP_14	ns
P08865_EWVGATTDWS_N-Term(TMTpro)	cogn_global_lv		0.11211853263257184	0.04079468836006564	2.7483610523747957	0.007313243792614977	0.031007762970718764	0.19322930229442492	0.014626487585229954	RPSA_EWVG_10	significant
P08865_EWVGATTDWS_N-Term(TMTpro)	gpath		-0.10423594163388623	0.06377609780406297	-1.6344045061227577	0.10587243756014668	-0.23103991016183317	0.02256802689406069	0.10587243756014668	RPSA_EWVG_10	ns
P08865_TAPAPEFTATQPEVADWSEGVQ_N-Term(TMTpro)	cogn_global_lv		-0.0373894788790951	0.043500903624721865	-0.8595103955000696	0.3923426272980256	-0.12381161660793827	0.04903265884974808	0.3923426272980256	RPSA_TAPA_22	ns
P08865_TAPAPEFTATQPEVADWSEGVQ_N-Term(TMTpro)	gpath		-0.1286857417447187	0.068927567611514	-1.8669705925212772	0.06516119940460802	-0.2656223854711512	0.008250901981713799	0.13032239880921603	RPSA_TAPA_22	ns
P09211_NLPINGNGKQ_N-Term(TMTpro); K9(TMTpro)	cogn_global_lv		0.02325332319862296	0.042224077143936486	0.5507124079788731	0.5831235880455465	-0.06057206832347051	0.10707871472071642	0.5831235880455465	GSTP1_NLPI_10	ns
P09211_NLPINGNGKQ_N-Term(TMTpro); K9(TMTpro)	gpath		-0.08540355353876573	0.0663233843958848	-1.2876838888225495	0.20098406070810917	-0.2170721189665769	0.04626501188904543	0.40196812141621835	GSTP1_NLPI_10	ns
P09211_PPYTVVYFPV_N-Term(TMTpro)	cogn_global_lv		0.015091635318053158	0.034446631600061756	0.43811643162305897	0.6622964745537432	-0.05329357463335363	0.08347684526945995	0.6622964745537432	GSTP1_PPYT_10	ns
P09211_PPYTVVYFPV_N-Term(TMTpro)	gpath		-0.11503189130078129	0.05410697742348189	-2.126008451746532	0.03609539707561668	-0.22244782252739803	-0.0076159600741645544	0.07219079415123336	GSTP1_PPYT_10	ns
P09211_PPYTVVYFPVRGRC_N-Term(TMTpro); C14(Carbamidomethyl)	cogn_global_lv		-0.01755495741376135	0.02807314488577297	-0.6253292064423437	0.5332543015367706	-0.07328719646979737	0.03817728164227466	0.5332543015367706	GSTP1_PPYT_14	ns
P09211_PPYTVVYFPVRGRC_N-Term(TMTpro); C14(Carbamidomethyl)	gpath		-0.061222391603764525	0.04409583596376751	-1.3883939439104749	0.16826412753398098	-0.1487636942012478	0.026318910993718747	0.33652825506796197	GSTP1_PPYT_14	ns
P09382_DGDFKIKCVAFD_N-Term(TMTpro); K5(TMTpro); K7(TMTpro); C8(Carbamidomethyl)	cogn_global_lv		0.13449901473850723	0.0493365580175307	2.7261531842313738	0.007909576026252006	0.03627747282404831	0.23272055665296615	0.01581915205250401	LGALS1_DGDF_12	significant
P09382_DGDFKIKCVAFD_N-Term(TMTpro); K5(TMTpro); K7(TMTpro); C8(Carbamidomethyl)	gpath		-0.16832669392743455	0.07741069239292579	-2.1744630970749093	0.03270165493959913	-0.32243954397257435	-0.014213843882294769	0.03270165493959913	LGALS1_DGDF_12	significant
P09382_NYMAADGDFKIKCVAFD_N-Term(TMTpro); K10(TMTpro); K12(TMTpro); C13(Carbamidomethyl)	cogn_global_lv		0.06523017909354167	0.05397691952868087	1.208482804560222	0.22986109023446463	-0.04192755456690751	0.17238791275399085	0.22986109023446463	LGALS1_NYMA_17	ns
P09382_NYMAADGDFKIKCVAFD_N-Term(TMTpro); K10(TMTpro); K12(TMTpro); C13(Carbamidomethyl)	gpath		-0.20273882850466995	0.08478413797423945	-2.3912353578008836	0.018762384627487742	-0.3710566234993774	-0.034421033509962506	0.037524769254975485	LGALS1_NYMA_17	significant
P09417_TTEGRTELTPAYF_N-Term(TMTpro)	cogn_global_lv		-0.006645680339435039	0.07812188086905572	-0.08506810467830672	0.9323862670063261	-0.16173722273046487	0.14844586205159477	0.9323862670063261	QDPR_TTEG_13	ns
P09417_TTEGRTELTPAYF_N-Term(TMTpro)	gpath		-0.27081904411244884	0.12270978752112187	-2.206988126891126	0.02972354581376679	-0.5144287729287025	-0.02720931529619522	0.05944709162753358	QDPR_TTEG_13	ns
P09417_VTTEGRTELTPAYF_N-Term(TMTpro)	cogn_global_lv		-0.035932824129347896	0.04813667163552906	-0.7464750450844703	0.45724341921239253	-0.13150931407512606	0.05964366581643028	0.45724341921239253	QDPR_VTTE_14	ns
P09417_VTTEGRTELTPAYF_N-Term(TMTpro)	gpath		-0.14119119481157896	0.07559937430682881	-1.8676238541146937	0.06493025134421732	-0.29129552468823544	0.008913135065077515	0.12986050268843463	QDPR_VTTE_14	ns
P09429_DPNAPKRPPS_N-Term(TMTpro); K6(TMTpro)	cogn_global_lv		-0.09326112837868406	0.10227428113553123	-0.9118727342125907	0.3646454270563728	-0.2968735811921792	0.11035132443481108	0.3646454270563728	HMGB1_DPNA_10	ns
P09429_DPNAPKRPPS_N-Term(TMTpro); K6(TMTpro)	gpath		0.21913728321953962	0.1688628021663005	1.2977238350203824	0.19820696791141607	-0.11704273150456818	0.5553172979436474	0.3646454270563728	HMGB1_DPNA_10	ns
P09429_GEHPGLSIGDVAKK_N-Term(TMTpro); K13(TMTpro); K14(TMTpro)	cogn_global_lv		-0.02634402797344167	0.08688147942092013	-0.3032179947789691	0.7624083417571852	-0.19889814544780235	0.146210089500919	0.7624083417571852	HMGB1_GEHP_14	ns
P09429_GEHPGLSIGDVAKK_N-Term(TMTpro); K13(TMTpro); K14(TMTpro)	gpath		0.3086450391324642	0.1378688794740437	2.2386853386341783	0.027587907598909406	0.03482554407568156	0.5824645341892469	0.05517581519781881	HMGB1_GEHP_14	ns
[truncated: 5,590 more rows]
