# Supplementary material for: Interrogation of the human cortical peptidome uncovers cell-type specific signatures of cognitive resilience against Alzheimer’s disease
Source: Sci Rep. 2024 Mar 26;14:7161. doi: 10.1038/s41598-024-57104-z (PMC10966065; doi:10.1038/s41598-024-57104-z)
Supplement: Supplementary file 6 — Supplementary Table 3. [file 41598_2024_57104_MOESM6_ESM.xlsx]

## Sheet: Sheet 1
enrichment.all (9)
#category	term ID	term description	observed gene count	background gene count	strength	false discovery rate	matching proteins in your network (IDs)	matching proteins in your network (labels)
GO Function	GO:0005200	Structural constituent of cytoskeleton	4	95	1.55	0.0219	9606.ENSP00000221166,9606.ENSP00000333326,9606.ENSP00000339001,9606.ENSP00000446007	NEFM,TUBA8,TUBB,VIM
GO Component	GO:0043005	Neuron projection	8	1123	0.78	0.0259	9606.ENSP00000221166,9606.ENSP00000341911,9606.ENSP00000353508,9606.ENSP00000370719,9606.ENSP00000377195,9606.ENSP00000379472,9606.ENSP00000418572,9606.ENSP00000446007	NEFM,PALM,MAP2,ITSN1,DBN1,CCK,VAMP2,VIM
GO Component	GO:0030424	Axon	6	565	0.95	0.0281	9606.ENSP00000221166,9606.ENSP00000341911,9606.ENSP00000353508,9606.ENSP00000377195,9606.ENSP00000379472,9606.ENSP00000446007	NEFM,PALM,MAP2,DBN1,CCK,VIM
STRING clusters	CL:23459	Mixed, incl. Intermediate filament head, DNA-binding domain, and Axonal growth inhibition (RHOA activation)	3	33	1.88	0.0429	9606.ENSP00000221166,9606.ENSP00000353508,9606.ENSP00000446007	NEFM,MAP2,VIM
TISSUES	BTO:0001484	Nervous system	14	5216	0.35	0.0285	9606.ENSP00000215754,9606.ENSP00000216492,9606.ENSP00000219599,9606.ENSP00000221166,9606.ENSP00000333326,9606.ENSP00000339001,9606.ENSP00000341911,9606.ENSP00000353508,9606.ENSP00000368244,9606.ENSP00000370719,9606.ENSP00000377195,9606.ENSP00000379472,9606.ENSP00000418572,9606.ENSP00000446007	MIF,CHGA,CRYM,NEFM,TUBA8,TUBB,PALM,MAP2,CHGB,ITSN1,DBN1,CCK,VAMP2,VIM
TISSUES	BTO:0000049	Adrenal medulla	2	7	2.38	0.0457	9606.ENSP00000216492,9606.ENSP00000368244	CHGA,CHGB
TISSUES	BTO:0000255	Brain cell line	4	166	1.31	0.0457	9606.ENSP00000221166,9606.ENSP00000339001,9606.ENSP00000377195,9606.ENSP00000446007	NEFM,TUBB,DBN1,VIM
TISSUES	BTO:0000439	Eye	6	632	0.9	0.0457	9606.ENSP00000215754,9606.ENSP00000219599,9606.ENSP00000221166,9606.ENSP00000339001,9606.ENSP00000377195,9606.ENSP00000446007	MIF,CRYM,NEFM,TUBB,DBN1,VIM
UniProt Keywords	KW-0765	Sulfation	3	36	1.84	0.008	9606.ENSP00000216492,9606.ENSP00000368244,9606.ENSP00000379472	CHGA,CHGB,CCK
Pfam	PF01271	Granin (chromogranin or secretogranin)	2	3	2.75	0.0357	9606.ENSP00000216492,9606.ENSP00000368244	CHGA,CHGB
