# Supplementary material for: Interrogation of the human cortical peptidome uncovers cell-type specific signatures of cognitive resilience against Alzheimer’s disease
Source: Sci Rep. 2024 Mar 26;14:7161. doi: 10.1038/s41598-024-57104-z (PMC10966065; doi:10.1038/s41598-024-57104-z)
Supplement: Supplementary file 7 — Supplementary Table 4. [file 41598_2024_57104_MOESM7_ESM.xlsx]

## Sheet: Sheet 1
enrichment.all (12)
#category	term ID	term description	observed gene count	background gene count	strength	false discovery rate	matching proteins in your network (IDs)	matching proteins in your network (labels)
GO Process	GO:0032879	Regulation of localization	19	1553	0.49	0.0383	9606.ENSP00000215754,9606.ENSP00000216492,9606.ENSP00000248975,9606.ENSP00000253408,9606.ENSP00000264335,9606.ENSP00000296755,9606.ENSP00000315130,9606.ENSP00000349588,9606.ENSP00000353508,9606.ENSP00000354111,9606.ENSP00000356213,9606.ENSP00000357110,9606.ENSP00000374069,9606.ENSP00000377195,9606.ENSP00000400459,9606.ENSP00000418572,9606.ENSP00000483721,9606.ENSP00000494750,9606.ENSP00000500990	MIF,CHGA,YWHAH,GFAP,YWHAE,MAP1B,CLU,ANK2,MAP2,DNAJC5,VIP,EPB41L2,PTPRN2,DBN1,SNAP91,VAMP2,ADCYAP1R1,ACTB,SNCA
GO Process	GO:0048488	Synaptic vesicle endocytosis	5	54	1.37	0.0383	9606.ENSP00000370719,9606.ENSP00000400459,9606.ENSP00000418572,9606.ENSP00000494750,9606.ENSP00000500990	ITSN1,SNAP91,VAMP2,ACTB,SNCA
GO Process	GO:0051049	Regulation of transport	17	1282	0.53	0.0383	9606.ENSP00000215754,9606.ENSP00000216492,9606.ENSP00000248975,9606.ENSP00000253408,9606.ENSP00000264335,9606.ENSP00000296755,9606.ENSP00000315130,9606.ENSP00000349588,9606.ENSP00000353508,9606.ENSP00000354111,9606.ENSP00000356213,9606.ENSP00000374069,9606.ENSP00000400459,9606.ENSP00000418572,9606.ENSP00000483721,9606.ENSP00000494750,9606.ENSP00000500990	MIF,CHGA,YWHAH,GFAP,YWHAE,MAP1B,CLU,ANK2,MAP2,DNAJC5,VIP,PTPRN2,SNAP91,VAMP2,ADCYAP1R1,ACTB,SNCA
GO Process	GO:0099504	Synaptic vesicle cycle	6	117	1.12	0.0383	9606.ENSP00000354111,9606.ENSP00000370719,9606.ENSP00000400459,9606.ENSP00000418572,9606.ENSP00000494750,9606.ENSP00000500990	DNAJC5,ITSN1,SNAP91,VAMP2,ACTB,SNCA
GO Process	GO:0021762	Substantia nigra development	4	39	1.42	0.0439	9606.ENSP00000248975,9606.ENSP00000264335,9606.ENSP00000299198,9606.ENSP00000494750	YWHAH,YWHAE,CKB,ACTB
GO Process	GO:0032940	Secretion by cell	8	311	0.82	0.0439	9606.ENSP00000216492,9606.ENSP00000304133,9606.ENSP00000354111,9606.ENSP00000356213,9606.ENSP00000370719,9606.ENSP00000374069,9606.ENSP00000418572,9606.ENSP00000500990	CHGA,SCG2,DNAJC5,VIP,ITSN1,PTPRN2,VAMP2,SNCA
GO Process	GO:0065008	Regulation of biological quality	23	2553	0.36	0.0439	9606.ENSP00000216492,9606.ENSP00000218230,9606.ENSP00000219599,9606.ENSP00000248975,9606.ENSP00000253408,9606.ENSP00000254079,9606.ENSP00000264335,9606.ENSP00000296755,9606.ENSP00000299198,9606.ENSP00000315130,9606.ENSP00000339001,9606.ENSP00000349588,9606.ENSP00000353508,9606.ENSP00000354111,9606.ENSP00000356213,9606.ENSP00000374069,9606.ENSP00000377195,9606.ENSP00000418572,9606.ENSP00000446007,…	CHGA,PCSK1N,CRYM,YWHAH,GFAP,PPP1R1B,YWHAE,MAP1B,CKB,CLU,TUBB,ANK2,MAP2,DNAJC5,VIP,PTPRN2,DBN1,VAMP2,VIM,PTGES3,ADCYAP1R1,ACTB,SNCA
GO Function	GO:0005200	Structural constituent of cytoskeleton	7	95	1.27	0.00059	9606.ENSP00000221166,9606.ENSP00000253408,9606.ENSP00000333326,9606.ENSP00000339001,9606.ENSP00000349588,9606.ENSP00000446007,9606.ENSP00000494750	NEFM,GFAP,TUBA8,TUBB,ANK2,VIM,ACTB
GO Function	GO:0005198	Structural molecule activity	12	551	0.75	0.0027	9606.ENSP00000221166,9606.ENSP00000253408,9606.ENSP00000294189,9606.ENSP00000296755,9606.ENSP00000333326,9606.ENSP00000339001,9606.ENSP00000349588,9606.ENSP00000353508,9606.ENSP00000357110,9606.ENSP00000424328,9606.ENSP00000446007,9606.ENSP00000494750	NEFM,GFAP,RPL29,MAP1B,TUBA8,TUBB,ANK2,MAP2,EPB41L2,MRPS30,VIM,ACTB
GO Component	GO:0043005	Neuron projection	18	1123	0.61	0.0002	9606.ENSP00000221166,9606.ENSP00000267484,9606.ENSP00000296755,9606.ENSP00000299198,9606.ENSP00000315130,9606.ENSP00000341911,9606.ENSP00000349588,9606.ENSP00000353508,9606.ENSP00000356213,9606.ENSP00000370719,9606.ENSP00000377195,9606.ENSP00000379472,9606.ENSP00000418572,9606.ENSP00000446007,9606.ENSP00000480132,9606.ENSP00000483721,9606.ENSP00000494750,9606.ENSP00000500990	NEFM,RTN1,MAP1B,CKB,CLU,PALM,ANK2,MAP2,VIP,ITSN1,DBN1,CCK,VAMP2,VIM,NCAM1,ADCYAP1R1,ACTB,SNCA
GO Component	GO:0030054	Cell junction	21	1780	0.48	0.00097	9606.ENSP00000221166,9606.ENSP00000248975,9606.ENSP00000264335,9606.ENSP00000296755,9606.ENSP00000315130,9606.ENSP00000331210,9606.ENSP00000341911,9606.ENSP00000349588,9606.ENSP00000354111,9606.ENSP00000357110,9606.ENSP00000370719,9606.ENSP00000374069,9606.ENSP00000377195,9606.ENSP00000400459,9606.ENSP00000418572,9606.ENSP00000446007,9606.ENSP00000478061,9606.ENSP00000480322,9606.ENSP00000483721,…	NEFM,YWHAH,YWHAE,MAP1B,CLU,BCAN,PALM,ANK2,DNAJC5,EPB41L2,ITSN1,PTPRN2,DBN1,SNAP91,VAMP2,VIM,MARCKS,CD99L2,ADCYAP1R1,ACTB,SNCA
GO Component	GO:0070161	Anchoring junction	16	1144	0.55	0.0027	9606.ENSP00000248975,9606.ENSP00000264335,9606.ENSP00000296755,9606.ENSP00000341911,9606.ENSP00000349588,9606.ENSP00000357110,9606.ENSP00000370719,9606.ENSP00000374069,9606.ENSP00000377195,9606.ENSP00000418572,9606.ENSP00000446007,9606.ENSP00000478061,9606.ENSP00000480322,9606.ENSP00000483721,9606.ENSP00000494750,9606.ENSP00000500990	YWHAH,YWHAE,MAP1B,PALM,ANK2,EPB41L2,ITSN1,PTPRN2,DBN1,VAMP2,VIM,MARCKS,CD99L2,ADCYAP1R1,ACTB,SNCA
GO Component	GO:0120025	Plasma membrane bounded cell projection	19	1684	0.46	0.0042	9606.ENSP00000221166,9606.ENSP00000253408,9606.ENSP00000267484,9606.ENSP00000296755,9606.ENSP00000299198,9606.ENSP00000315130,9606.ENSP00000341911,9606.ENSP00000349588,9606.ENSP00000353508,9606.ENSP00000356213,9606.ENSP00000370719,9606.ENSP00000377195,9606.ENSP00000379472,9606.ENSP00000418572,9606.ENSP00000446007,9606.ENSP00000480132,9606.ENSP00000483721,9606.ENSP00000494750,9606.ENSP00000500990	NEFM,GFAP,RTN1,MAP1B,CKB,CLU,PALM,ANK2,MAP2,VIP,ITSN1,DBN1,CCK,VAMP2,VIM,NCAM1,ADCYAP1R1,ACTB,SNCA
GO Component	GO:0042583	Chromaffin granule	3	9	1.93	0.0043	9606.ENSP00000216492,9606.ENSP00000315130,9606.ENSP00000354111	CHGA,CLU,DNAJC5
GO Component	GO:0099503	Secretory vesicle	13	814	0.61	0.0043	9606.ENSP00000215754,9606.ENSP00000216492,9606.ENSP00000218230,9606.ENSP00000220478,9606.ENSP00000304133,9606.ENSP00000315130,9606.ENSP00000339001,9606.ENSP00000354111,9606.ENSP00000368244,9606.ENSP00000374069,9606.ENSP00000400459,9606.ENSP00000418572,9606.ENSP00000500990	MIF,CHGA,PCSK1N,SCG3,SCG2,CLU,TUBB,DNAJC5,CHGB,PTPRN2,SNAP91,VAMP2,SNCA
GO Component	GO:0030141	Secretory granule	11	660	0.63	0.0102	9606.ENSP00000215754,9606.ENSP00000216492,9606.ENSP00000218230,9606.ENSP00000220478,9606.ENSP00000304133,9606.ENSP00000315130,9606.ENSP00000339001,9606.ENSP00000354111,9606.ENSP00000368244,9606.ENSP00000374069,9606.ENSP00000418572	MIF,CHGA,PCSK1N,SCG3,SCG2,CLU,TUBB,DNAJC5,CHGB,PTPRN2,VAMP2
GO Component	GO:0031982	Vesicle	25	3057	0.32	0.0102	9606.ENSP00000215754,9606.ENSP00000216492,9606.ENSP00000218230,9606.ENSP00000219599,9606.ENSP00000220478,9606.ENSP00000248975,9606.ENSP00000264335,9606.ENSP00000299198,9606.ENSP00000304133,9606.ENSP00000315130,9606.ENSP00000339001,9606.ENSP00000341911,9606.ENSP00000349588,9606.ENSP00000354111,9606.ENSP00000357110,9606.ENSP00000368244,9606.ENSP00000370719,9606.ENSP00000374069,9606.ENSP00000400459,…	MIF,CHGA,PCSK1N,CRYM,SCG3,YWHAH,YWHAE,CKB,SCG2,CLU,TUBB,PALM,ANK2,DNAJC5,EPB41L2,CHGB,ITSN1,PTPRN2,SNAP91,VAMP2,VIM,MARCKS,ADCYAP1R1,ACTB,SNCA
GO Component	GO:0097440	Apical dendrite	3	15	1.71	0.0102	9606.ENSP00000296755,9606.ENSP00000315130,9606.ENSP00000353508	MAP1B,CLU,MAP2
GO Component	GO:0031410	Cytoplasmic vesicle	19	1926	0.4	0.0104	9606.ENSP00000215754,9606.ENSP00000216492,9606.ENSP00000218230,9606.ENSP00000220478,9606.ENSP00000264335,9606.ENSP00000304133,9606.ENSP00000315130,9606.ENSP00000339001,9606.ENSP00000341911,9606.ENSP00000349588,9606.ENSP00000354111,9606.ENSP00000368244,9606.ENSP00000370719,9606.ENSP00000374069,9606.ENSP00000400459,9606.ENSP00000418572,9606.ENSP00000446007,9606.ENSP00000483721,9606.ENSP00000500990	MIF,CHGA,PCSK1N,SCG3,YWHAE,SCG2,CLU,TUBB,PALM,ANK2,DNAJC5,CHGB,ITSN1,PTPRN2,SNAP91,VAMP2,VIM,ADCYAP1R1,SNCA
GO Component	GO:0044297	Cell body	9	472	0.69	0.0131	9606.ENSP00000253408,9606.ENSP00000254079,9606.ENSP00000267484,9606.ENSP00000296755,9606.ENSP00000299198,9606.ENSP00000339001,9606.ENSP00000353508,9606.ENSP00000356213,9606.ENSP00000500990	GFAP,PPP1R1B,RTN1,MAP1B,CKB,TUBB,MAP2,VIP,SNCA
GO Component	GO:0045202	Synapse	14	1168	0.49	0.0155	9606.ENSP00000221166,9606.ENSP00000296755,9606.ENSP00000315130,9606.ENSP00000331210,9606.ENSP00000341911,9606.ENSP00000349588,9606.ENSP00000354111,9606.ENSP00000370719,9606.ENSP00000374069,9606.ENSP00000377195,9606.ENSP00000400459,9606.ENSP00000418572,9606.ENSP00000494750,9606.ENSP00000500990	NEFM,MAP1B,CLU,BCAN,PALM,ANK2,DNAJC5,ITSN1,PTPRN2,DBN1,SNAP91,VAMP2,ACTB,SNCA
GO Component	GO:0099512	Supramolecular fiber	10	687	0.57	0.039	9606.ENSP00000221166,9606.ENSP00000253408,9606.ENSP00000296755,9606.ENSP00000333326,9606.ENSP00000339001,9606.ENSP00000349588,9606.ENSP00000353508,9606.ENSP00000446007,9606.ENSP00000494750,9606.ENSP00000500990	NEFM,GFAP,MAP1B,TUBA8,TUBB,ANK2,MAP2,VIM,ACTB,SNCA
GO Component	GO:0030424	Axon	9	565	0.61	0.0395	9606.ENSP00000221166,9606.ENSP00000296755,9606.ENSP00000341911,9606.ENSP00000353508,9606.ENSP00000377195,9606.ENSP00000379472,9606.ENSP00000446007,9606.ENSP00000494750,9606.ENSP00000500990	NEFM,MAP1B,PALM,MAP2,DBN1,CCK,VIM,ACTB,SNCA
GO Component	GO:0097418	Neurofibrillary tangle	2	5	2.01	0.0395	9606.ENSP00000221166,9606.ENSP00000315130	NEFM,CLU
GO Component	GO:0036477	Somatodendritic compartment	10	720	0.55	0.0443	9606.ENSP00000254079,9606.ENSP00000267484,9606.ENSP00000296755,9606.ENSP00000299198,9606.ENSP00000315130,9606.ENSP00000341911,9606.ENSP00000353508,9606.ENSP00000356213,9606.ENSP00000377195,9606.ENSP00000500990	PPP1R1B,RTN1,MAP1B,CKB,CLU,PALM,MAP2,VIP,DBN1,SNCA
GO Component	GO:0097441	Basal dendrite	2	6	1.93	0.0443	9606.ENSP00000296755,9606.ENSP00000353508	MAP1B,MAP2
GO Component	GO:0005576	Extracellular region	21	2648	0.31	0.0448	9606.ENSP00000215754,9606.ENSP00000216492,9606.ENSP00000218230,9606.ENSP00000219599,9606.ENSP00000220478,9606.ENSP00000248975,9606.ENSP00000264335,9606.ENSP00000299198,9606.ENSP00000304133,9606.ENSP00000315130,9606.ENSP00000331210,9606.ENSP00000339001,9606.ENSP00000356213,9606.ENSP00000357110,9606.ENSP00000368244,9606.ENSP00000379472,9606.ENSP00000446007,9606.ENSP00000478061,9606.ENSP00000480132,…	MIF,CHGA,PCSK1N,CRYM,SCG3,YWHAH,YWHAE,CKB,SCG2,CLU,BCAN,TUBB,VIP,EPB41L2,CHGB,CCK,VIM,MARCKS,NCAM1,ACTB,SNCA
GO Component	GO:0030133	Transport vesicle	7	361	0.69	0.0475	9606.ENSP00000216492,9606.ENSP00000220478,9606.ENSP00000354111,9606.ENSP00000374069,9606.ENSP00000400459,9606.ENSP00000418572,9606.ENSP00000500990	CHGA,SCG3,DNAJC5,PTPRN2,SNAP91,VAMP2,SNCA
STRING clusters	CL:23409	Mixed, incl. Chromogranin A/B/C, and Protein-tyrosine phosphatase receptor IA-2	6	16	1.98	8.19e-07	9606.ENSP00000216492,9606.ENSP00000218230,9606.ENSP00000220478,9606.ENSP00000304133,9606.ENSP00000368244,9606.ENSP00000374069	CHGA,PCSK1N,SCG3,SCG2,CHGB,PTPRN2
STRING clusters	CL:23280	Mixed, incl. Exocytic vesicle membrane, and Acetylcholine Neurotransmitter Release Cycle	8	77	1.42	2.49e-06	9606.ENSP00000216492,9606.ENSP00000218230,9606.ENSP00000220478,9606.ENSP00000304133,9606.ENSP00000354111,9606.ENSP00000368244,9606.ENSP00000374069,9606.ENSP00000418572	CHGA,PCSK1N,SCG3,SCG2,DNAJC5,CHGB,PTPRN2,VAMP2
STRING clusters	CL:23410	Mixed, incl. Chromogranin A/B/C, and Protein localization to secretory granule	5	12	2.03	6.59e-06	9606.ENSP00000216492,9606.ENSP00000218230,9606.ENSP00000220478,9606.ENSP00000304133,9606.ENSP00000368244	CHGA,PCSK1N,SCG3,SCG2,CHGB
STRING clusters	CL:23413	Chromogranin A/B/C, and Enkephalin processing	4	6	2.23	4.79e-05	9606.ENSP00000216492,9606.ENSP00000220478,9606.ENSP00000304133,9606.ENSP00000368244	CHGA,SCG3,SCG2,CHGB
STRING clusters	CL:23458	Mixed, incl. Intermediate filament head, DNA-binding domain, and Oligodendrocyte specification and differentiation, leading to myelin components for CNS	5	37	1.54	0.00051	9606.ENSP00000221166,9606.ENSP00000253408,9606.ENSP00000353508,9606.ENSP00000446007,9606.ENSP00000480132	NEFM,GFAP,MAP2,VIM,NCAM1
STRING clusters	CL:23459	Mixed, incl. Intermediate filament head, DNA-binding domain, and Axonal growth inhibition (RHOA activation)	4	33	1.49	0.0093	9606.ENSP00000221166,9606.ENSP00000253408,9606.ENSP00000353508,9606.ENSP00000446007	NEFM,GFAP,MAP2,VIM
Reactome	HSA-1445148	Translocation of SLC2A4 (GLUT4) to the plasma membrane	5	67	1.28	0.019	9606.ENSP00000248975,9606.ENSP00000264335,9606.ENSP00000333326,9606.ENSP00000418572,9606.ENSP00000494750	YWHAH,YWHAE,TUBA8,VAMP2,ACTB
WikiPathways	WP706	Sudden infant death syndrome (SIDS) susceptibility pathways	6	108	1.15	0.0038	9606.ENSP00000248975,9606.ENSP00000264335,9606.ENSP00000325136,9606.ENSP00000353508,9606.ENSP00000418572,9606.ENSP00000483721	YWHAH,YWHAE,HADHB,MAP2,VAMP2,ADCYAP1R1
TISSUES	BTO:0001484	Nervous system	43	5216	0.32	5.1e-09	9606.ENSP00000215754,9606.ENSP00000216492,9606.ENSP00000218230,9606.ENSP00000219599,9606.ENSP00000220478,9606.ENSP00000221166,9606.ENSP00000248975,9606.ENSP00000253408,9606.ENSP00000254079,9606.ENSP00000264335,9606.ENSP00000267484,9606.ENSP00000294189,9606.ENSP00000296755,9606.ENSP00000299198,9606.ENSP00000304133,9606.ENSP00000315130,9606.ENSP00000325136,9606.ENSP00000331210,9606.ENSP00000333326,…	MIF,CHGA,PCSK1N,CRYM,SCG3,NEFM,YWHAH,GFAP,PPP1R1B,YWHAE,RTN1,RPL29,MAP1B,CKB,SCG2,CLU,HADHB,BCAN,TUBA8,TUBB,PALM,ANK2,MAP2,DNAJC5,VIP,EPB41L2,ALDH4A1,CHGB,ITSN1,PTPRN2,DBN1,CCK,SNAP91,CKMT1A,VAMP2,VIM,MARCKS,NCAM1,CD99L2,PTGES3,ADCYAP1R1,ACTB,SNCA
TISSUES	BTO:0000142	Brain	41	5010	0.32	8.3e-08	9606.ENSP00000215754,9606.ENSP00000216492,9606.ENSP00000218230,9606.ENSP00000219599,9606.ENSP00000220478,9606.ENSP00000221166,9606.ENSP00000248975,9606.ENSP00000253408,9606.ENSP00000254079,9606.ENSP00000264335,9606.ENSP00000267484,9606.ENSP00000294189,9606.ENSP00000296755,9606.ENSP00000299198,9606.ENSP00000304133,9606.ENSP00000315130,9606.ENSP00000325136,9606.ENSP00000331210,9606.ENSP00000333326,…	MIF,CHGA,PCSK1N,CRYM,SCG3,NEFM,YWHAH,GFAP,PPP1R1B,YWHAE,RTN1,RPL29,MAP1B,CKB,SCG2,CLU,HADHB,BCAN,TUBA8,TUBB,PALM,ANK2,MAP2,DNAJC5,EPB41L2,ALDH4A1,CHGB,ITSN1,PTPRN2,DBN1,SNAP91,CKMT1A,VAMP2,VIM,MARCKS,NCAM1,CD99L2,PTGES3,ADCYAP1R1,ACTB,SNCA
TISSUES	BTO:0000282	Head	42	5529	0.29	1.65e-07	9606.ENSP00000215754,9606.ENSP00000216492,9606.ENSP00000218230,9606.ENSP00000219599,9606.ENSP00000220478,9606.ENSP00000221166,9606.ENSP00000248975,9606.ENSP00000253408,9606.ENSP00000254079,9606.ENSP00000264335,9606.ENSP00000267484,9606.ENSP00000294189,9606.ENSP00000296755,9606.ENSP00000299198,9606.ENSP00000304133,9606.ENSP00000315130,9606.ENSP00000325136,9606.ENSP00000331210,9606.ENSP00000333326,…	MIF,CHGA,PCSK1N,CRYM,SCG3,NEFM,YWHAH,GFAP,PPP1R1B,YWHAE,RTN1,RPL29,MAP1B,CKB,SCG2,CLU,HADHB,BCAN,TUBA8,TUBB,PALM,ANK2,MAP2,DNAJC5,EPB41L2,ALDH4A1,CHGB,ITSN1,PTPRN2,DBN1,SNAP91,CKMT1A,VAMP2,VIM,MARCKS,NCAM1,CD99L2,BCL2L13,PTGES3,ADCYAP1R1,ACTB,SNCA
TISSUES	BTO:0000146	Brain stem	15	543	0.85	7.07e-07	9606.ENSP00000216492,9606.ENSP00000220478,9606.ENSP00000253408,9606.ENSP00000294189,9606.ENSP00000299198,9606.ENSP00000304133,9606.ENSP00000349588,9606.ENSP00000354111,9606.ENSP00000368244,9606.ENSP00000400459,9606.ENSP00000406577,9606.ENSP00000418572,9606.ENSP00000482075,9606.ENSP00000483721,9606.ENSP00000500990	CHGA,SCG3,GFAP,RPL29,CKB,SCG2,ANK2,DNAJC5,CHGB,SNAP91,CKMT1A,VAMP2,PTGES3,ADCYAP1R1,SNCA
TISSUES	BTO:0001311	Corpus striatum	8	109	1.27	5.69e-06	9606.ENSP00000253408,9606.ENSP00000254079,9606.ENSP00000264335,9606.ENSP00000304133,9606.ENSP00000333326,9606.ENSP00000446007,9606.ENSP00000482075,9606.ENSP00000500990	GFAP,PPP1R1B,YWHAE,SCG2,TUBA8,VIM,PTGES3,SNCA
TISSUES	BTO:0000255	Brain cell line	9	166	1.14	6.78e-06	9606.ENSP00000221166,9606.ENSP00000253408,9606.ENSP00000296755,9606.ENSP00000299198,9606.ENSP00000339001,9606.ENSP00000377195,9606.ENSP00000446007,9606.ENSP00000494750,9606.ENSP00000500990	NEFM,GFAP,MAP1B,CKB,TUBB,DBN1,VIM,ACTB,SNCA
TISSUES	BTO:0000672	Hindbrain	13	464	0.85	6.78e-06	9606.ENSP00000216492,9606.ENSP00000220478,9606.ENSP00000294189,9606.ENSP00000299198,9606.ENSP00000304133,9606.ENSP00000354111,9606.ENSP00000368244,9606.ENSP00000400459,9606.ENSP00000406577,9606.ENSP00000418572,9606.ENSP00000482075,9606.ENSP00000483721,9606.ENSP00000500990	CHGA,SCG3,RPL29,CKB,SCG2,DNAJC5,CHGB,SNAP91,CKMT1A,VAMP2,PTGES3,ADCYAP1R1,SNCA
TISSUES	BTO:0000202	Sense organ	16	820	0.7	1.26e-05	9606.ENSP00000215754,9606.ENSP00000219599,9606.ENSP00000221166,9606.ENSP00000253408,9606.ENSP00000299198,9606.ENSP00000315130,9606.ENSP00000325136,9606.ENSP00000339001,9606.ENSP00000349588,9606.ENSP00000357110,9606.ENSP00000364490,9606.ENSP00000377195,9606.ENSP00000446007,9606.ENSP00000478061,9606.ENSP00000480836,9606.ENSP00000494750	MIF,CRYM,NEFM,GFAP,CKB,CLU,HADHB,TUBB,ANK2,EPB41L2,ALDH4A1,DBN1,VIM,MARCKS,BCL2L13,ACTB
TISSUES	BTO:0000233	Cerebral cortex	17	950	0.66	1.3e-05	9606.ENSP00000253408,9606.ENSP00000254079,9606.ENSP00000264335,9606.ENSP00000296755,9606.ENSP00000299198,9606.ENSP00000304133,9606.ENSP00000315130,9606.ENSP00000331210,9606.ENSP00000333326,9606.ENSP00000354111,9606.ENSP00000364490,9606.ENSP00000446007,9606.ENSP00000480322,9606.ENSP00000482075,9606.ENSP00000483721,9606.ENSP00000494750,9606.ENSP00000500990	GFAP,PPP1R1B,YWHAE,MAP1B,CKB,SCG2,CLU,BCAN,TUBA8,DNAJC5,ALDH4A1,VIM,CD99L2,PTGES3,ADCYAP1R1,ACTB,SNCA
TISSUES	BTO:0000232	Cerebellum	12	430	0.85	1.79e-05	9606.ENSP00000216492,9606.ENSP00000220478,9606.ENSP00000294189,9606.ENSP00000299198,9606.ENSP00000304133,9606.ENSP00000354111,9606.ENSP00000368244,9606.ENSP00000400459,9606.ENSP00000406577,9606.ENSP00000418572,9606.ENSP00000482075,9606.ENSP00000483721	CHGA,SCG3,RPL29,CKB,SCG2,DNAJC5,CHGB,SNAP91,CKMT1A,VAMP2,PTGES3,ADCYAP1R1
TISSUES	BTO:0000439	Eye	14	632	0.75	1.79e-05	9606.ENSP00000215754,9606.ENSP00000219599,9606.ENSP00000221166,9606.ENSP00000253408,9606.ENSP00000299198,9606.ENSP00000315130,9606.ENSP00000339001,9606.ENSP00000349588,9606.ENSP00000357110,9606.ENSP00000364490,9606.ENSP00000377195,9606.ENSP00000446007,9606.ENSP00000480836,9606.ENSP00000494750	MIF,CRYM,NEFM,GFAP,CKB,CLU,TUBB,ANK2,EPB41L2,ALDH4A1,DBN1,VIM,BCL2L13,ACTB
TISSUES	BTO:0000478	Forebrain	19	1271	0.58	1.79e-05	9606.ENSP00000220478,9606.ENSP00000253408,9606.ENSP00000254079,9606.ENSP00000264335,9606.ENSP00000296755,9606.ENSP00000299198,9606.ENSP00000304133,9606.ENSP00000315130,9606.ENSP00000325136,9606.ENSP00000331210,9606.ENSP00000333326,9606.ENSP00000354111,9606.ENSP00000364490,9606.ENSP00000446007,9606.ENSP00000480322,9606.ENSP00000482075,9606.ENSP00000483721,9606.ENSP00000494750,9606.ENSP00000500990	SCG3,GFAP,PPP1R1B,YWHAE,MAP1B,CKB,SCG2,CLU,HADHB,BCAN,TUBA8,DNAJC5,ALDH4A1,VIM,CD99L2,PTGES3,ADCYAP1R1,ACTB,SNCA
TISSUES	BTO:0000484	Frontal lobe	7	90	1.3	1.79e-05	9606.ENSP00000253408,9606.ENSP00000254079,9606.ENSP00000296755,9606.ENSP00000299198,9606.ENSP00000315130,9606.ENSP00000494750,9606.ENSP00000500990	GFAP,PPP1R1B,MAP1B,CKB,CLU,ACTB,SNCA
TISSUES	BTO:0000522	Gland	38	5260	0.27	2.12e-05	9606.ENSP00000215754,9606.ENSP00000216492,9606.ENSP00000218230,9606.ENSP00000219599,9606.ENSP00000220478,9606.ENSP00000221166,9606.ENSP00000248975,9606.ENSP00000253408,9606.ENSP00000264335,9606.ENSP00000267484,9606.ENSP00000294189,9606.ENSP00000296755,9606.ENSP00000299198,9606.ENSP00000304133,9606.ENSP00000315130,9606.ENSP00000325136,9606.ENSP00000339001,9606.ENSP00000349588,9606.ENSP00000353508,…	MIF,CHGA,PCSK1N,CRYM,SCG3,NEFM,YWHAH,GFAP,YWHAE,RTN1,RPL29,MAP1B,CKB,SCG2,CLU,HADHB,TUBB,ANK2,MAP2,DNAJC5,VIP,EPB41L2,ALDH4A1,CHGB,ITSN1,PTPRN2,DBN1,CCK,VAMP2,MRPS30,VIM,MARCKS,NCAM1,CD99L2,BCL2L13,PTGES3,ADCYAP1R1,ACTB
TISSUES	BTO:0000925	Nerve	7	100	1.25	2.13e-05	9606.ENSP00000253408,9606.ENSP00000254079,9606.ENSP00000315130,9606.ENSP00000379472,9606.ENSP00000446007,9606.ENSP00000494750,9606.ENSP00000500990	GFAP,PPP1R1B,CLU,CCK,VIM,ACTB,SNCA
TISSUES	BTO:0001073	Hypophysis	7	107	1.22	3.12e-05	9606.ENSP00000216492,9606.ENSP00000220478,9606.ENSP00000304133,9606.ENSP00000354111,9606.ENSP00000368244,9606.ENSP00000482075,9606.ENSP00000483721	CHGA,SCG3,SCG2,DNAJC5,CHGB,PTGES3,ADCYAP1R1
TISSUES	BTO:0000131	Blood plasma	11	392	0.86	3.4e-05	9606.ENSP00000215754,9606.ENSP00000248975,9606.ENSP00000264335,9606.ENSP00000267484,9606.ENSP00000296755,9606.ENSP00000315130,9606.ENSP00000325136,9606.ENSP00000354111,9606.ENSP00000377195,9606.ENSP00000482075,9606.ENSP00000494750	MIF,YWHAH,YWHAE,RTN1,MAP1B,CLU,HADHB,DNAJC5,DBN1,PTGES3,ACTB
TISSUES	BTO:0000293	Occipital lobe	5	34	1.57	4.16e-05	9606.ENSP00000253408,9606.ENSP00000296755,9606.ENSP00000299198,9606.ENSP00000315130,9606.ENSP00000494750	GFAP,MAP1B,CKB,CLU,ACTB
TISSUES	BTO:0000132	Blood platelet	10	332	0.89	6.28e-05	9606.ENSP00000215754,9606.ENSP00000248975,9606.ENSP00000264335,9606.ENSP00000296755,9606.ENSP00000315130,9606.ENSP00000325136,9606.ENSP00000354111,9606.ENSP00000377195,9606.ENSP00000482075,9606.ENSP00000494750	MIF,YWHAH,YWHAE,MAP1B,CLU,HADHB,DNAJC5,DBN1,PTGES3,ACTB
TISSUES	BTO:0000089	Blood	18	1389	0.52	0.00023	9606.ENSP00000215754,9606.ENSP00000248975,9606.ENSP00000253408,9606.ENSP00000264335,9606.ENSP00000267484,9606.ENSP00000294189,9606.ENSP00000296755,9606.ENSP00000315130,9606.ENSP00000325136,9606.ENSP00000354111,9606.ENSP00000357110,9606.ENSP00000377195,9606.ENSP00000418572,9606.ENSP00000446007,9606.ENSP00000480132,9606.ENSP00000480322,9606.ENSP00000482075,9606.ENSP00000494750	MIF,YWHAH,GFAP,YWHAE,RTN1,RPL29,MAP1B,CLU,HADHB,DNAJC5,EPB41L2,DBN1,VAMP2,VIM,NCAM1,CD99L2,PTGES3,ACTB
TISSUES	BTO:0000497	Ganglion	11	485	0.76	0.00023	9606.ENSP00000253408,9606.ENSP00000254079,9606.ENSP00000264335,9606.ENSP00000299198,9606.ENSP00000304133,9606.ENSP00000315130,9606.ENSP00000333326,9606.ENSP00000446007,9606.ENSP00000480322,9606.ENSP00000482075,9606.ENSP00000500990	GFAP,PPP1R1B,YWHAE,CKB,SCG2,CLU,TUBA8,VIM,CD99L2,PTGES3,SNCA
TISSUES	BTO:0001488	Endocrine gland	35	4886	0.26	0.00023	9606.ENSP00000215754,9606.ENSP00000216492,9606.ENSP00000218230,9606.ENSP00000219599,9606.ENSP00000220478,9606.ENSP00000248975,9606.ENSP00000253408,9606.ENSP00000264335,9606.ENSP00000294189,9606.ENSP00000296755,9606.ENSP00000299198,9606.ENSP00000304133,9606.ENSP00000315130,9606.ENSP00000325136,9606.ENSP00000339001,9606.ENSP00000349588,9606.ENSP00000353508,9606.ENSP00000354111,9606.ENSP00000356213,…	MIF,CHGA,PCSK1N,CRYM,SCG3,YWHAH,GFAP,YWHAE,RPL29,MAP1B,CKB,SCG2,CLU,HADHB,TUBB,ANK2,MAP2,DNAJC5,VIP,EPB41L2,ALDH4A1,CHGB,ITSN1,PTPRN2,DBN1,CCK,VAMP2,VIM,MARCKS,NCAM1,CD99L2,BCL2L13,PTGES3,ADCYAP1R1,ACTB
TISSUES	BTO:0001491	Viscus	32	4129	0.3	0.00023	9606.ENSP00000215754,9606.ENSP00000216492,9606.ENSP00000218230,9606.ENSP00000219599,9606.ENSP00000221166,9606.ENSP00000248975,9606.ENSP00000253408,9606.ENSP00000254079,9606.ENSP00000264335,9606.ENSP00000294189,9606.ENSP00000296755,9606.ENSP00000299198,9606.ENSP00000315130,9606.ENSP00000325136,9606.ENSP00000339001,9606.ENSP00000349588,9606.ENSP00000353508,9606.ENSP00000354111,9606.ENSP00000356213,…	MIF,CHGA,PCSK1N,CRYM,NEFM,YWHAH,GFAP,PPP1R1B,YWHAE,RPL29,MAP1B,CKB,CLU,HADHB,TUBB,ANK2,MAP2,DNAJC5,VIP,EPB41L2,ALDH4A1,CHGB,ITSN1,PTPRN2,CCK,CKMT1A,VIM,MARCKS,NCAM1,PTGES3,ACTB,SNCA
TISSUES	BTO:0000418	Neostriatum	6	98	1.19	0.00025	9606.ENSP00000254079,9606.ENSP00000264335,9606.ENSP00000304133,9606.ENSP00000333326,9606.ENSP00000482075,9606.ENSP00000500990	PPP1R1B,YWHAE,SCG2,TUBA8,PTGES3,SNCA
TISSUES	BTO:0000235	Basal ganglion	10	448	0.76	0.00069	9606.ENSP00000253408,9606.ENSP00000254079,9606.ENSP00000264335,9606.ENSP00000299198,9606.ENSP00000304133,9606.ENSP00000333326,9606.ENSP00000446007,9606.ENSP00000480322,9606.ENSP00000482075,9606.ENSP00000500990	GFAP,PPP1R1B,YWHAE,CKB,SCG2,TUBA8,VIM,CD99L2,PTGES3,SNCA
TISSUES	BTO:0001279	Spinal cord	7	185	0.98	0.00069	9606.ENSP00000216492,9606.ENSP00000218230,9606.ENSP00000253408,9606.ENSP00000315130,9606.ENSP00000331210,9606.ENSP00000446007,9606.ENSP00000494750	CHGA,PCSK1N,GFAP,CLU,BCAN,VIM,ACTB
TISSUES	BTO:0003914	Interstitial cell of Cajal	7	184	0.99	0.00069	9606.ENSP00000219599,9606.ENSP00000264335,9606.ENSP00000296755,9606.ENSP00000299198,9606.ENSP00000339001,9606.ENSP00000446007,9606.ENSP00000494750	CRYM,YWHAE,MAP1B,CKB,TUBB,VIM,ACTB
TISSUES	BTO:0001001	Parietal lobe	4	33	1.49	0.0009	9606.ENSP00000253408,9606.ENSP00000299198,9606.ENSP00000315130,9606.ENSP00000494750	GFAP,CKB,CLU,ACTB
TISSUES	BTO:0000988	Pancreas	10	474	0.73	0.00095	9606.ENSP00000216492,9606.ENSP00000218230,9606.ENSP00000294189,9606.ENSP00000315130,9606.ENSP00000353508,9606.ENSP00000368244,9606.ENSP00000374069,9606.ENSP00000379472,9606.ENSP00000446007,9606.ENSP00000494750	CHGA,PCSK1N,RPL29,CLU,MAP2,CHGB,PTPRN2,CCK,VIM,ACTB
TISSUES	BTO:0002250	Nucleus lentiformis	3	10	1.88	0.0011	9606.ENSP00000253408,9606.ENSP00000446007,9606.ENSP00000500990	GFAP,VIM,SNCA
TISSUES	BTO:0000421	Connective tissue	12	734	0.62	0.0013	9606.ENSP00000219599,9606.ENSP00000254079,9606.ENSP00000264335,9606.ENSP00000296755,9606.ENSP00000299198,9606.ENSP00000315130,9606.ENSP00000325136,9606.ENSP00000339001,9606.ENSP00000364490,9606.ENSP00000377195,9606.ENSP00000446007,9606.ENSP00000494750	CRYM,PPP1R1B,YWHAE,MAP1B,CKB,CLU,HADHB,TUBB,ALDH4A1,DBN1,VIM,ACTB
TISSUES	BTO:0001175	Retina	7	220	0.91	0.0017	9606.ENSP00000219599,9606.ENSP00000221166,9606.ENSP00000253408,9606.ENSP00000339001,9606.ENSP00000349588,9606.ENSP00000357110,9606.ENSP00000364490	CRYM,NEFM,GFAP,TUBB,ANK2,EPB41L2,ALDH4A1
TISSUES	BTO:0000237	Cerebrospinal fluid	4	44	1.37	0.0022	9606.ENSP00000216492,9606.ENSP00000218230,9606.ENSP00000315130,9606.ENSP00000331210	CHGA,PCSK1N,CLU,BCAN
TISSUES	BTO:0000345	Digestive gland	22	2460	0.36	0.0028	9606.ENSP00000215754,9606.ENSP00000216492,9606.ENSP00000218230,9606.ENSP00000248975,9606.ENSP00000264335,9606.ENSP00000294189,9606.ENSP00000296755,9606.ENSP00000315130,9606.ENSP00000325136,9606.ENSP00000339001,9606.ENSP00000349588,9606.ENSP00000353508,9606.ENSP00000354111,9606.ENSP00000364490,9606.ENSP00000368244,9606.ENSP00000374069,9606.ENSP00000379472,9606.ENSP00000446007,9606.ENSP00000478061,…	MIF,CHGA,PCSK1N,YWHAH,YWHAE,RPL29,MAP1B,CLU,HADHB,TUBB,ANK2,MAP2,DNAJC5,ALDH4A1,CHGB,PTPRN2,CCK,VIM,MARCKS,NCAM1,PTGES3,ACTB
TISSUES	BTO:0000445	Cerebral lobe	11	673	0.62	0.0028	9606.ENSP00000253408,9606.ENSP00000254079,9606.ENSP00000296755,9606.ENSP00000299198,9606.ENSP00000315130,9606.ENSP00000354111,9606.ENSP00000364490,9606.ENSP00000480322,9606.ENSP00000483721,9606.ENSP00000494750,9606.ENSP00000500990	GFAP,PPP1R1B,MAP1B,CKB,CLU,DNAJC5,ALDH4A1,CD99L2,ADCYAP1R1,ACTB,SNCA
TISSUES	BTO:0002807	Prefrontal cortex	3	16	1.68	0.003	9606.ENSP00000253408,9606.ENSP00000254079,9606.ENSP00000315130	GFAP,PPP1R1B,CLU
TISSUES	BTO:0002506	Enteric nervous system	2	3	2.23	0.0082	9606.ENSP00000356213,9606.ENSP00000500990	VIP,SNCA
TISSUES	BTO:0004833	Large cell neuroendocrine carcinoma cell	2	3	2.23	0.0082	9606.ENSP00000216492,9606.ENSP00000480132	CHGA,NCAM1
TISSUES	BTO:0001487	Adipose tissue	5	134	0.98	0.0102	9606.ENSP00000254079,9606.ENSP00000325136,9606.ENSP00000364490,9606.ENSP00000446007,9606.ENSP00000494750	PPP1R1B,HADHB,ALDH4A1,VIM,ACTB
TISSUES	BTO:0000342	Diencephalon	7	310	0.76	0.0104	9606.ENSP00000220478,9606.ENSP00000253408,9606.ENSP00000315130,9606.ENSP00000325136,9606.ENSP00000446007,9606.ENSP00000480322,9606.ENSP00000500990	SCG3,GFAP,CLU,HADHB,VIM,CD99L2,SNCA
TISSUES	BTO:0000763	Lung	13	1102	0.48	0.0117	9606.ENSP00000215754,9606.ENSP00000264335,9606.ENSP00000267484,9606.ENSP00000294189,9606.ENSP00000296755,9606.ENSP00000299198,9606.ENSP00000339001,9606.ENSP00000364490,9606.ENSP00000370719,9606.ENSP00000446007,9606.ENSP00000480322,9606.ENSP00000482075,9606.ENSP00000494750	MIF,YWHAE,RTN1,RPL29,MAP1B,CKB,TUBB,ALDH4A1,ITSN1,VIM,CD99L2,PTGES3,ACTB
TISSUES	BTO:0001365	Thalamus	5	149	0.93	0.0154	9606.ENSP00000220478,9606.ENSP00000253408,9606.ENSP00000446007,9606.ENSP00000480322,9606.ENSP00000500990	SCG3,GFAP,VIM,CD99L2,SNCA
TISSUES	BTO:0001489	Whole body	45	9319	0.09	0.0154	9606.ENSP00000215754,9606.ENSP00000216492,9606.ENSP00000218230,9606.ENSP00000219599,9606.ENSP00000220478,9606.ENSP00000221166,9606.ENSP00000248975,9606.ENSP00000253408,9606.ENSP00000254079,9606.ENSP00000264335,9606.ENSP00000267484,9606.ENSP00000294189,9606.ENSP00000296755,9606.ENSP00000299198,9606.ENSP00000304133,9606.ENSP00000315130,9606.ENSP00000325136,9606.ENSP00000331210,9606.ENSP00000333326,…	MIF,CHGA,PCSK1N,CRYM,SCG3,NEFM,YWHAH,GFAP,PPP1R1B,YWHAE,RTN1,RPL29,MAP1B,CKB,SCG2,CLU,HADHB,BCAN,TUBA8,TUBB,PALM,ANK2,MAP2,DNAJC5,VIP,EPB41L2,ALDH4A1,CHGB,ITSN1,PTPRN2,DBN1,CCK,SNAP91,CKMT1A,VAMP2,MRPS30,VIM,MARCKS,NCAM1,CD99L2,BCL2L13,PTGES3,ADCYAP1R1,ACTB,SNCA
TISSUES	BTO:0000368	Ear	3	33	1.37	0.0169	9606.ENSP00000446007,9606.ENSP00000478061,9606.ENSP00000494750	VIM,MARCKS,ACTB
TISSUES	BTO:0000058	Alimentary canal	15	1491	0.41	0.0178	9606.ENSP00000216492,9606.ENSP00000219599,9606.ENSP00000254079,9606.ENSP00000264335,9606.ENSP00000296755,9606.ENSP00000299198,9606.ENSP00000315130,9606.ENSP00000325136,9606.ENSP00000339001,9606.ENSP00000356213,9606.ENSP00000406577,9606.ENSP00000446007,9606.ENSP00000482075,9606.ENSP00000494750,9606.ENSP00000500990	CHGA,CRYM,PPP1R1B,YWHAE,MAP1B,CKB,CLU,HADHB,TUBB,VIP,CKMT1A,VIM,PTGES3,ACTB,SNCA
TISSUES	BTO:0001486	Skeletal system	12	1005	0.48	0.0178	9606.ENSP00000216492,9606.ENSP00000218230,9606.ENSP00000315130,9606.ENSP00000325136,9606.ENSP00000331210,9606.ENSP00000333326,9606.ENSP00000370719,9606.ENSP00000377195,9606.ENSP00000446007,9606.ENSP00000480132,9606.ENSP00000480322,9606.ENSP00000494750	CHGA,PCSK1N,CLU,HADHB,BCAN,TUBA8,ITSN1,DBN1,VIM,NCAM1,CD99L2,ACTB
TISSUES	BTO:0001967	Cervical cancer cell line	2	6	1.93	0.0181	9606.ENSP00000379472,9606.ENSP00000494750	CCK,ACTB
TISSUES	BTO:0002246	Globus pallidus	2	6	1.93	0.0181	9606.ENSP00000446007,9606.ENSP00000500990	VIM,SNCA
TISSUES	BTO:0000203	Respiratory system	14	1342	0.43	0.0186	9606.ENSP00000215754,9606.ENSP00000264335,9606.ENSP00000267484,9606.ENSP00000294189,9606.ENSP00000296755,9606.ENSP00000299198,9606.ENSP00000339001,9606.ENSP00000364490,9606.ENSP00000368244,9606.ENSP00000370719,9606.ENSP00000446007,9606.ENSP00000480322,9606.ENSP00000482075,9606.ENSP00000494750	MIF,YWHAE,RTN1,RPL29,MAP1B,CKB,TUBB,ALDH4A1,CHGB,ITSN1,VIM,CD99L2,PTGES3,ACTB
TISSUES	BTO:0000794	Pancreatic cancer cell line	3	37	1.32	0.0201	9606.ENSP00000216492,9606.ENSP00000356213,9606.ENSP00000379472	CHGA,VIP,CCK
TISSUES	BTO:0000049	Adrenal medulla	2	7	1.86	0.0206	9606.ENSP00000216492,9606.ENSP00000368244	CHGA,CHGB
TISSUES	BTO:0000211	Caudate nucleus	4	92	1.05	0.0206	9606.ENSP00000264335,9606.ENSP00000304133,9606.ENSP00000333326,9606.ENSP00000482075	YWHAE,SCG2,TUBA8,PTGES3
TISSUES	BTO:0000759	Liver	16	1849	0.34	0.0473	9606.ENSP00000215754,9606.ENSP00000216492,9606.ENSP00000248975,9606.ENSP00000264335,9606.ENSP00000294189,9606.ENSP00000296755,9606.ENSP00000315130,9606.ENSP00000325136,9606.ENSP00000339001,9606.ENSP00000349588,9606.ENSP00000364490,9606.ENSP00000446007,9606.ENSP00000478061,9606.ENSP00000480132,9606.ENSP00000482075,9606.ENSP00000494750	MIF,CHGA,YWHAH,YWHAE,RPL29,MAP1B,CLU,HADHB,TUBB,ANK2,ALDH4A1,VIM,MARCKS,NCAM1,PTGES3,ACTB
TISSUES	BTO:0000140	Bone	4	119	0.93	0.049	9606.ENSP00000315130,9606.ENSP00000377195,9606.ENSP00000446007,9606.ENSP00000494750	CLU,DBN1,VIM,ACTB
COMPARTMENTS	GOCC:0030054	Cell junction	14	908	0.6	0.0106	9606.ENSP00000221166,9606.ENSP00000264335,9606.ENSP00000349588,9606.ENSP00000354111,9606.ENSP00000357110,9606.ENSP00000370719,9606.ENSP00000374069,9606.ENSP00000400459,9606.ENSP00000418572,9606.ENSP00000446007,9606.ENSP00000478061,9606.ENSP00000480322,9606.ENSP00000494750,9606.ENSP00000500990	NEFM,YWHAE,ANK2,DNAJC5,EPB41L2,ITSN1,PTPRN2,SNAP91,VAMP2,VIM,MARCKS,CD99L2,ACTB,SNCA
COMPARTMENTS	GOCC:0042583	Chromaffin granule	3	9	1.93	0.0106	9606.ENSP00000216492,9606.ENSP00000315130,9606.ENSP00000354111	CHGA,CLU,DNAJC5
COMPARTMENTS	GOCC:0097440	Apical dendrite	3	10	1.88	0.0106	9606.ENSP00000296755,9606.ENSP00000315130,9606.ENSP00000353508	MAP1B,CLU,MAP2
COMPARTMENTS	GOCC:0098793	Presynapse	7	168	1.03	0.0106	9606.ENSP00000354111,9606.ENSP00000370719,9606.ENSP00000374069,9606.ENSP00000400459,9606.ENSP00000418572,9606.ENSP00000494750,9606.ENSP00000500990	DNAJC5,ITSN1,PTPRN2,SNAP91,VAMP2,ACTB,SNCA
COMPARTMENTS	GOCC:0099503	Secretory vesicle	11	629	0.65	0.0119	9606.ENSP00000215754,9606.ENSP00000216492,9606.ENSP00000220478,9606.ENSP00000304133,9606.ENSP00000315130,9606.ENSP00000339001,9606.ENSP00000354111,9606.ENSP00000374069,9606.ENSP00000400459,9606.ENSP00000418572,9606.ENSP00000500990	MIF,CHGA,SCG3,SCG2,CLU,TUBB,DNAJC5,PTPRN2,SNAP91,VAMP2,SNCA
COMPARTMENTS	GOCC:0005576	Extracellular region	15	1218	0.5	0.0134	9606.ENSP00000215754,9606.ENSP00000216492,9606.ENSP00000264335,9606.ENSP00000304133,9606.ENSP00000315130,9606.ENSP00000331210,9606.ENSP00000339001,9606.ENSP00000356213,9606.ENSP00000368244,9606.ENSP00000379472,9606.ENSP00000446007,9606.ENSP00000478061,9606.ENSP00000480132,9606.ENSP00000494750,9606.ENSP00000500990	MIF,CHGA,YWHAE,SCG2,CLU,BCAN,TUBB,VIP,CHGB,CCK,VIM,MARCKS,NCAM1,ACTB,SNCA
COMPARTMENTS	GOCC:0030141	Secretory granule	10	557	0.66	0.0134	9606.ENSP00000215754,9606.ENSP00000216492,9606.ENSP00000220478,9606.ENSP00000304133,9606.ENSP00000315130,9606.ENSP00000339001,9606.ENSP00000354111,9606.ENSP00000374069,9606.ENSP00000418572,9606.ENSP00000500990	MIF,CHGA,SCG3,SCG2,CLU,TUBB,DNAJC5,PTPRN2,VAMP2,SNCA
COMPARTMENTS	GOCC:0099512	Supramolecular fiber	9	421	0.74	0.0134	9606.ENSP00000221166,9606.ENSP00000253408,9606.ENSP00000296755,9606.ENSP00000339001,9606.ENSP00000349588,9606.ENSP00000353508,9606.ENSP00000446007,9606.ENSP00000494750,9606.ENSP00000500990	NEFM,GFAP,MAP1B,TUBB,ANK2,MAP2,VIM,ACTB,SNCA
COMPARTMENTS	GOCC:0005737	Cytoplasm	38	6410	0.18	0.0149	9606.ENSP00000215754,9606.ENSP00000216492,9606.ENSP00000219599,9606.ENSP00000220478,9606.ENSP00000221166,9606.ENSP00000248975,9606.ENSP00000253408,9606.ENSP00000254079,9606.ENSP00000264335,9606.ENSP00000267484,9606.ENSP00000294189,9606.ENSP00000296755,9606.ENSP00000299198,9606.ENSP00000304133,9606.ENSP00000315130,9606.ENSP00000325136,9606.ENSP00000331210,9606.ENSP00000339001,9606.ENSP00000349588,…	MIF,CHGA,CRYM,SCG3,NEFM,YWHAH,GFAP,PPP1R1B,YWHAE,RTN1,RPL29,MAP1B,CKB,SCG2,CLU,HADHB,BCAN,TUBB,ANK2,MAP2,DNAJC5,EPB41L2,ALDH4A1,CHGB,ITSN1,PTPRN2,DBN1,CCK,SNAP91,CKMT1A,VAMP2,MRPS30,VIM,NCAM1,BCL2L13,PTGES3,ACTB,SNCA
COMPARTMENTS	GOCC:0005829	Cytosol	22	2650	0.33	0.0309	9606.ENSP00000215754,9606.ENSP00000219599,9606.ENSP00000248975,9606.ENSP00000253408,9606.ENSP00000254079,9606.ENSP00000264335,9606.ENSP00000294189,9606.ENSP00000296755,9606.ENSP00000299198,9606.ENSP00000315130,9606.ENSP00000339001,9606.ENSP00000349588,9606.ENSP00000354111,9606.ENSP00000357110,9606.ENSP00000364490,9606.ENSP00000370719,9606.ENSP00000418572,9606.ENSP00000446007,9606.ENSP00000480132,…	MIF,CRYM,YWHAH,GFAP,PPP1R1B,YWHAE,RPL29,MAP1B,CKB,CLU,TUBB,ANK2,DNAJC5,EPB41L2,ALDH4A1,ITSN1,VAMP2,VIM,NCAM1,PTGES3,ACTB,SNCA
COMPARTMENTS	GOCC:0097441	Basal dendrite	2	3	2.23	0.0309	9606.ENSP00000296755,9606.ENSP00000353508	MAP1B,MAP2
COMPARTMENTS	GOCC:0099513	Polymeric cytoskeletal fiber	7	294	0.78	0.0309	9606.ENSP00000221166,9606.ENSP00000253408,9606.ENSP00000296755,9606.ENSP00000339001,9606.ENSP00000353508,9606.ENSP00000446007,9606.ENSP00000494750	NEFM,GFAP,MAP1B,TUBB,MAP2,VIM,ACTB
COMPARTMENTS	GOCC:0140224	SLAC complex	2	3	2.23	0.0309	9606.ENSP00000379472,9606.ENSP00000494750	CCK,ACTB
COMPARTMENTS	GOCC:0045202	Synapse	8	438	0.67	0.0445	9606.ENSP00000221166,9606.ENSP00000354111,9606.ENSP00000370719,9606.ENSP00000374069,9606.ENSP00000400459,9606.ENSP00000418572,9606.ENSP00000494750,9606.ENSP00000500990	NEFM,DNAJC5,ITSN1,PTPRN2,SNAP91,VAMP2,ACTB,SNCA
UniProt Keywords	KW-0165	Cleavage on pair of basic residues	7	130	1.14	0.0006	9606.ENSP00000216492,9606.ENSP00000218230,9606.ENSP00000220478,9606.ENSP00000304133,9606.ENSP00000356213,9606.ENSP00000368244,9606.ENSP00000379472	CHGA,PCSK1N,SCG3,SCG2,VIP,CHGB,CCK
UniProt Keywords	KW-0765	Sulfation	4	36	1.45	0.0056	9606.ENSP00000216492,9606.ENSP00000304133,9606.ENSP00000368244,9606.ENSP00000379472	CHGA,SCG2,CHGB,CCK
UniProt Keywords	KW-0027	Amidation	3	14	1.74	0.0081	9606.ENSP00000216492,9606.ENSP00000356213,9606.ENSP00000379472	CHGA,VIP,CCK
UniProt Keywords	KW-0964	Secreted	12	827	0.57	0.0106	9606.ENSP00000215754,9606.ENSP00000216492,9606.ENSP00000218230,9606.ENSP00000220478,9606.ENSP00000304133,9606.ENSP00000315130,9606.ENSP00000331210,9606.ENSP00000356213,9606.ENSP00000368244,9606.ENSP00000379472,9606.ENSP00000480132,9606.ENSP00000500990	MIF,CHGA,PCSK1N,SCG3,SCG2,CLU,BCAN,VIP,CHGB,CCK,NCAM1,SNCA
Pfam	PF01271	Granin (chromogranin or secretogranin)	3	3	2.41	0.003	9606.ENSP00000216492,9606.ENSP00000304133,9606.ENSP00000368244	CHGA,SCG2,CHGB
Pfam	PF04732	Intermediate filament head (DNA binding) region	3	7	2.04	0.0089	9606.ENSP00000221166,9606.ENSP00000253408,9606.ENSP00000446007	NEFM,GFAP,VIM
InterPro	IPR001990	Chromogranin A/B/C	3	3	2.41	0.0079	9606.ENSP00000216492,9606.ENSP00000304133,9606.ENSP00000368244	CHGA,SCG2,CHGB
InterPro	IPR018054	Chromogranin, conserved site	3	3	2.41	0.0079	9606.ENSP00000216492,9606.ENSP00000304133,9606.ENSP00000368244	CHGA,SCG2,CHGB
InterPro	IPR006821	Intermediate filament head, DNA-binding domain	3	7	2.04	0.0157	9606.ENSP00000221166,9606.ENSP00000253408,9606.ENSP00000446007	NEFM,GFAP,VIM
