# Supplementary material for: Interrogation of the human cortical peptidome uncovers cell-type specific signatures of cognitive resilience against Alzheimer’s disease
Source: Sci Rep. 2024 Mar 26;14:7161. doi: 10.1038/s41598-024-57104-z (PMC10966065; doi:10.1038/s41598-024-57104-z)
Supplement: Supplementary file 8 — Supplementary Table 5. [file 41598_2024_57104_MOESM8_ESM.xlsx]

## Sheet: Sheet 1
enrichment.all (10)
#category	term ID	term description	observed gene count	background gene count	strength	false discovery rate	matching proteins in your network (IDs)	matching proteins in your network (labels)
GO Component	GO:0043025	Neuronal cell body	5	413	1.15	0.0247	9606.ENSP00000249330,9606.ENSP00000287641,9606.ENSP00000321106,9606.ENSP00000353508,9606.ENSP00000394071	VGF,SST,TAC1,MAP2,GDI1
COMPARTMENTS	GOCC:0150002	Distal dendrite	2	4	2.77	0.0224	9606.ENSP00000287641,9606.ENSP00000353508	SST,MAP2
COMPARTMENTS	GOCC:0044292	Dendrite terminus	2	10	2.37	0.0492	9606.ENSP00000287641,9606.ENSP00000353508	SST,MAP2
UniProt Keywords	KW-0027	Amidation	3	14	2.4	0.0002	9606.ENSP00000249330,9606.ENSP00000287641,9606.ENSP00000321106	VGF,SST,TAC1
