# Supplementary material for: Interrogation of the human cortical peptidome uncovers cell-type specific signatures of cognitive resilience against Alzheimer’s disease
Source: Sci Rep. 2024 Mar 26;14:7161. doi: 10.1038/s41598-024-57104-z (PMC10966065; doi:10.1038/s41598-024-57104-z)
Supplement: Supplementary file 9 — Supplementary Table 6. [file 41598_2024_57104_MOESM9_ESM.xlsx]

## Sheet: Sheet 1
enrichment.all (11)
#category	term ID	term description	observed gene count	background gene count	strength	false discovery rate	matching proteins in your network (IDs)	matching proteins in your network (labels)
GO Process	GO:0007399	Nervous system development	24	1571	0.52	0.00016	9606.ENSP00000200691,9606.ENSP00000211998,9606.ENSP00000253408,9606.ENSP00000255039,9606.ENSP00000264436,9606.ENSP00000267484,9606.ENSP00000278379,9606.ENSP00000284292,9606.ENSP00000296755,9606.ENSP00000299198,9606.ENSP00000308024,9606.ENSP00000340820,9606.ENSP00000341911,9606.ENSP00000349259,9606.ENSP00000349588,9606.ENSP00000353508,9606.ENSP00000356251,9606.ENSP00000358865,9606.ENSP00000360609,…	MT3,VCL,GFAP,HAPLN2,ADD2,RTN1,SLC1A2,NRGN,MAP1B,CKB,PCSK1,MAPT,PALM,SPTBN1,ANK2,MAP2,GPR37L1,INA,HSP90AB1,SYNJ1,DPYSL2,ADCYAP1,MARCKS,TBC1D24
GO Process	GO:0048488	Synaptic vesicle endocytosis	7	54	1.45	0.00016	9606.ENSP00000316779,9606.ENSP00000348602,9606.ENSP00000361087,9606.ENSP00000377296,9606.ENSP00000409667,9606.ENSP00000418572,9606.ENSP00000494678	BIN1,AMPH,SNCG,SNCB,SYNJ1,VAMP2,TBC1D24
GO Process	GO:0060284	Regulation of cell development	13	384	0.87	0.00016	9606.ENSP00000200691,9606.ENSP00000211998,9606.ENSP00000253408,9606.ENSP00000296755,9606.ENSP00000316779,9606.ENSP00000340820,9606.ENSP00000353508,9606.ENSP00000356251,9606.ENSP00000394071,9606.ENSP00000409667,9606.ENSP00000427866,9606.ENSP00000494678,9606.ENSP00000498441	MT3,VCL,GFAP,MAP1B,BIN1,MAPT,MAP2,GPR37L1,GDI1,SYNJ1,DMTN,TBC1D24,FGA
GO Process	GO:0065008	Regulation of biological quality	31	2553	0.42	0.00016	9606.ENSP00000200691,9606.ENSP00000211998,9606.ENSP00000249330,9606.ENSP00000253408,9606.ENSP00000264436,9606.ENSP00000278379,9606.ENSP00000284292,9606.ENSP00000296755,9606.ENSP00000299198,9606.ENSP00000308024,9606.ENSP00000316779,9606.ENSP00000321106,9606.ENSP00000339001,9606.ENSP00000340820,9606.ENSP00000349259,9606.ENSP00000349588,9606.ENSP00000353508,9606.ENSP00000356251,9606.ENSP00000360609,…	MT3,VCL,VGF,GFAP,ADD2,SLC1A2,NRGN,MAP1B,CKB,PCSK1,BIN1,TAC1,TUBB,MAPT,SPTBN1,ANK2,MAP2,GPR37L1,HSP90AB1,SNCG,SLC4A4,GDI1,SYNJ1,VAMP2,DMTN,DPYSL2,ADCYAP1,PTGES3,GJB6,TBC1D24,FGA
GO Process	GO:0016043	Cellular component organization	38	4066	0.31	0.00023	9606.ENSP00000200691,9606.ENSP00000211998,9606.ENSP00000215375,9606.ENSP00000236671,9606.ENSP00000253408,9606.ENSP00000255039,9606.ENSP00000264436,9606.ENSP00000278379,9606.ENSP00000296755,9606.ENSP00000316779,9606.ENSP00000333326,9606.ENSP00000336799,9606.ENSP00000339001,9606.ENSP00000340820,9606.ENSP00000341911,9606.ENSP00000346694,9606.ENSP00000349259,9606.ENSP00000349588,9606.ENSP00000353508,…	MT3,VCL,ATP5F1D,CTSD,GFAP,HAPLN2,ADD2,SLC1A2,MAP1B,BIN1,TUBA8,TUBA1B,TUBB,MAPT,PALM,HNRNPA2B1,SPTBN1,ANK2,MAP2,H2AW,EPB41L2,INA,HSP90AB1,SNCG,UBQLN1,SNCB,RPSA,GDI1,SYNJ1,VAMP2,DMTN,DPYSL2,ADCYAP1,MARCKS,PTGES3,GJB6,TBC1D24,FGA
GO Process	GO:0007417	Central nervous system development	16	731	0.68	0.00024	9606.ENSP00000200691,9606.ENSP00000253408,9606.ENSP00000255039,9606.ENSP00000278379,9606.ENSP00000284292,9606.ENSP00000299198,9606.ENSP00000308024,9606.ENSP00000340820,9606.ENSP00000349259,9606.ENSP00000353508,9606.ENSP00000356251,9606.ENSP00000358865,9606.ENSP00000360609,9606.ENSP00000409667,9606.ENSP00000427985,9606.ENSP00000478061	MT3,GFAP,HAPLN2,SLC1A2,NRGN,CKB,PCSK1,MAPT,SPTBN1,MAP2,GPR37L1,INA,HSP90AB1,SYNJ1,DPYSL2,MARCKS
GO Process	GO:0032535	Regulation of cellular component size	11	309	0.89	0.00029	9606.ENSP00000200691,9606.ENSP00000264436,9606.ENSP00000296755,9606.ENSP00000316779,9606.ENSP00000340820,9606.ENSP00000349259,9606.ENSP00000353508,9606.ENSP00000360609,9606.ENSP00000394071,9606.ENSP00000427866,9606.ENSP00000427985	MT3,ADD2,MAP1B,BIN1,MAPT,SPTBN1,MAP2,HSP90AB1,GDI1,DMTN,DPYSL2
GO Process	GO:0090066	Regulation of anatomical structure size	12	384	0.83	0.00029	9606.ENSP00000200691,9606.ENSP00000264436,9606.ENSP00000296755,9606.ENSP00000316779,9606.ENSP00000340820,9606.ENSP00000349259,9606.ENSP00000353508,9606.ENSP00000360609,9606.ENSP00000394071,9606.ENSP00000427866,9606.ENSP00000427985,9606.ENSP00000498441	MT3,ADD2,MAP1B,BIN1,MAPT,SPTBN1,MAP2,HSP90AB1,GDI1,DMTN,DPYSL2,FGA
GO Process	GO:0048731	System development	29	2532	0.4	0.00037	9606.ENSP00000200691,9606.ENSP00000211998,9606.ENSP00000249330,9606.ENSP00000253408,9606.ENSP00000255039,9606.ENSP00000264436,9606.ENSP00000267484,9606.ENSP00000278379,9606.ENSP00000284292,9606.ENSP00000296755,9606.ENSP00000299198,9606.ENSP00000308024,9606.ENSP00000340820,9606.ENSP00000341911,9606.ENSP00000349259,9606.ENSP00000349588,9606.ENSP00000353508,9606.ENSP00000356251,9606.ENSP00000358865,…	MT3,VCL,VGF,GFAP,HAPLN2,ADD2,RTN1,SLC1A2,NRGN,MAP1B,CKB,PCSK1,MAPT,PALM,SPTBN1,ANK2,MAP2,GPR37L1,INA,HSP90AB1,PSAP,SYNJ1,DMTN,DPYSL2,ADCYAP1,MARCKS,PTGES3,GJB6,TBC1D24
GO Process	GO:0007267	Cell-cell signaling	15	683	0.68	0.00041	9606.ENSP00000234256,9606.ENSP00000249330,9606.ENSP00000278379,9606.ENSP00000287641,9606.ENSP00000308024,9606.ENSP00000321106,9606.ENSP00000340820,9606.ENSP00000348602,9606.ENSP00000349588,9606.ENSP00000361087,9606.ENSP00000377296,9606.ENSP00000409667,9606.ENSP00000418572,9606.ENSP00000462647,9606.ENSP00000494468	SLC1A4,VGF,SLC1A2,SST,PCSK1,TAC1,MAPT,AMPH,ANK2,SNCG,SNCB,SYNJ1,VAMP2,ADCYAP1,GJB6
GO Process	GO:0032501	Multicellular organismal process	36	3820	0.31	0.00041	9606.ENSP00000200691,9606.ENSP00000211998,9606.ENSP00000234256,9606.ENSP00000249330,9606.ENSP00000253408,9606.ENSP00000255039,9606.ENSP00000264436,9606.ENSP00000267484,9606.ENSP00000278379,9606.ENSP00000284292,9606.ENSP00000287641,9606.ENSP00000296755,9606.ENSP00000299198,9606.ENSP00000308024,9606.ENSP00000316779,9606.ENSP00000321106,9606.ENSP00000340820,9606.ENSP00000341911,9606.ENSP00000349259,…	MT3,VCL,SLC1A4,VGF,GFAP,HAPLN2,ADD2,RTN1,SLC1A2,NRGN,SST,MAP1B,CKB,PCSK1,BIN1,TAC1,MAPT,PALM,SPTBN1,ANK2,MAP2,GPR37L1,INA,HSP90AB1,SNCG,PSAP,SLC4A4,SYNJ1,DMTN,DPYSL2,ADCYAP1,MARCKS,PTGES3,GJB6,TBC1D24,FGA
GO Process	GO:0050767	Regulation of neurogenesis	10	283	0.89	0.00073	9606.ENSP00000200691,9606.ENSP00000253408,9606.ENSP00000296755,9606.ENSP00000316779,9606.ENSP00000340820,9606.ENSP00000353508,9606.ENSP00000356251,9606.ENSP00000394071,9606.ENSP00000409667,9606.ENSP00000494678	MT3,GFAP,MAP1B,BIN1,MAPT,MAP2,GPR37L1,GDI1,SYNJ1,TBC1D24
GO Process	GO:0007010	Cytoskeleton organization	17	950	0.59	0.00074	9606.ENSP00000253408,9606.ENSP00000264436,9606.ENSP00000296755,9606.ENSP00000316779,9606.ENSP00000333326,9606.ENSP00000336799,9606.ENSP00000339001,9606.ENSP00000340820,9606.ENSP00000341911,9606.ENSP00000349259,9606.ENSP00000349588,9606.ENSP00000353508,9606.ENSP00000357110,9606.ENSP00000358865,9606.ENSP00000427866,9606.ENSP00000427985,9606.ENSP00000478061	GFAP,ADD2,MAP1B,BIN1,TUBA8,TUBA1B,TUBB,MAPT,PALM,SPTBN1,ANK2,MAP2,EPB41L2,INA,DMTN,DPYSL2,MARCKS
GO Process	GO:0010720	Positive regulation of cell development	9	243	0.91	0.0015	9606.ENSP00000253408,9606.ENSP00000296755,9606.ENSP00000316779,9606.ENSP00000340820,9606.ENSP00000394071,9606.ENSP00000409667,9606.ENSP00000427866,9606.ENSP00000494678,9606.ENSP00000498441	GFAP,MAP1B,BIN1,MAPT,GDI1,SYNJ1,DMTN,TBC1D24,FGA
GO Process	GO:0032879	Regulation of localization	21	1553	0.47	0.0018	9606.ENSP00000211998,9606.ENSP00000236671,9606.ENSP00000253408,9606.ENSP00000278379,9606.ENSP00000296755,9606.ENSP00000308024,9606.ENSP00000316779,9606.ENSP00000340820,9606.ENSP00000349259,9606.ENSP00000349588,9606.ENSP00000353508,9606.ENSP00000357110,9606.ENSP00000360609,9606.ENSP00000361087,9606.ENSP00000365576,9606.ENSP00000394071,9606.ENSP00000409667,9606.ENSP00000418572,9606.ENSP00000427866,…	VCL,CTSD,GFAP,SLC1A2,MAP1B,PCSK1,BIN1,MAPT,SPTBN1,ANK2,MAP2,EPB41L2,HSP90AB1,SNCG,UBQLN1,GDI1,SYNJ1,VAMP2,DMTN,ADCYAP1,FGA
GO Process	GO:0030516	Regulation of axon extension	6	84	1.19	0.0023	9606.ENSP00000200691,9606.ENSP00000296755,9606.ENSP00000340820,9606.ENSP00000353508,9606.ENSP00000394071,9606.ENSP00000427985	MT3,MAP1B,MAPT,MAP2,GDI1,DPYSL2
GO Process	GO:0060341	Regulation of cellular localization	14	744	0.61	0.0034	9606.ENSP00000211998,9606.ENSP00000236671,9606.ENSP00000296755,9606.ENSP00000308024,9606.ENSP00000340820,9606.ENSP00000349259,9606.ENSP00000353508,9606.ENSP00000357110,9606.ENSP00000360609,9606.ENSP00000394071,9606.ENSP00000418572,9606.ENSP00000427866,9606.ENSP00000462647,9606.ENSP00000498441	VCL,CTSD,MAP1B,PCSK1,MAPT,SPTBN1,MAP2,EPB41L2,HSP90AB1,GDI1,VAMP2,DMTN,ADCYAP1,FGA
GO Process	GO:0048856	Anatomical structure development	31	3291	0.31	0.0038	9606.ENSP00000200691,9606.ENSP00000211998,9606.ENSP00000249330,9606.ENSP00000253408,9606.ENSP00000255039,9606.ENSP00000264436,9606.ENSP00000267484,9606.ENSP00000278379,9606.ENSP00000284292,9606.ENSP00000296755,9606.ENSP00000299198,9606.ENSP00000308024,9606.ENSP00000316779,9606.ENSP00000339001,9606.ENSP00000340820,9606.ENSP00000341911,9606.ENSP00000349259,9606.ENSP00000349588,9606.ENSP00000353508,…	MT3,VCL,VGF,GFAP,HAPLN2,ADD2,RTN1,SLC1A2,NRGN,MAP1B,CKB,PCSK1,BIN1,TUBB,MAPT,PALM,SPTBN1,ANK2,MAP2,GPR37L1,INA,HSP90AB1,PSAP,SYNJ1,DMTN,DPYSL2,ADCYAP1,MARCKS,PTGES3,GJB6,TBC1D24
GO Process	GO:0032880	Regulation of protein localization	13	660	0.63	0.0045	9606.ENSP00000211998,9606.ENSP00000236671,9606.ENSP00000308024,9606.ENSP00000340820,9606.ENSP00000349259,9606.ENSP00000353508,9606.ENSP00000357110,9606.ENSP00000360609,9606.ENSP00000394071,9606.ENSP00000418572,9606.ENSP00000427866,9606.ENSP00000462647,9606.ENSP00000498441	VCL,CTSD,PCSK1,MAPT,SPTBN1,MAP2,EPB41L2,HSP90AB1,GDI1,VAMP2,DMTN,ADCYAP1,FGA
GO Process	GO:0006996	Organelle organization	27	2640	0.35	0.0052	9606.ENSP00000200691,9606.ENSP00000215375,9606.ENSP00000236671,9606.ENSP00000253408,9606.ENSP00000264436,9606.ENSP00000296755,9606.ENSP00000316779,9606.ENSP00000333326,9606.ENSP00000336799,9606.ENSP00000339001,9606.ENSP00000340820,9606.ENSP00000341911,9606.ENSP00000346694,9606.ENSP00000349259,9606.ENSP00000349588,9606.ENSP00000353508,9606.ENSP00000355656,9606.ENSP00000357110,9606.ENSP00000358865,…	MT3,ATP5F1D,CTSD,GFAP,ADD2,MAP1B,BIN1,TUBA8,TUBA1B,TUBB,MAPT,PALM,HNRNPA2B1,SPTBN1,ANK2,MAP2,H2AW,EPB41L2,INA,HSP90AB1,UBQLN1,RPSA,VAMP2,DMTN,DPYSL2,MARCKS,PTGES3
GO Process	GO:0008361	Regulation of cell size	7	158	0.98	0.0052	9606.ENSP00000200691,9606.ENSP00000296755,9606.ENSP00000340820,9606.ENSP00000353508,9606.ENSP00000360609,9606.ENSP00000394071,9606.ENSP00000427985	MT3,MAP1B,MAPT,MAP2,HSP90AB1,GDI1,DPYSL2
GO Process	GO:0051641	Cellular localization	24	2166	0.38	0.0056	9606.ENSP00000211998,9606.ENSP00000249330,9606.ENSP00000253408,9606.ENSP00000278379,9606.ENSP00000296755,9606.ENSP00000316779,9606.ENSP00000336799,9606.ENSP00000339001,9606.ENSP00000340820,9606.ENSP00000341911,9606.ENSP00000346694,9606.ENSP00000348602,9606.ENSP00000349259,9606.ENSP00000349588,9606.ENSP00000361087,9606.ENSP00000368818,9606.ENSP00000377296,9606.ENSP00000378394,9606.ENSP00000394071,…	VCL,VGF,GFAP,SLC1A2,MAP1B,BIN1,TUBA1B,TUBB,MAPT,PALM,HNRNPA2B1,AMPH,SPTBN1,ANK2,SNCG,TOM1L2,SNCB,PSAP,GDI1,SYNJ1,VAMP2,DMTN,ADCYAP1,TBC1D24
GO Process	GO:0006810	Transport	28	2846	0.33	0.0059	9606.ENSP00000200691,9606.ENSP00000215375,9606.ENSP00000234256,9606.ENSP00000249330,9606.ENSP00000253408,9606.ENSP00000278379,9606.ENSP00000296755,9606.ENSP00000316779,9606.ENSP00000336799,9606.ENSP00000339001,9606.ENSP00000340820,9606.ENSP00000346694,9606.ENSP00000348602,9606.ENSP00000349259,9606.ENSP00000349588,9606.ENSP00000361087,9606.ENSP00000368818,9606.ENSP00000377296,9606.ENSP00000378394,…	MT3,ATP5F1D,SLC1A4,VGF,GFAP,SLC1A2,MAP1B,BIN1,TUBA1B,TUBB,MAPT,HNRNPA2B1,AMPH,SPTBN1,ANK2,SNCG,TOM1L2,SNCB,PSAP,SLC4A4,GDI1,SYNJ1,VAMP2,DMTN,DPYSL2,ADCYAP1,GJB6,TBC1D24
GO Process	GO:0007268	Chemical synaptic transmission	9	312	0.8	0.0065	9606.ENSP00000234256,9606.ENSP00000278379,9606.ENSP00000287641,9606.ENSP00000321106,9606.ENSP00000348602,9606.ENSP00000361087,9606.ENSP00000377296,9606.ENSP00000409667,9606.ENSP00000418572	SLC1A4,SLC1A2,SST,TAC1,AMPH,SNCG,SNCB,SYNJ1,VAMP2
GO Process	GO:0022607	Cellular component assembly	22	1893	0.4	0.0068	9606.ENSP00000211998,9606.ENSP00000215375,9606.ENSP00000236671,9606.ENSP00000255039,9606.ENSP00000264436,9606.ENSP00000278379,9606.ENSP00000296755,9606.ENSP00000316779,9606.ENSP00000339001,9606.ENSP00000340820,9606.ENSP00000349259,9606.ENSP00000349588,9606.ENSP00000360609,9606.ENSP00000365576,9606.ENSP00000389351,9606.ENSP00000409667,9606.ENSP00000418572,9606.ENSP00000427866,9606.ENSP00000478061,…	VCL,ATP5F1D,CTSD,HAPLN2,ADD2,SLC1A2,MAP1B,BIN1,TUBB,MAPT,SPTBN1,ANK2,HSP90AB1,UBQLN1,RPSA,SYNJ1,VAMP2,DMTN,MARCKS,PTGES3,GJB6,FGA
GO Process	GO:0034330	Cell junction organization	10	404	0.73	0.0068	9606.ENSP00000211998,9606.ENSP00000264436,9606.ENSP00000296755,9606.ENSP00000340820,9606.ENSP00000341911,9606.ENSP00000349588,9606.ENSP00000358865,9606.ENSP00000361087,9606.ENSP00000377296,9606.ENSP00000494468	VCL,ADD2,MAP1B,MAPT,PALM,ANK2,INA,SNCG,SNCB,GJB6
GO Process	GO:0032271	Regulation of protein polymerization	7	172	0.95	0.007	9606.ENSP00000264436,9606.ENSP00000296755,9606.ENSP00000316779,9606.ENSP00000340820,9606.ENSP00000349259,9606.ENSP00000353508,9606.ENSP00000427866	ADD2,MAP1B,BIN1,MAPT,SPTBN1,MAP2,DMTN
GO Process	GO:0050769	Positive regulation of neurogenesis	7	185	0.92	0.0104	9606.ENSP00000253408,9606.ENSP00000296755,9606.ENSP00000316779,9606.ENSP00000340820,9606.ENSP00000394071,9606.ENSP00000409667,9606.ENSP00000494678	GFAP,MAP1B,BIN1,MAPT,GDI1,SYNJ1,TBC1D24
GO Process	GO:0006897	Endocytosis	9	355	0.74	0.0137	9606.ENSP00000316779,9606.ENSP00000348602,9606.ENSP00000349588,9606.ENSP00000361087,9606.ENSP00000377296,9606.ENSP00000409667,9606.ENSP00000418572,9606.ENSP00000427985,9606.ENSP00000494678	BIN1,AMPH,ANK2,SNCG,SNCB,SYNJ1,VAMP2,DPYSL2,TBC1D24
GO Process	GO:0051179	Localization	30	3382	0.29	0.0137	9606.ENSP00000200691,9606.ENSP00000211998,9606.ENSP00000215375,9606.ENSP00000234256,9606.ENSP00000249330,9606.ENSP00000253408,9606.ENSP00000278379,9606.ENSP00000296755,9606.ENSP00000316779,9606.ENSP00000336799,9606.ENSP00000339001,9606.ENSP00000340820,9606.ENSP00000341911,9606.ENSP00000346694,9606.ENSP00000348602,9606.ENSP00000349259,9606.ENSP00000349588,9606.ENSP00000361087,9606.ENSP00000368818,…	MT3,VCL,ATP5F1D,SLC1A4,VGF,GFAP,SLC1A2,MAP1B,BIN1,TUBA1B,TUBB,MAPT,PALM,HNRNPA2B1,AMPH,SPTBN1,ANK2,SNCG,TOM1L2,SNCB,PSAP,SLC4A4,GDI1,SYNJ1,VAMP2,DMTN,DPYSL2,ADCYAP1,GJB6,TBC1D24
GO Process	GO:0045595	Regulation of cell differentiation	15	1027	0.5	0.016	9606.ENSP00000200691,9606.ENSP00000211998,9606.ENSP00000253408,9606.ENSP00000296755,9606.ENSP00000316779,9606.ENSP00000340820,9606.ENSP00000353508,9606.ENSP00000356251,9606.ENSP00000360609,9606.ENSP00000394071,9606.ENSP00000409667,9606.ENSP00000427866,9606.ENSP00000427985,9606.ENSP00000494678,9606.ENSP00000498441	MT3,VCL,GFAP,MAP1B,BIN1,MAPT,MAP2,GPR37L1,HSP90AB1,GDI1,SYNJ1,DMTN,DPYSL2,TBC1D24,FGA
GO Process	GO:0042221	Response to chemical	24	2381	0.34	0.019	9606.ENSP00000200691,9606.ENSP00000215375,9606.ENSP00000249330,9606.ENSP00000278379,9606.ENSP00000287641,9606.ENSP00000296755,9606.ENSP00000308024,9606.ENSP00000321106,9606.ENSP00000336799,9606.ENSP00000339063,9606.ENSP00000340820,9606.ENSP00000349588,9606.ENSP00000358865,9606.ENSP00000360609,9606.ENSP00000365576,9606.ENSP00000394071,9606.ENSP00000409667,9606.ENSP00000418572,9606.ENSP00000427866,…	MT3,ATP5F1D,VGF,SLC1A2,SST,MAP1B,PCSK1,TAC1,TUBA1B,EEF1A1,MAPT,ANK2,INA,HSP90AB1,UBQLN1,GDI1,SYNJ1,VAMP2,DMTN,DPYSL2,PTGES3,GJB6,TBC1D24,FGA
GO Process	GO:0048708	Astrocyte differentiation	4	43	1.31	0.0206	9606.ENSP00000200691,9606.ENSP00000253408,9606.ENSP00000340820,9606.ENSP00000356251	MT3,GFAP,MAPT,GPR37L1
GO Process	GO:0023052	Signaling	27	2933	0.3	0.0228	9606.ENSP00000200691,9606.ENSP00000234256,9606.ENSP00000249330,9606.ENSP00000278379,9606.ENSP00000284292,9606.ENSP00000287641,9606.ENSP00000308024,9606.ENSP00000316779,9606.ENSP00000321106,9606.ENSP00000340820,9606.ENSP00000341911,9606.ENSP00000348602,9606.ENSP00000349259,9606.ENSP00000349588,9606.ENSP00000356251,9606.ENSP00000361087,9606.ENSP00000368818,9606.ENSP00000377296,9606.ENSP00000378394,…	MT3,SLC1A4,VGF,SLC1A2,NRGN,SST,PCSK1,BIN1,TAC1,MAPT,PALM,AMPH,SPTBN1,ANK2,GPR37L1,SNCG,TOM1L2,SNCB,PSAP,GDI1,SYNJ1,VAMP2,DMTN,DPYSL2,ADCYAP1,PTGES3,GJB6
GO Process	GO:0022008	Neurogenesis	14	941	0.51	0.0232	9606.ENSP00000200691,9606.ENSP00000211998,9606.ENSP00000253408,9606.ENSP00000267484,9606.ENSP00000296755,9606.ENSP00000308024,9606.ENSP00000340820,9606.ENSP00000353508,9606.ENSP00000356251,9606.ENSP00000360609,9606.ENSP00000427985,9606.ENSP00000462647,9606.ENSP00000478061,9606.ENSP00000494678	MT3,VCL,GFAP,RTN1,MAP1B,PCSK1,MAPT,MAP2,GPR37L1,HSP90AB1,DPYSL2,ADCYAP1,MARCKS,TBC1D24
GO Process	GO:1901214	Regulation of neuron death	7	227	0.83	0.0272	9606.ENSP00000200691,9606.ENSP00000321106,9606.ENSP00000340820,9606.ENSP00000360609,9606.ENSP00000361087,9606.ENSP00000377296,9606.ENSP00000494678	MT3,TAC1,MAPT,HSP90AB1,SNCG,SNCB,TBC1D24
GO Process	GO:0050896	Response to stimulus	36	4777	0.21	0.032	9606.ENSP00000200691,9606.ENSP00000211998,9606.ENSP00000215375,9606.ENSP00000249330,9606.ENSP00000253408,9606.ENSP00000278379,9606.ENSP00000284292,9606.ENSP00000287641,9606.ENSP00000296755,9606.ENSP00000308024,9606.ENSP00000321106,9606.ENSP00000336799,9606.ENSP00000339001,9606.ENSP00000339063,9606.ENSP00000340820,9606.ENSP00000341911,9606.ENSP00000349259,9606.ENSP00000349588,9606.ENSP00000355656,…	MT3,VCL,ATP5F1D,VGF,GFAP,SLC1A2,NRGN,SST,MAP1B,PCSK1,TAC1,TUBA1B,TUBB,EEF1A1,MAPT,PALM,SPTBN1,ANK2,H2AW,GPR37L1,INA,HSP90AB1,UBQLN1,TOM1L2,PSAP,GDI1,SYNJ1,VAMP2,DMTN,DPYSL2,ADCYAP1,MARCKS,PTGES3,GJB6,TBC1D24,FGA
GO Process	GO:0071895	Odontoblast differentiation	2	2	2.34	0.0363	9606.ENSP00000296755,9606.ENSP00000339001	MAP1B,TUBB
GO Process	GO:0009628	Response to abiotic stimulus	12	750	0.54	0.0388	9606.ENSP00000200691,9606.ENSP00000249330,9606.ENSP00000278379,9606.ENSP00000287641,9606.ENSP00000296755,9606.ENSP00000321106,9606.ENSP00000340820,9606.ENSP00000341911,9606.ENSP00000355656,9606.ENSP00000360609,9606.ENSP00000365576,9606.ENSP00000494468	MT3,VGF,SLC1A2,SST,MAP1B,TAC1,MAPT,PALM,H2AW,HSP90AB1,UBQLN1,GJB6
GO Process	GO:0043254	Regulation of protein-containing complex assembly	8	329	0.72	0.0388	9606.ENSP00000253408,9606.ENSP00000264436,9606.ENSP00000296755,9606.ENSP00000316779,9606.ENSP00000340820,9606.ENSP00000349259,9606.ENSP00000353508,9606.ENSP00000427866	GFAP,ADD2,MAP1B,BIN1,MAPT,SPTBN1,MAP2,DMTN
GO Process	GO:0048167	Regulation of synaptic plasticity	6	171	0.88	0.0417	9606.ENSP00000249330,9606.ENSP00000253408,9606.ENSP00000284292,9606.ENSP00000296755,9606.ENSP00000340820,9606.ENSP00000418572	VGF,GFAP,NRGN,MAP1B,MAPT,VAMP2
GO Process	GO:0051049	Regulation of transport	16	1282	0.43	0.0418	9606.ENSP00000253408,9606.ENSP00000278379,9606.ENSP00000296755,9606.ENSP00000308024,9606.ENSP00000316779,9606.ENSP00000349588,9606.ENSP00000353508,9606.ENSP00000360609,9606.ENSP00000361087,9606.ENSP00000365576,9606.ENSP00000394071,9606.ENSP00000409667,9606.ENSP00000418572,9606.ENSP00000427866,9606.ENSP00000462647,9606.ENSP00000498441	GFAP,SLC1A2,MAP1B,PCSK1,BIN1,ANK2,MAP2,HSP90AB1,SNCG,UBQLN1,GDI1,SYNJ1,VAMP2,DMTN,ADCYAP1,FGA
GO Process	GO:0120035	Regulation of plasma membrane bounded cell projection organization	10	534	0.61	0.0418	9606.ENSP00000200691,9606.ENSP00000253408,9606.ENSP00000296755,9606.ENSP00000340820,9606.ENSP00000341911,9606.ENSP00000353508,9606.ENSP00000394071,9606.ENSP00000427866,9606.ENSP00000427985,9606.ENSP00000494678	MT3,GFAP,MAP1B,MAPT,PALM,MAP2,GDI1,DMTN,DPYSL2,TBC1D24
GO Process	GO:0015740	C4-dicarboxylate transport	3	21	1.49	0.0456	9606.ENSP00000234256,9606.ENSP00000253408,9606.ENSP00000278379	SLC1A4,GFAP,SLC1A2
GO Process	GO:0010033	Response to organic substance	19	1747	0.37	0.0482	9606.ENSP00000200691,9606.ENSP00000249330,9606.ENSP00000278379,9606.ENSP00000287641,9606.ENSP00000296755,9606.ENSP00000308024,9606.ENSP00000321106,9606.ENSP00000336799,9606.ENSP00000339063,9606.ENSP00000340820,9606.ENSP00000349588,9606.ENSP00000358865,9606.ENSP00000360609,9606.ENSP00000365576,9606.ENSP00000409667,9606.ENSP00000418572,9606.ENSP00000427866,9606.ENSP00000482075,9606.ENSP00000494468	MT3,VGF,SLC1A2,SST,MAP1B,PCSK1,TAC1,TUBA1B,EEF1A1,MAPT,ANK2,INA,HSP90AB1,UBQLN1,SYNJ1,VAMP2,DMTN,PTGES3,GJB6
GO Process	GO:1901880	Negative regulation of protein depolymerization	4	59	1.17	0.0484	9606.ENSP00000264436,9606.ENSP00000296755,9606.ENSP00000349259,9606.ENSP00000427866	ADD2,MAP1B,SPTBN1,DMTN
GO Function	GO:0005198	Structural molecule activity	15	551	0.77	9.44e-05	9606.ENSP00000211998,9606.ENSP00000253408,9606.ENSP00000264436,9606.ENSP00000296755,9606.ENSP00000333326,9606.ENSP00000336799,9606.ENSP00000339001,9606.ENSP00000349259,9606.ENSP00000349588,9606.ENSP00000353508,9606.ENSP00000355656,9606.ENSP00000357110,9606.ENSP00000358865,9606.ENSP00000389351,9606.ENSP00000498441	VCL,GFAP,ADD2,MAP1B,TUBA8,TUBA1B,TUBB,SPTBN1,ANK2,MAP2,H2AW,EPB41L2,INA,RPSA,FGA
GO Function	GO:0005200	Structural constituent of cytoskeleton	8	95	1.26	9.44e-05	9606.ENSP00000253408,9606.ENSP00000264436,9606.ENSP00000333326,9606.ENSP00000336799,9606.ENSP00000339001,9606.ENSP00000349259,9606.ENSP00000349588,9606.ENSP00000358865	GFAP,ADD2,TUBA8,TUBA1B,TUBB,SPTBN1,ANK2,INA
GO Function	GO:0003779	Actin binding	10	373	0.77	0.0105	9606.ENSP00000211998,9606.ENSP00000264436,9606.ENSP00000296755,9606.ENSP00000316779,9606.ENSP00000340820,9606.ENSP00000349259,9606.ENSP00000357110,9606.ENSP00000427866,9606.ENSP00000478061,9606.ENSP00000494468	VCL,ADD2,MAP1B,BIN1,MAPT,SPTBN1,EPB41L2,DMTN,MARCKS,GJB6
GO Function	GO:0030507	Spectrin binding	4	23	1.58	0.0105	9606.ENSP00000264436,9606.ENSP00000349588,9606.ENSP00000357110,9606.ENSP00000427866	ADD2,ANK2,EPB41L2,DMTN
GO Function	GO:0044877	Protein-containing complex binding	16	992	0.55	0.0105	9606.ENSP00000211998,9606.ENSP00000253408,9606.ENSP00000264436,9606.ENSP00000296755,9606.ENSP00000316779,9606.ENSP00000339001,9606.ENSP00000340820,9606.ENSP00000349259,9606.ENSP00000349588,9606.ENSP00000357110,9606.ENSP00000360609,9606.ENSP00000389351,9606.ENSP00000409667,9606.ENSP00000427866,9606.ENSP00000478061,9606.ENSP00000494468	VCL,GFAP,ADD2,MAP1B,BIN1,TUBB,MAPT,SPTBN1,ANK2,EPB41L2,HSP90AB1,RPSA,SYNJ1,DMTN,MARCKS,GJB6
GO Function	GO:0005515	Protein binding	39	5121	0.22	0.0131	9606.ENSP00000211998,9606.ENSP00000249330,9606.ENSP00000253408,9606.ENSP00000264436,9606.ENSP00000284292,9606.ENSP00000287641,9606.ENSP00000296755,9606.ENSP00000299198,9606.ENSP00000308024,9606.ENSP00000316779,9606.ENSP00000321106,9606.ENSP00000336799,9606.ENSP00000339001,9606.ENSP00000339063,9606.ENSP00000340820,9606.ENSP00000341911,9606.ENSP00000346694,9606.ENSP00000349259,9606.ENSP00000349588,…	VCL,VGF,GFAP,ADD2,NRGN,SST,MAP1B,CKB,PCSK1,BIN1,TAC1,TUBA1B,TUBB,EEF1A1,MAPT,PALM,HNRNPA2B1,SPTBN1,ANK2,MAP2,GYPA,H2AW,EPB41L2,HSP90AB1,UBQLN1,TOM1L2,PSAP,RPSA,SLC4A4,GDI1,SYNJ1,VAMP2,DMTN,DPYSL2,ADCYAP1,MARCKS,PTGES3,GJB6,FGA
GO Function	GO:0005516	Calmodulin binding	7	172	0.95	0.0131	9606.ENSP00000264436,9606.ENSP00000284292,9606.ENSP00000339063,9606.ENSP00000349259,9606.ENSP00000353508,9606.ENSP00000418572,9606.ENSP00000478061	ADD2,NRGN,EEF1A1,SPTBN1,MAP2,VAMP2,MARCKS
GO Function	GO:0008092	Cytoskeletal protein binding	14	831	0.56	0.0131	9606.ENSP00000211998,9606.ENSP00000264436,9606.ENSP00000296755,9606.ENSP00000316779,9606.ENSP00000340820,9606.ENSP00000349259,9606.ENSP00000349588,9606.ENSP00000353508,9606.ENSP00000357110,9606.ENSP00000360609,9606.ENSP00000427866,9606.ENSP00000427985,9606.ENSP00000478061,9606.ENSP00000494468	VCL,ADD2,MAP1B,BIN1,MAPT,SPTBN1,ANK2,MAP2,EPB41L2,HSP90AB1,DMTN,DPYSL2,MARCKS,GJB6
GO Function	GO:0051015	Actin filament binding	7	182	0.92	0.0131	9606.ENSP00000211998,9606.ENSP00000264436,9606.ENSP00000316779,9606.ENSP00000349259,9606.ENSP00000427866,9606.ENSP00000478061,9606.ENSP00000494468	VCL,ADD2,BIN1,SPTBN1,DMTN,MARCKS,GJB6
GO Function	GO:0005543	Phospholipid binding	9	386	0.71	0.0328	9606.ENSP00000284292,9606.ENSP00000296755,9606.ENSP00000316779,9606.ENSP00000340820,9606.ENSP00000348602,9606.ENSP00000349259,9606.ENSP00000368818,9606.ENSP00000378394,9606.ENSP00000418572	NRGN,MAP1B,BIN1,MAPT,AMPH,SPTBN1,TOM1L2,PSAP,VAMP2
GO Function	GO:0019899	Enzyme binding	19	1620	0.41	0.0328	9606.ENSP00000211998,9606.ENSP00000253408,9606.ENSP00000264436,9606.ENSP00000299198,9606.ENSP00000316779,9606.ENSP00000336799,9606.ENSP00000339001,9606.ENSP00000339063,9606.ENSP00000340820,9606.ENSP00000349259,9606.ENSP00000349588,9606.ENSP00000360609,9606.ENSP00000365576,9606.ENSP00000368818,9606.ENSP00000378394,9606.ENSP00000394071,9606.ENSP00000427985,9606.ENSP00000478061,9606.ENSP00000482075	VCL,GFAP,ADD2,CKB,BIN1,TUBA1B,TUBB,EEF1A1,MAPT,SPTBN1,ANK2,HSP90AB1,UBQLN1,TOM1L2,PSAP,GDI1,DPYSL2,MARCKS,PTGES3
GO Component	GO:0044297	Cell body	20	472	0.96	3.05e-11	9606.ENSP00000234256,9606.ENSP00000249330,9606.ENSP00000253408,9606.ENSP00000267484,9606.ENSP00000278379,9606.ENSP00000284292,9606.ENSP00000287641,9606.ENSP00000296755,9606.ENSP00000299198,9606.ENSP00000308024,9606.ENSP00000321106,9606.ENSP00000339001,9606.ENSP00000340820,9606.ENSP00000353508,9606.ENSP00000360609,9606.ENSP00000361087,9606.ENSP00000377296,9606.ENSP00000394071,9606.ENSP00000427985,…	SLC1A4,VGF,GFAP,RTN1,SLC1A2,NRGN,SST,MAP1B,CKB,PCSK1,TAC1,TUBB,MAPT,MAP2,HSP90AB1,SNCG,SNCB,GDI1,DPYSL2,ADCYAP1
GO Component	GO:0043005	Neuron projection	26	1123	0.7	5.04e-10	9606.ENSP00000200691,9606.ENSP00000234256,9606.ENSP00000249330,9606.ENSP00000255039,9606.ENSP00000267484,9606.ENSP00000278379,9606.ENSP00000284292,9606.ENSP00000296755,9606.ENSP00000299198,9606.ENSP00000308024,9606.ENSP00000316779,9606.ENSP00000321106,9606.ENSP00000340820,9606.ENSP00000341911,9606.ENSP00000349259,9606.ENSP00000349588,9606.ENSP00000353508,9606.ENSP00000360609,9606.ENSP00000361087,…	MT3,SLC1A4,VGF,HAPLN2,RTN1,SLC1A2,NRGN,MAP1B,CKB,PCSK1,BIN1,TAC1,MAPT,PALM,SPTBN1,ANK2,MAP2,HSP90AB1,SNCG,SNCB,GDI1,SYNJ1,VAMP2,DPYSL2,ADCYAP1,TBC1D24
GO Component	GO:0120025	Plasma membrane bounded cell projection	30	1684	0.59	1.59e-09	9606.ENSP00000200691,9606.ENSP00000234256,9606.ENSP00000249330,9606.ENSP00000253408,9606.ENSP00000255039,9606.ENSP00000267484,9606.ENSP00000278379,9606.ENSP00000284292,9606.ENSP00000296755,9606.ENSP00000299198,9606.ENSP00000308024,9606.ENSP00000316779,9606.ENSP00000321106,9606.ENSP00000339063,9606.ENSP00000340820,9606.ENSP00000341911,9606.ENSP00000349259,9606.ENSP00000349588,9606.ENSP00000353508,…	MT3,SLC1A4,VGF,GFAP,HAPLN2,RTN1,SLC1A2,NRGN,MAP1B,CKB,PCSK1,BIN1,TAC1,EEF1A1,MAPT,PALM,SPTBN1,ANK2,MAP2,GPR37L1,HSP90AB1,SNCG,SNCB,GDI1,SYNJ1,VAMP2,DMTN,DPYSL2,ADCYAP1,TBC1D24
GO Component	GO:0030424	Axon	19	565	0.86	1.8e-09	9606.ENSP00000200691,9606.ENSP00000255039,9606.ENSP00000278379,9606.ENSP00000284292,9606.ENSP00000296755,9606.ENSP00000308024,9606.ENSP00000316779,9606.ENSP00000321106,9606.ENSP00000340820,9606.ENSP00000341911,9606.ENSP00000349259,9606.ENSP00000353508,9606.ENSP00000360609,9606.ENSP00000361087,9606.ENSP00000377296,9606.ENSP00000394071,9606.ENSP00000409667,9606.ENSP00000427985,9606.ENSP00000494678	MT3,HAPLN2,SLC1A2,NRGN,MAP1B,PCSK1,BIN1,TAC1,MAPT,PALM,SPTBN1,MAP2,HSP90AB1,SNCG,SNCB,GDI1,SYNJ1,DPYSL2,TBC1D24
GO Component	GO:0043025	Neuronal cell body	17	413	0.95	1.8e-09	9606.ENSP00000234256,9606.ENSP00000249330,9606.ENSP00000267484,9606.ENSP00000284292,9606.ENSP00000287641,9606.ENSP00000296755,9606.ENSP00000299198,9606.ENSP00000308024,9606.ENSP00000321106,9606.ENSP00000340820,9606.ENSP00000353508,9606.ENSP00000360609,9606.ENSP00000361087,9606.ENSP00000377296,9606.ENSP00000394071,9606.ENSP00000427985,9606.ENSP00000462647	SLC1A4,VGF,RTN1,NRGN,SST,MAP1B,CKB,PCSK1,TAC1,MAPT,MAP2,HSP90AB1,SNCG,SNCB,GDI1,DPYSL2,ADCYAP1
GO Component	GO:0036477	Somatodendritic compartment	20	720	0.78	8.54e-09	9606.ENSP00000200691,9606.ENSP00000234256,9606.ENSP00000249330,9606.ENSP00000267484,9606.ENSP00000284292,9606.ENSP00000287641,9606.ENSP00000296755,9606.ENSP00000299198,9606.ENSP00000308024,9606.ENSP00000316779,9606.ENSP00000321106,9606.ENSP00000340820,9606.ENSP00000341911,9606.ENSP00000353508,9606.ENSP00000360609,9606.ENSP00000361087,9606.ENSP00000377296,9606.ENSP00000394071,9606.ENSP00000427985,…	MT3,SLC1A4,VGF,RTN1,NRGN,SST,MAP1B,CKB,PCSK1,BIN1,TAC1,MAPT,PALM,MAP2,HSP90AB1,SNCG,SNCB,GDI1,DPYSL2,ADCYAP1
GO Component	GO:0045202	Synapse	23	1168	0.63	1.3e-07	9606.ENSP00000200691,9606.ENSP00000234256,9606.ENSP00000249330,9606.ENSP00000264436,9606.ENSP00000278379,9606.ENSP00000284292,9606.ENSP00000287641,9606.ENSP00000296755,9606.ENSP00000308024,9606.ENSP00000316779,9606.ENSP00000321106,9606.ENSP00000340820,9606.ENSP00000341911,9606.ENSP00000348602,9606.ENSP00000349259,9606.ENSP00000349588,9606.ENSP00000358865,9606.ENSP00000361087,9606.ENSP00000377296,…	MT3,SLC1A4,VGF,ADD2,SLC1A2,NRGN,SST,MAP1B,PCSK1,BIN1,TAC1,MAPT,PALM,AMPH,SPTBN1,ANK2,INA,SNCG,SNCB,SYNJ1,VAMP2,DMTN,TBC1D24
GO Component	GO:0030054	Cell junction	27	1780	0.52	5.36e-07	9606.ENSP00000200691,9606.ENSP00000211998,9606.ENSP00000234256,9606.ENSP00000249330,9606.ENSP00000264436,9606.ENSP00000278379,9606.ENSP00000284292,9606.ENSP00000287641,9606.ENSP00000296755,9606.ENSP00000308024,9606.ENSP00000316779,9606.ENSP00000321106,9606.ENSP00000340820,9606.ENSP00000341911,9606.ENSP00000348602,9606.ENSP00000349259,9606.ENSP00000349588,9606.ENSP00000357110,9606.ENSP00000358865,…	MT3,VCL,SLC1A4,VGF,ADD2,SLC1A2,NRGN,SST,MAP1B,PCSK1,BIN1,TAC1,MAPT,PALM,AMPH,SPTBN1,ANK2,EPB41L2,INA,SNCG,SNCB,SYNJ1,VAMP2,DMTN,MARCKS,GJB6,TBC1D24
GO Component	GO:0099512	Supramolecular fiber	17	687	0.73	1.53e-06	9606.ENSP00000200691,9606.ENSP00000211998,9606.ENSP00000234256,9606.ENSP00000253408,9606.ENSP00000296755,9606.ENSP00000316779,9606.ENSP00000333326,9606.ENSP00000336799,9606.ENSP00000339001,9606.ENSP00000340820,9606.ENSP00000349259,9606.ENSP00000349588,9606.ENSP00000353508,9606.ENSP00000358865,9606.ENSP00000409667,9606.ENSP00000427866,9606.ENSP00000494468	MT3,VCL,SLC1A4,GFAP,MAP1B,BIN1,TUBA8,TUBA1B,TUBB,MAPT,SPTBN1,ANK2,MAP2,INA,SYNJ1,DMTN,GJB6
GO Component	GO:0044304	Main axon	7	56	1.43	2.18e-06	9606.ENSP00000255039,9606.ENSP00000278379,9606.ENSP00000296755,9606.ENSP00000316779,9606.ENSP00000340820,9606.ENSP00000349259,9606.ENSP00000353508	HAPLN2,SLC1A2,MAP1B,BIN1,MAPT,SPTBN1,MAP2
GO Component	GO:0031982	Vesicle	34	3057	0.38	2.22e-06	9606.ENSP00000200691,9606.ENSP00000211998,9606.ENSP00000234256,9606.ENSP00000236671,9606.ENSP00000249330,9606.ENSP00000264436,9606.ENSP00000278379,9606.ENSP00000284292,9606.ENSP00000299198,9606.ENSP00000308024,9606.ENSP00000316779,9606.ENSP00000339001,9606.ENSP00000339063,9606.ENSP00000341911,9606.ENSP00000346694,9606.ENSP00000348602,9606.ENSP00000349259,9606.ENSP00000349588,9606.ENSP00000355656,…	MT3,VCL,SLC1A4,CTSD,VGF,ADD2,SLC1A2,NRGN,CKB,PCSK1,BIN1,TUBB,EEF1A1,PALM,HNRNPA2B1,AMPH,SPTBN1,ANK2,H2AW,EPB41L2,HSP90AB1,SNCG,UBQLN1,TOM1L2,PSAP,RPSA,SLC4A4,SYNJ1,VAMP2,DMTN,DPYSL2,MARCKS,TBC1D24,FGA
GO Component	GO:0044306	Neuron projection terminus	8	106	1.22	6.23e-06	9606.ENSP00000278379,9606.ENSP00000308024,9606.ENSP00000316779,9606.ENSP00000361087,9606.ENSP00000377296,9606.ENSP00000409667,9606.ENSP00000418572,9606.ENSP00000494678	SLC1A2,PCSK1,BIN1,SNCG,SNCB,SYNJ1,VAMP2,TBC1D24
GO Component	GO:0005856	Cytoskeleton	24	1712	0.48	1.98e-05	9606.ENSP00000200691,9606.ENSP00000211998,9606.ENSP00000234256,9606.ENSP00000253408,9606.ENSP00000264436,9606.ENSP00000296755,9606.ENSP00000316779,9606.ENSP00000333326,9606.ENSP00000336799,9606.ENSP00000339001,9606.ENSP00000339063,9606.ENSP00000340820,9606.ENSP00000348602,9606.ENSP00000349259,9606.ENSP00000349588,9606.ENSP00000353508,9606.ENSP00000357110,9606.ENSP00000358865,9606.ENSP00000361087,…	MT3,VCL,SLC1A4,GFAP,ADD2,MAP1B,BIN1,TUBA8,TUBA1B,TUBB,EEF1A1,MAPT,AMPH,SPTBN1,ANK2,MAP2,EPB41L2,INA,SNCG,SYNJ1,DMTN,DPYSL2,MARCKS,GJB6
GO Component	GO:0150034	Distal axon	10	244	0.95	2.39e-05	9606.ENSP00000296755,9606.ENSP00000308024,9606.ENSP00000316779,9606.ENSP00000340820,9606.ENSP00000353508,9606.ENSP00000360609,9606.ENSP00000361087,9606.ENSP00000377296,9606.ENSP00000409667,9606.ENSP00000494678	MAP1B,PCSK1,BIN1,MAPT,MAP2,HSP90AB1,SNCG,SNCB,SYNJ1,TBC1D24
GO Component	GO:0099513	Polymeric cytoskeletal fiber	13	504	0.75	4.84e-05	9606.ENSP00000200691,9606.ENSP00000234256,9606.ENSP00000253408,9606.ENSP00000296755,9606.ENSP00000333326,9606.ENSP00000336799,9606.ENSP00000339001,9606.ENSP00000340820,9606.ENSP00000353508,9606.ENSP00000358865,9606.ENSP00000409667,9606.ENSP00000427866,9606.ENSP00000494468	MT3,SLC1A4,GFAP,MAP1B,TUBA8,TUBA1B,TUBB,MAPT,MAP2,INA,SYNJ1,DMTN,GJB6
GO Component	GO:0030425	Dendrite	13	544	0.72	0.0001	9606.ENSP00000200691,9606.ENSP00000234256,9606.ENSP00000267484,9606.ENSP00000284292,9606.ENSP00000296755,9606.ENSP00000299198,9606.ENSP00000308024,9606.ENSP00000316779,9606.ENSP00000340820,9606.ENSP00000341911,9606.ENSP00000353508,9606.ENSP00000360609,9606.ENSP00000427985	MT3,SLC1A4,RTN1,NRGN,MAP1B,CKB,PCSK1,BIN1,MAPT,PALM,MAP2,HSP90AB1,DPYSL2
GO Component	GO:0005576	Extracellular region	28	2648	0.36	0.00026	9606.ENSP00000200691,9606.ENSP00000211998,9606.ENSP00000234256,9606.ENSP00000236671,9606.ENSP00000249330,9606.ENSP00000255039,9606.ENSP00000287641,9606.ENSP00000299198,9606.ENSP00000308024,9606.ENSP00000321106,9606.ENSP00000339001,9606.ENSP00000339063,9606.ENSP00000340820,9606.ENSP00000346694,9606.ENSP00000349259,9606.ENSP00000355656,9606.ENSP00000357110,9606.ENSP00000358865,9606.ENSP00000360609,…	MT3,VCL,SLC1A4,CTSD,VGF,HAPLN2,SST,CKB,PCSK1,TAC1,TUBB,EEF1A1,MAPT,HNRNPA2B1,SPTBN1,H2AW,EPB41L2,INA,HSP90AB1,SNCG,TOM1L2,PSAP,RPSA,SLC4A4,DPYSL2,ADCYAP1,MARCKS,FGA
GO Component	GO:0005615	Extracellular space	25	2212	0.39	0.00039	9606.ENSP00000200691,9606.ENSP00000211998,9606.ENSP00000234256,9606.ENSP00000236671,9606.ENSP00000249330,9606.ENSP00000287641,9606.ENSP00000299198,9606.ENSP00000308024,9606.ENSP00000321106,9606.ENSP00000339001,9606.ENSP00000339063,9606.ENSP00000346694,9606.ENSP00000349259,9606.ENSP00000355656,9606.ENSP00000357110,9606.ENSP00000358865,9606.ENSP00000360609,9606.ENSP00000361087,9606.ENSP00000368818,…	MT3,VCL,SLC1A4,CTSD,VGF,SST,CKB,PCSK1,TAC1,TUBB,EEF1A1,HNRNPA2B1,SPTBN1,H2AW,EPB41L2,INA,HSP90AB1,SNCG,TOM1L2,PSAP,RPSA,SLC4A4,DPYSL2,MARCKS,FGA
GO Component	GO:0043679	Axon terminus	6	91	1.16	0.00044	9606.ENSP00000308024,9606.ENSP00000316779,9606.ENSP00000361087,9606.ENSP00000377296,9606.ENSP00000409667,9606.ENSP00000494678	PCSK1,BIN1,SNCG,SNCB,SYNJ1,TBC1D24
GO Component	GO:0016234	Inclusion body	5	61	1.25	0.001	9606.ENSP00000200691,9606.ENSP00000340820,9606.ENSP00000360609,9606.ENSP00000365576,9606.ENSP00000377296	MT3,MAPT,HSP90AB1,UBQLN1,SNCB
GO Component	GO:0015629	Actin cytoskeleton	10	404	0.73	0.0012	9606.ENSP00000211998,9606.ENSP00000264436,9606.ENSP00000316779,9606.ENSP00000339063,9606.ENSP00000348602,9606.ENSP00000349259,9606.ENSP00000357110,9606.ENSP00000427866,9606.ENSP00000478061,9606.ENSP00000494468	VCL,ADD2,BIN1,EEF1A1,AMPH,SPTBN1,EPB41L2,DMTN,MARCKS,GJB6
GO Component	GO:0031410	Cytoplasmic vesicle	22	1926	0.4	0.0015	9606.ENSP00000200691,9606.ENSP00000211998,9606.ENSP00000234256,9606.ENSP00000236671,9606.ENSP00000249330,9606.ENSP00000264436,9606.ENSP00000284292,9606.ENSP00000308024,9606.ENSP00000316779,9606.ENSP00000339001,9606.ENSP00000339063,9606.ENSP00000341911,9606.ENSP00000348602,9606.ENSP00000349588,9606.ENSP00000360609,9606.ENSP00000365576,9606.ENSP00000368818,9606.ENSP00000378394,9606.ENSP00000418572,…	MT3,VCL,SLC1A4,CTSD,VGF,ADD2,NRGN,PCSK1,BIN1,TUBB,EEF1A1,PALM,AMPH,ANK2,HSP90AB1,UBQLN1,TOM1L2,PSAP,VAMP2,DMTN,TBC1D24,FGA
GO Component	GO:0097386	Glial cell projection	4	33	1.42	0.0017	9606.ENSP00000200691,9606.ENSP00000253408,9606.ENSP00000278379,9606.ENSP00000340820	MT3,GFAP,SLC1A2,MAPT
GO Component	GO:0031253	Cell projection membrane	8	259	0.83	0.0018	9606.ENSP00000278379,9606.ENSP00000339063,9606.ENSP00000340820,9606.ENSP00000341911,9606.ENSP00000349259,9606.ENSP00000356251,9606.ENSP00000360609,9606.ENSP00000427866	SLC1A2,EEF1A1,MAPT,PALM,SPTBN1,GPR37L1,HSP90AB1,DMTN
GO Component	GO:0071944	Cell periphery	32	3730	0.27	0.002	9606.ENSP00000200691,9606.ENSP00000211998,9606.ENSP00000234256,9606.ENSP00000236671,9606.ENSP00000255039,9606.ENSP00000264436,9606.ENSP00000278379,9606.ENSP00000284292,9606.ENSP00000296755,9606.ENSP00000316779,9606.ENSP00000339063,9606.ENSP00000340820,9606.ENSP00000341911,9606.ENSP00000348602,9606.ENSP00000349259,9606.ENSP00000349588,9606.ENSP00000354003,9606.ENSP00000356251,9606.ENSP00000357110,…	MT3,VCL,SLC1A4,CTSD,HAPLN2,ADD2,SLC1A2,NRGN,MAP1B,BIN1,EEF1A1,MAPT,PALM,AMPH,SPTBN1,ANK2,GYPA,GPR37L1,EPB41L2,HSP90AB1,UBQLN1,PSAP,RPSA,SLC4A4,SYNJ1,VAMP2,DMTN,DPYSL2,MARCKS,GJB6,TBC1D24,FGA
GO Component	GO:0030673	Axolemma	3	12	1.74	0.0026	9606.ENSP00000278379,9606.ENSP00000340820,9606.ENSP00000349259	SLC1A2,MAPT,SPTBN1
GO Component	GO:0005886	Plasma membrane	30	3411	0.28	0.0028	9606.ENSP00000200691,9606.ENSP00000211998,9606.ENSP00000234256,9606.ENSP00000264436,9606.ENSP00000278379,9606.ENSP00000284292,9606.ENSP00000296755,9606.ENSP00000316779,9606.ENSP00000339063,9606.ENSP00000340820,9606.ENSP00000341911,9606.ENSP00000348602,9606.ENSP00000349259,9606.ENSP00000349588,9606.ENSP00000354003,9606.ENSP00000356251,9606.ENSP00000357110,9606.ENSP00000360609,9606.ENSP00000365576,…	MT3,VCL,SLC1A4,ADD2,SLC1A2,NRGN,MAP1B,BIN1,EEF1A1,MAPT,PALM,AMPH,SPTBN1,ANK2,GYPA,GPR37L1,EPB41L2,HSP90AB1,UBQLN1,PSAP,RPSA,SLC4A4,SYNJ1,VAMP2,DMTN,DPYSL2,MARCKS,GJB6,TBC1D24,FGA
GO Component	GO:0098590	Plasma membrane region	14	903	0.53	0.0028	9606.ENSP00000264436,9606.ENSP00000278379,9606.ENSP00000284292,9606.ENSP00000339063,9606.ENSP00000340820,9606.ENSP00000341911,9606.ENSP00000349259,9606.ENSP00000349588,9606.ENSP00000356251,9606.ENSP00000360609,9606.ENSP00000393557,9606.ENSP00000409667,9606.ENSP00000427866,9606.ENSP00000494468	ADD2,SLC1A2,NRGN,EEF1A1,MAPT,PALM,SPTBN1,ANK2,GPR37L1,HSP90AB1,SLC4A4,SYNJ1,DMTN,GJB6
GO Component	GO:0098793	Presynapse	10	466	0.67	0.003	9606.ENSP00000200691,9606.ENSP00000278379,9606.ENSP00000308024,9606.ENSP00000316779,9606.ENSP00000348602,9606.ENSP00000361087,9606.ENSP00000377296,9606.ENSP00000409667,9606.ENSP00000418572,9606.ENSP00000494678	MT3,SLC1A2,PCSK1,BIN1,AMPH,SNCG,SNCB,SYNJ1,VAMP2,TBC1D24
GO Component	GO:0099503	Secretory vesicle	13	814	0.54	0.0039	9606.ENSP00000200691,9606.ENSP00000211998,9606.ENSP00000236671,9606.ENSP00000249330,9606.ENSP00000308024,9606.ENSP00000316779,9606.ENSP00000339001,9606.ENSP00000339063,9606.ENSP00000348602,9606.ENSP00000360609,9606.ENSP00000378394,9606.ENSP00000418572,9606.ENSP00000498441	MT3,VCL,CTSD,VGF,PCSK1,BIN1,TUBB,EEF1A1,AMPH,HSP90AB1,PSAP,VAMP2,FGA
GO Component	GO:0030863	Cortical cytoskeleton	5	92	1.07	0.0044	9606.ENSP00000211998,9606.ENSP00000339063,9606.ENSP00000349259,9606.ENSP00000357110,9606.ENSP00000427866	VCL,EEF1A1,SPTBN1,EPB41L2,DMTN
GO Component	GO:0097449	Astrocyte projection	3	18	1.56	0.0063	9606.ENSP00000200691,9606.ENSP00000253408,9606.ENSP00000278379	MT3,GFAP,SLC1A2
GO Component	GO:0045121	Membrane raft	7	242	0.8	0.007	9606.ENSP00000211998,9606.ENSP00000236671,9606.ENSP00000264436,9606.ENSP00000278379,9606.ENSP00000339001,9606.ENSP00000340820,9606.ENSP00000349588	VCL,CTSD,ADD2,SLC1A2,TUBB,MAPT,ANK2
GO Component	GO:0070062	Extracellular exosome	19	1715	0.38	0.0074	9606.ENSP00000211998,9606.ENSP00000234256,9606.ENSP00000236671,9606.ENSP00000299198,9606.ENSP00000339001,9606.ENSP00000339063,9606.ENSP00000346694,9606.ENSP00000349259,9606.ENSP00000355656,9606.ENSP00000357110,9606.ENSP00000360609,9606.ENSP00000361087,9606.ENSP00000368818,9606.ENSP00000378394,9606.ENSP00000389351,9606.ENSP00000393557,9606.ENSP00000427985,9606.ENSP00000478061,9606.ENSP00000498441	VCL,SLC1A4,CTSD,CKB,TUBB,EEF1A1,HNRNPA2B1,SPTBN1,H2AW,EPB41L2,HSP90AB1,SNCG,TOM1L2,PSAP,RPSA,SLC4A4,DPYSL2,MARCKS,FGA
GO Component	GO:0005874	Microtubule	8	339	0.71	0.0082	9606.ENSP00000200691,9606.ENSP00000296755,9606.ENSP00000333326,9606.ENSP00000336799,9606.ENSP00000339001,9606.ENSP00000340820,9606.ENSP00000353508,9606.ENSP00000409667	MT3,MAP1B,TUBA8,TUBA1B,TUBB,MAPT,MAP2,SYNJ1
GO Component	GO:0098794	Postsynapse	10	558	0.59	0.0099	9606.ENSP00000200691,9606.ENSP00000264436,9606.ENSP00000284292,9606.ENSP00000296755,9606.ENSP00000340820,9606.ENSP00000341911,9606.ENSP00000349259,9606.ENSP00000349588,9606.ENSP00000358865,9606.ENSP00000427866	MT3,ADD2,NRGN,MAP1B,MAPT,PALM,SPTBN1,ANK2,INA,DMTN
GO Component	GO:0043232	Intracellular non-membrane-bounded organelle	29	3507	0.25	0.01	9606.ENSP00000200691,9606.ENSP00000211998,9606.ENSP00000234256,9606.ENSP00000253408,9606.ENSP00000264436,9606.ENSP00000296755,9606.ENSP00000316779,9606.ENSP00000333326,9606.ENSP00000336799,9606.ENSP00000339001,9606.ENSP00000339063,9606.ENSP00000340820,9606.ENSP00000346694,9606.ENSP00000348602,9606.ENSP00000349259,9606.ENSP00000349588,9606.ENSP00000353508,9606.ENSP00000355656,9606.ENSP00000357110,…	MT3,VCL,SLC1A4,GFAP,ADD2,MAP1B,BIN1,TUBA8,TUBA1B,TUBB,EEF1A1,MAPT,HNRNPA2B1,AMPH,SPTBN1,ANK2,MAP2,H2AW,EPB41L2,INA,HSP90AB1,SNCG,RPSA,SYNJ1,DMTN,DPYSL2,MARCKS,PTGES3,GJB6
GO Component	GO:0030864	Cortical actin cytoskeleton	4	65	1.13	0.0116	9606.ENSP00000211998,9606.ENSP00000339063,9606.ENSP00000349259,9606.ENSP00000357110	VCL,EEF1A1,SPTBN1,EPB41L2
GO Component	GO:0043196	Varicosity	2	4	2.04	0.0127	9606.ENSP00000296755,9606.ENSP00000316779	MAP1B,BIN1
GO Component	GO:0034774	Secretory granule lumen	7	283	0.73	0.0136	9606.ENSP00000211998,9606.ENSP00000236671,9606.ENSP00000308024,9606.ENSP00000339001,9606.ENSP00000339063,9606.ENSP00000360609,9606.ENSP00000498441	VCL,CTSD,PCSK1,TUBB,EEF1A1,HSP90AB1,FGA
GO Component	GO:0016020	Membrane	41	6241	0.15	0.0192	9606.ENSP00000200691,9606.ENSP00000211998,9606.ENSP00000215375,9606.ENSP00000234256,9606.ENSP00000236671,9606.ENSP00000249330,9606.ENSP00000253408,9606.ENSP00000264436,9606.ENSP00000267484,9606.ENSP00000278379,9606.ENSP00000284292,9606.ENSP00000296755,9606.ENSP00000308024,9606.ENSP00000316779,9606.ENSP00000333326,9606.ENSP00000339001,9606.ENSP00000339063,9606.ENSP00000340820,9606.ENSP00000341911,…	MT3,VCL,ATP5F1D,SLC1A4,CTSD,VGF,GFAP,ADD2,RTN1,SLC1A2,NRGN,MAP1B,PCSK1,BIN1,TUBA8,TUBB,EEF1A1,MAPT,PALM,HNRNPA2B1,AMPH,SPTBN1,ANK2,GYPA,GPR37L1,EPB41L2,HSP90AB1,UBQLN1,TOM1L2,PSAP,RPSA,SLC4A4,CKMT1A,SYNJ1,VAMP2,DMTN,DPYSL2,MARCKS,GJB6,TBC1D24,FGA
GO Component	GO:0014069	Postsynaptic density	7	309	0.69	0.0211	9606.ENSP00000200691,9606.ENSP00000264436,9606.ENSP00000284292,9606.ENSP00000296755,9606.ENSP00000341911,9606.ENSP00000349259,9606.ENSP00000427866	MT3,ADD2,NRGN,MAP1B,PALM,SPTBN1,DMTN
GO Component	GO:0097441	Basal dendrite	2	6	1.86	0.0211	9606.ENSP00000296755,9606.ENSP00000353508	MAP1B,MAP2
GO Component	GO:0097450	Astrocyte end-foot	2	7	1.79	0.0258	9606.ENSP00000200691,9606.ENSP00000253408	MT3,GFAP
GO Component	GO:0030141	Secretory granule	10	660	0.52	0.0279	9606.ENSP00000211998,9606.ENSP00000236671,9606.ENSP00000249330,9606.ENSP00000308024,9606.ENSP00000339001,9606.ENSP00000339063,9606.ENSP00000360609,9606.ENSP00000378394,9606.ENSP00000418572,9606.ENSP00000498441	VCL,CTSD,VGF,PCSK1,TUBB,EEF1A1,HSP90AB1,PSAP,VAMP2,FGA
GO Component	GO:0031256	Leading edge membrane	5	156	0.84	0.028	9606.ENSP00000278379,9606.ENSP00000339063,9606.ENSP00000340820,9606.ENSP00000348602,9606.ENSP00000349259	SLC1A2,EEF1A1,MAPT,AMPH,SPTBN1
GO Component	GO:0014731	Spectrin-associated cytoskeleton	2	8	1.74	0.0303	9606.ENSP00000349259,9606.ENSP00000427866	SPTBN1,DMTN
GO Component	GO:0044294	Dendritic growth cone	2	8	1.74	0.0303	9606.ENSP00000353508,9606.ENSP00000360609	MAP2,HSP90AB1
GO Component	GO:0043197	Dendritic spine	5	165	0.82	0.0335	9606.ENSP00000200691,9606.ENSP00000284292,9606.ENSP00000296755,9606.ENSP00000340820,9606.ENSP00000341911	MT3,NRGN,MAP1B,MAPT,PALM
GO Component	GO:0008091	Spectrin	2	9	1.68	0.0347	9606.ENSP00000349259,9606.ENSP00000357110	SPTBN1,EPB41L2
GO Component	GO:0030133	Transport vesicle	7	361	0.63	0.0415	9606.ENSP00000200691,9606.ENSP00000249330,9606.ENSP00000284292,9606.ENSP00000308024,9606.ENSP00000316779,9606.ENSP00000348602,9606.ENSP00000418572	MT3,VGF,NRGN,PCSK1,BIN1,AMPH,VAMP2
GO Component	GO:0005938	Cell cortex	6	265	0.69	0.0429	9606.ENSP00000211998,9606.ENSP00000339063,9606.ENSP00000349259,9606.ENSP00000357110,9606.ENSP00000427866,9606.ENSP00000478061	VCL,EEF1A1,SPTBN1,EPB41L2,DMTN,MARCKS
GO Component	GO:0048471	Perinuclear region of cytoplasm	9	595	0.52	0.0454	9606.ENSP00000200691,9606.ENSP00000296755,9606.ENSP00000308024,9606.ENSP00000360609,9606.ENSP00000361087,9606.ENSP00000365576,9606.ENSP00000409667,9606.ENSP00000418572,9606.ENSP00000427866	MT3,MAP1B,PCSK1,HSP90AB1,SNCG,UBQLN1,SYNJ1,VAMP2,DMTN
STRING clusters	CL:24971	Mixed, incl. Hemoglobin complex, and Actin filament capping	6	40	1.51	0.00026	9606.ENSP00000264436,9606.ENSP00000349259,9606.ENSP00000349588,9606.ENSP00000354003,9606.ENSP00000357110,9606.ENSP00000427866	ADD2,SPTBN1,ANK2,GYPA,EPB41L2,DMTN
STRING clusters	CL:25023	Spectrin, and Spectrin binding	5	23	1.67	0.00034	9606.ENSP00000264436,9606.ENSP00000349259,9606.ENSP00000349588,9606.ENSP00000357110,9606.ENSP00000427866	ADD2,SPTBN1,ANK2,EPB41L2,DMTN
STRING clusters	CL:25025	Spectrin-associated cytoskeleton, and Class II aldolase/adducin N-terminal	4	16	1.74	0.0016	9606.ENSP00000264436,9606.ENSP00000349259,9606.ENSP00000349588,9606.ENSP00000427866	ADD2,SPTBN1,ANK2,DMTN
STRING clusters	CL:26385	Tubulin/FtsZ-like, C-terminal domain	4	17	1.71	0.0017	9606.ENSP00000333326,9606.ENSP00000336799,9606.ENSP00000339001,9606.ENSP00000340820	TUBA8,TUBA1B,TUBB,MAPT
STRING clusters	CL:23867	Peptide ligand-binding receptors, and Class B/2 (Secretin family receptors)	5	56	1.29	0.0041	9606.ENSP00000287641,9606.ENSP00000321106,9606.ENSP00000356251,9606.ENSP00000378394,9606.ENSP00000462647	SST,TAC1,GPR37L1,PSAP,ADCYAP1
STRING clusters	CL:23459	Mixed, incl. Intermediate filament head, DNA-binding domain, and Axonal growth inhibition (RHOA activation)	4	33	1.42	0.0088	9606.ENSP00000253408,9606.ENSP00000255039,9606.ENSP00000353508,9606.ENSP00000358865	GFAP,HAPLN2,MAP2,INA
STRING clusters	CL:26388	Tubulin/FtsZ-like, C-terminal domain	3	12	1.74	0.0121	9606.ENSP00000336799,9606.ENSP00000339001,9606.ENSP00000340820	TUBA1B,TUBB,MAPT
STRING clusters	CL:23868	Peptide ligand-binding receptors, and Neuropeptide receptor binding	4	45	1.29	0.0204	9606.ENSP00000287641,9606.ENSP00000321106,9606.ENSP00000356251,9606.ENSP00000378394	SST,TAC1,GPR37L1,PSAP
STRING clusters	CL:23957	Neuropeptide binding, and Neuropeptide	3	17	1.58	0.0263	9606.ENSP00000287641,9606.ENSP00000356251,9606.ENSP00000378394	SST,GPR37L1,PSAP
Reactome	HSA-199991	Membrane Trafficking	12	553	0.67	0.016	9606.ENSP00000316779,9606.ENSP00000333326,9606.ENSP00000336799,9606.ENSP00000348602,9606.ENSP00000349259,9606.ENSP00000349588,9606.ENSP00000365576,9606.ENSP00000394071,9606.ENSP00000409667,9606.ENSP00000418572,9606.ENSP00000494468,9606.ENSP00000494678	BIN1,TUBA8,TUBA1B,AMPH,SPTBN1,ANK2,UBQLN1,GDI1,SYNJ1,VAMP2,GJB6,TBC1D24
Reactome	HSA-3371511	HSF1 activation	3	12	1.74	0.0302	9606.ENSP00000339063,9606.ENSP00000360609,9606.ENSP00000482075	EEF1A1,HSP90AB1,PTGES3
WikiPathways	WP706	Sudden infant death syndrome (SIDS) susceptibility pathways	6	108	1.08	0.0099	9606.ENSP00000287641,9606.ENSP00000321106,9606.ENSP00000349259,9606.ENSP00000353508,9606.ENSP00000418572,9606.ENSP00000462647	SST,TAC1,SPTBN1,MAP2,VAMP2,ADCYAP1
TISSUES	BTO:0000255	Brain cell line	13	166	1.23	2.28e-09	9606.ENSP00000211998,9606.ENSP00000253408,9606.ENSP00000296755,9606.ENSP00000299198,9606.ENSP00000336799,9606.ENSP00000339001,9606.ENSP00000340820,9606.ENSP00000346694,9606.ENSP00000358865,9606.ENSP00000365576,9606.ENSP00000377296,9606.ENSP00000389351,9606.ENSP00000427985	VCL,GFAP,MAP1B,CKB,TUBA1B,TUBB,MAPT,HNRNPA2B1,INA,UBQLN1,SNCB,RPSA,DPYSL2
TISSUES	BTO:0000142	Brain	46	5010	0.3	1.18e-07	9606.ENSP00000200691,9606.ENSP00000215375,9606.ENSP00000234256,9606.ENSP00000236671,9606.ENSP00000253408,9606.ENSP00000255039,9606.ENSP00000264436,9606.ENSP00000267484,9606.ENSP00000278379,9606.ENSP00000284292,9606.ENSP00000287641,9606.ENSP00000296755,9606.ENSP00000299198,9606.ENSP00000316779,9606.ENSP00000321106,9606.ENSP00000333326,9606.ENSP00000336799,9606.ENSP00000339001,9606.ENSP00000339063,…	MT3,ATP5F1D,SLC1A4,CTSD,GFAP,HAPLN2,ADD2,RTN1,SLC1A2,NRGN,SST,MAP1B,CKB,BIN1,TAC1,TUBA8,TUBA1B,TUBB,EEF1A1,MAPT,PALM,HNRNPA2B1,AMPH,SPTBN1,ANK2,MAP2,GPR37L1,EPB41L2,INA,HSP90AB1,UBQLN1,TOM1L2,SNCB,PSAP,RPSA,GDI1,CKMT1A,SYNJ1,VAMP2,DMTN,DPYSL2,ADCYAP1,MARCKS,PTGES3,GJB6,FGA
TISSUES	BTO:0000282	Head	48	5529	0.28	1.18e-07	9606.ENSP00000200691,9606.ENSP00000211998,9606.ENSP00000215375,9606.ENSP00000234256,9606.ENSP00000236671,9606.ENSP00000253408,9606.ENSP00000255039,9606.ENSP00000264436,9606.ENSP00000267484,9606.ENSP00000278379,9606.ENSP00000284292,9606.ENSP00000287641,9606.ENSP00000296755,9606.ENSP00000299198,9606.ENSP00000316779,9606.ENSP00000321106,9606.ENSP00000333326,9606.ENSP00000336799,9606.ENSP00000339001,…	MT3,VCL,ATP5F1D,SLC1A4,CTSD,GFAP,HAPLN2,ADD2,RTN1,SLC1A2,NRGN,SST,MAP1B,CKB,BIN1,TAC1,TUBA8,TUBA1B,TUBB,EEF1A1,MAPT,PALM,HNRNPA2B1,AMPH,SPTBN1,ANK2,MAP2,GPR37L1,EPB41L2,INA,HSP90AB1,UBQLN1,TOM1L2,SNCB,PSAP,RPSA,SLC4A4,GDI1,CKMT1A,SYNJ1,VAMP2,DMTN,DPYSL2,ADCYAP1,MARCKS,PTGES3,GJB6,FGA
TISSUES	BTO:0001484	Nervous system	47	5216	0.29	1.18e-07	9606.ENSP00000200691,9606.ENSP00000215375,9606.ENSP00000234256,9606.ENSP00000236671,9606.ENSP00000249330,9606.ENSP00000253408,9606.ENSP00000255039,9606.ENSP00000264436,9606.ENSP00000267484,9606.ENSP00000278379,9606.ENSP00000284292,9606.ENSP00000287641,9606.ENSP00000296755,9606.ENSP00000299198,9606.ENSP00000316779,9606.ENSP00000321106,9606.ENSP00000333326,9606.ENSP00000336799,9606.ENSP00000339001,…	MT3,ATP5F1D,SLC1A4,CTSD,VGF,GFAP,HAPLN2,ADD2,RTN1,SLC1A2,NRGN,SST,MAP1B,CKB,BIN1,TAC1,TUBA8,TUBA1B,TUBB,EEF1A1,MAPT,PALM,HNRNPA2B1,AMPH,SPTBN1,ANK2,MAP2,GPR37L1,EPB41L2,INA,HSP90AB1,UBQLN1,TOM1L2,SNCB,PSAP,RPSA,GDI1,CKMT1A,SYNJ1,VAMP2,DMTN,DPYSL2,ADCYAP1,MARCKS,PTGES3,GJB6,FGA
TISSUES	BTO:0000439	Eye	17	632	0.77	8.85e-07	9606.ENSP00000211998,9606.ENSP00000253408,9606.ENSP00000264436,9606.ENSP00000299198,9606.ENSP00000321106,9606.ENSP00000336799,9606.ENSP00000339001,9606.ENSP00000339063,9606.ENSP00000349259,9606.ENSP00000349588,9606.ENSP00000357110,9606.ENSP00000360609,9606.ENSP00000378394,9606.ENSP00000389351,9606.ENSP00000393557,9606.ENSP00000394071,9606.ENSP00000427985	VCL,GFAP,ADD2,CKB,TAC1,TUBA1B,TUBB,EEF1A1,SPTBN1,ANK2,EPB41L2,HSP90AB1,PSAP,RPSA,SLC4A4,GDI1,DPYSL2
TISSUES	BTO:0000202	Sense organ	18	820	0.68	5.17e-06	9606.ENSP00000211998,9606.ENSP00000253408,9606.ENSP00000264436,9606.ENSP00000299198,9606.ENSP00000321106,9606.ENSP00000336799,9606.ENSP00000339001,9606.ENSP00000339063,9606.ENSP00000349259,9606.ENSP00000349588,9606.ENSP00000357110,9606.ENSP00000360609,9606.ENSP00000378394,9606.ENSP00000389351,9606.ENSP00000393557,9606.ENSP00000394071,9606.ENSP00000427985,9606.ENSP00000478061	VCL,GFAP,ADD2,CKB,TAC1,TUBA1B,TUBB,EEF1A1,SPTBN1,ANK2,EPB41L2,HSP90AB1,PSAP,RPSA,SLC4A4,GDI1,DPYSL2,MARCKS
TISSUES	BTO:0003914	Interstitial cell of Cajal	9	184	1.03	5.95e-05	9606.ENSP00000296755,9606.ENSP00000299198,9606.ENSP00000336799,9606.ENSP00000339001,9606.ENSP00000346694,9606.ENSP00000358865,9606.ENSP00000389351,9606.ENSP00000394071,9606.ENSP00000427985	MAP1B,CKB,TUBA1B,TUBB,HNRNPA2B1,INA,RPSA,GDI1,DPYSL2
TISSUES	BTO:0000089	Blood	21	1389	0.52	9.2e-05	9606.ENSP00000211998,9606.ENSP00000236671,9606.ENSP00000253408,9606.ENSP00000264436,9606.ENSP00000267484,9606.ENSP00000287641,9606.ENSP00000296755,9606.ENSP00000316779,9606.ENSP00000321106,9606.ENSP00000336799,9606.ENSP00000339063,9606.ENSP00000346694,9606.ENSP00000349259,9606.ENSP00000354003,9606.ENSP00000357110,9606.ENSP00000360609,9606.ENSP00000389351,9606.ENSP00000418572,9606.ENSP00000427866,…	VCL,CTSD,GFAP,ADD2,RTN1,SST,MAP1B,BIN1,TAC1,TUBA1B,EEF1A1,HNRNPA2B1,SPTBN1,GYPA,EPB41L2,HSP90AB1,RPSA,VAMP2,DMTN,PTGES3,FGA
TISSUES	BTO:0001001	Parietal lobe	5	33	1.52	0.00016	9606.ENSP00000253408,9606.ENSP00000284292,9606.ENSP00000287641,9606.ENSP00000299198,9606.ENSP00000340820	GFAP,NRGN,SST,CKB,MAPT
TISSUES	BTO:0000293	Occipital lobe	5	34	1.5	0.00017	9606.ENSP00000253408,9606.ENSP00000287641,9606.ENSP00000296755,9606.ENSP00000299198,9606.ENSP00000340820	GFAP,SST,MAP1B,CKB,MAPT
TISSUES	BTO:0000511	Gastrointestinal tract	20	1342	0.51	0.00019	9606.ENSP00000211998,9606.ENSP00000236671,9606.ENSP00000287641,9606.ENSP00000296755,9606.ENSP00000299198,9606.ENSP00000321106,9606.ENSP00000336799,9606.ENSP00000339001,9606.ENSP00000339063,9606.ENSP00000346694,9606.ENSP00000349259,9606.ENSP00000358865,9606.ENSP00000360609,9606.ENSP00000361087,9606.ENSP00000378394,9606.ENSP00000389351,9606.ENSP00000394071,9606.ENSP00000406577,9606.ENSP00000427985,…	VCL,CTSD,SST,MAP1B,CKB,TAC1,TUBA1B,TUBB,EEF1A1,HNRNPA2B1,SPTBN1,INA,HSP90AB1,SNCG,PSAP,RPSA,GDI1,CKMT1A,DPYSL2,PTGES3
TISSUES	BTO:0000570	Hematopoietic system	23	2040	0.39	0.0022	9606.ENSP00000211998,9606.ENSP00000234256,9606.ENSP00000236671,9606.ENSP00000253408,9606.ENSP00000264436,9606.ENSP00000267484,9606.ENSP00000287641,9606.ENSP00000296755,9606.ENSP00000316779,9606.ENSP00000321106,9606.ENSP00000336799,9606.ENSP00000339063,9606.ENSP00000346694,9606.ENSP00000349259,9606.ENSP00000354003,9606.ENSP00000357110,9606.ENSP00000360609,9606.ENSP00000389351,9606.ENSP00000394071,…	VCL,SLC1A4,CTSD,GFAP,ADD2,RTN1,SST,MAP1B,BIN1,TAC1,TUBA1B,EEF1A1,HNRNPA2B1,SPTBN1,GYPA,EPB41L2,HSP90AB1,RPSA,GDI1,VAMP2,DMTN,PTGES3,FGA
TISSUES	BTO:0000146	Brain stem	11	543	0.64	0.0051	9606.ENSP00000253408,9606.ENSP00000299198,9606.ENSP00000321106,9606.ENSP00000348602,9606.ENSP00000349588,9606.ENSP00000356251,9606.ENSP00000406577,9606.ENSP00000409667,9606.ENSP00000418572,9606.ENSP00000482075,9606.ENSP00000498441	GFAP,CKB,TAC1,AMPH,ANK2,GPR37L1,CKMT1A,SYNJ1,VAMP2,PTGES3,FGA
TISSUES	BTO:0003975	Cingulate cortex	3	13	1.7	0.0069	9606.ENSP00000253408,9606.ENSP00000284292,9606.ENSP00000340820	GFAP,NRGN,MAPT
TISSUES	BTO:0000988	Pancreas	10	474	0.66	0.0078	9606.ENSP00000236671,9606.ENSP00000278379,9606.ENSP00000287641,9606.ENSP00000336799,9606.ENSP00000339063,9606.ENSP00000353508,9606.ENSP00000360609,9606.ENSP00000378394,9606.ENSP00000389351,9606.ENSP00000393557	CTSD,SLC1A2,SST,TUBA1B,EEF1A1,MAP2,HSP90AB1,PSAP,RPSA,SLC4A4
TISSUES	BTO:0000131	Blood plasma	9	392	0.7	0.0086	9606.ENSP00000211998,9606.ENSP00000236671,9606.ENSP00000267484,9606.ENSP00000296755,9606.ENSP00000349259,9606.ENSP00000360609,9606.ENSP00000427866,9606.ENSP00000482075,9606.ENSP00000498441	VCL,CTSD,RTN1,MAP1B,SPTBN1,HSP90AB1,DMTN,PTGES3,FGA
TISSUES	BTO:0000203	Respiratory system	17	1342	0.44	0.0086	9606.ENSP00000236671,9606.ENSP00000267484,9606.ENSP00000296755,9606.ENSP00000299198,9606.ENSP00000308024,9606.ENSP00000321106,9606.ENSP00000336799,9606.ENSP00000339001,9606.ENSP00000339063,9606.ENSP00000346694,9606.ENSP00000349259,9606.ENSP00000360609,9606.ENSP00000365576,9606.ENSP00000378394,9606.ENSP00000389351,9606.ENSP00000394071,9606.ENSP00000482075	CTSD,RTN1,MAP1B,CKB,PCSK1,TAC1,TUBA1B,TUBB,EEF1A1,HNRNPA2B1,SPTBN1,HSP90AB1,UBQLN1,PSAP,RPSA,GDI1,PTGES3
TISSUES	BTO:0000484	Frontal lobe	5	90	1.08	0.0086	9606.ENSP00000253408,9606.ENSP00000284292,9606.ENSP00000296755,9606.ENSP00000299198,9606.ENSP00000340820	GFAP,NRGN,MAP1B,CKB,MAPT
TISSUES	BTO:0001491	Viscus	33	4129	0.24	0.0095	9606.ENSP00000211998,9606.ENSP00000215375,9606.ENSP00000236671,9606.ENSP00000253408,9606.ENSP00000278379,9606.ENSP00000287641,9606.ENSP00000296755,9606.ENSP00000299198,9606.ENSP00000316779,9606.ENSP00000321106,9606.ENSP00000336799,9606.ENSP00000339001,9606.ENSP00000339063,9606.ENSP00000340820,9606.ENSP00000346694,9606.ENSP00000349259,9606.ENSP00000349588,9606.ENSP00000353508,9606.ENSP00000354003,…	VCL,ATP5F1D,CTSD,GFAP,SLC1A2,SST,MAP1B,CKB,BIN1,TAC1,TUBA1B,TUBB,EEF1A1,MAPT,HNRNPA2B1,SPTBN1,ANK2,MAP2,GYPA,EPB41L2,INA,HSP90AB1,SNCG,PSAP,RPSA,SLC4A4,GDI1,CKMT1A,DMTN,DPYSL2,MARCKS,PTGES3,FGA
TISSUES	BTO:0000763	Lung	15	1102	0.47	0.0097	9606.ENSP00000236671,9606.ENSP00000267484,9606.ENSP00000296755,9606.ENSP00000299198,9606.ENSP00000336799,9606.ENSP00000339001,9606.ENSP00000339063,9606.ENSP00000346694,9606.ENSP00000349259,9606.ENSP00000360609,9606.ENSP00000365576,9606.ENSP00000378394,9606.ENSP00000389351,9606.ENSP00000394071,9606.ENSP00000482075	CTSD,RTN1,MAP1B,CKB,TUBA1B,TUBB,EEF1A1,HNRNPA2B1,SPTBN1,HSP90AB1,UBQLN1,PSAP,RPSA,GDI1,PTGES3
TISSUES	BTO:0000421	Connective tissue	12	734	0.55	0.0102	9606.ENSP00000200691,9606.ENSP00000296755,9606.ENSP00000299198,9606.ENSP00000316779,9606.ENSP00000336799,9606.ENSP00000339001,9606.ENSP00000339063,9606.ENSP00000346694,9606.ENSP00000358865,9606.ENSP00000389351,9606.ENSP00000394071,9606.ENSP00000427985	MT3,MAP1B,CKB,BIN1,TUBA1B,TUBB,EEF1A1,HNRNPA2B1,INA,RPSA,GDI1,DPYSL2
TISSUES	BTO:0000091	Ascites	4	54	1.21	0.0124	9606.ENSP00000336799,9606.ENSP00000339063,9606.ENSP00000360609,9606.ENSP00000389351	TUBA1B,EEF1A1,HSP90AB1,RPSA
TISSUES	BTO:0000132	Blood platelet	8	332	0.72	0.0124	9606.ENSP00000211998,9606.ENSP00000236671,9606.ENSP00000296755,9606.ENSP00000349259,9606.ENSP00000360609,9606.ENSP00000427866,9606.ENSP00000482075,9606.ENSP00000498441	VCL,CTSD,MAP1B,SPTBN1,HSP90AB1,DMTN,PTGES3,FGA
TISSUES	BTO:0000672	Hindbrain	9	464	0.63	0.0221	9606.ENSP00000299198,9606.ENSP00000321106,9606.ENSP00000348602,9606.ENSP00000356251,9606.ENSP00000406577,9606.ENSP00000409667,9606.ENSP00000418572,9606.ENSP00000482075,9606.ENSP00000498441	CKB,TAC1,AMPH,GPR37L1,CKMT1A,SYNJ1,VAMP2,PTGES3,FGA
TISSUES	BTO:0000345	Digestive gland	23	2460	0.31	0.0227	9606.ENSP00000211998,9606.ENSP00000215375,9606.ENSP00000236671,9606.ENSP00000278379,9606.ENSP00000287641,9606.ENSP00000296755,9606.ENSP00000336799,9606.ENSP00000339001,9606.ENSP00000339063,9606.ENSP00000346694,9606.ENSP00000349259,9606.ENSP00000349588,9606.ENSP00000353508,9606.ENSP00000354003,9606.ENSP00000360609,9606.ENSP00000378394,9606.ENSP00000389351,9606.ENSP00000393557,9606.ENSP00000394071,…	VCL,ATP5F1D,CTSD,SLC1A2,SST,MAP1B,TUBA1B,TUBB,EEF1A1,HNRNPA2B1,SPTBN1,ANK2,MAP2,GYPA,HSP90AB1,PSAP,RPSA,SLC4A4,GDI1,DMTN,MARCKS,PTGES3,FGA
TISSUES	BTO:0000233	Cerebral cortex	13	950	0.47	0.0243	9606.ENSP00000234256,9606.ENSP00000253408,9606.ENSP00000278379,9606.ENSP00000284292,9606.ENSP00000287641,9606.ENSP00000296755,9606.ENSP00000299198,9606.ENSP00000333326,9606.ENSP00000340820,9606.ENSP00000360609,9606.ENSP00000427866,9606.ENSP00000482075,9606.ENSP00000494468	SLC1A4,GFAP,SLC1A2,NRGN,SST,MAP1B,CKB,TUBA8,MAPT,HSP90AB1,DMTN,PTGES3,GJB6
TISSUES	BTO:0000562	Heart	10	584	0.57	0.0243	9606.ENSP00000211998,9606.ENSP00000264436,9606.ENSP00000299198,9606.ENSP00000336799,9606.ENSP00000339063,9606.ENSP00000349259,9606.ENSP00000357110,9606.ENSP00000360609,9606.ENSP00000393557,9606.ENSP00000498441	VCL,ADD2,CKB,TUBA1B,EEF1A1,SPTBN1,EPB41L2,HSP90AB1,SLC4A4,FGA
TISSUES	BTO:0001129	Prostate gland	8	376	0.67	0.0243	9606.ENSP00000211998,9606.ENSP00000299198,9606.ENSP00000336799,9606.ENSP00000339063,9606.ENSP00000360609,9606.ENSP00000378394,9606.ENSP00000389351,9606.ENSP00000393557	VCL,CKB,TUBA1B,EEF1A1,HSP90AB1,PSAP,RPSA,SLC4A4
TISSUES	BTO:0000522	Gland	37	5260	0.18	0.0268	9606.ENSP00000211998,9606.ENSP00000215375,9606.ENSP00000236671,9606.ENSP00000253408,9606.ENSP00000264436,9606.ENSP00000267484,9606.ENSP00000278379,9606.ENSP00000287641,9606.ENSP00000296755,9606.ENSP00000299198,9606.ENSP00000316779,9606.ENSP00000321106,9606.ENSP00000336799,9606.ENSP00000339001,9606.ENSP00000339063,9606.ENSP00000340820,9606.ENSP00000346694,9606.ENSP00000348602,9606.ENSP00000349259,…	VCL,ATP5F1D,CTSD,GFAP,ADD2,RTN1,SLC1A2,SST,MAP1B,CKB,BIN1,TAC1,TUBA1B,TUBB,EEF1A1,MAPT,HNRNPA2B1,AMPH,SPTBN1,ANK2,MAP2,GYPA,EPB41L2,HSP90AB1,TOM1L2,PSAP,RPSA,SLC4A4,GDI1,VAMP2,DMTN,DPYSL2,ADCYAP1,MARCKS,PTGES3,GJB6,FGA
TISSUES	BTO:0000648	Intestine	13	969	0.47	0.0268	9606.ENSP00000211998,9606.ENSP00000236671,9606.ENSP00000299198,9606.ENSP00000321106,9606.ENSP00000336799,9606.ENSP00000339063,9606.ENSP00000346694,9606.ENSP00000349259,9606.ENSP00000360609,9606.ENSP00000361087,9606.ENSP00000378394,9606.ENSP00000389351,9606.ENSP00000406577	VCL,CTSD,CKB,TAC1,TUBA1B,EEF1A1,HNRNPA2B1,SPTBN1,HSP90AB1,SNCG,PSAP,RPSA,CKMT1A
TISSUES	BTO:0000759	Liver	19	1849	0.35	0.0268	9606.ENSP00000211998,9606.ENSP00000215375,9606.ENSP00000236671,9606.ENSP00000287641,9606.ENSP00000296755,9606.ENSP00000336799,9606.ENSP00000339001,9606.ENSP00000339063,9606.ENSP00000346694,9606.ENSP00000349259,9606.ENSP00000349588,9606.ENSP00000354003,9606.ENSP00000360609,9606.ENSP00000378394,9606.ENSP00000389351,9606.ENSP00000427866,9606.ENSP00000478061,9606.ENSP00000482075,9606.ENSP00000498441	VCL,ATP5F1D,CTSD,SST,MAP1B,TUBA1B,TUBB,EEF1A1,HNRNPA2B1,SPTBN1,ANK2,GYPA,HSP90AB1,PSAP,RPSA,DMTN,MARCKS,PTGES3,FGA
TISSUES	BTO:0001489	Whole body	52	9319	0.08	0.0283	9606.ENSP00000200691,9606.ENSP00000211998,9606.ENSP00000215375,9606.ENSP00000234256,9606.ENSP00000236671,9606.ENSP00000249330,9606.ENSP00000253408,9606.ENSP00000255039,9606.ENSP00000264436,9606.ENSP00000267484,9606.ENSP00000278379,9606.ENSP00000284292,9606.ENSP00000287641,9606.ENSP00000296755,9606.ENSP00000299198,9606.ENSP00000308024,9606.ENSP00000316779,9606.ENSP00000321106,9606.ENSP00000333326,…	MT3,VCL,ATP5F1D,SLC1A4,CTSD,VGF,GFAP,HAPLN2,ADD2,RTN1,SLC1A2,NRGN,SST,MAP1B,CKB,PCSK1,BIN1,TAC1,TUBA8,TUBA1B,TUBB,EEF1A1,MAPT,PALM,HNRNPA2B1,AMPH,SPTBN1,ANK2,MAP2,GYPA,GPR37L1,EPB41L2,INA,HSP90AB1,SNCG,UBQLN1,TOM1L2,SNCB,PSAP,RPSA,SLC4A4,GDI1,CKMT1A,SYNJ1,VAMP2,DMTN,DPYSL2,ADCYAP1,MARCKS,PTGES3,GJB6,FGA
TISSUES	BTO:0000379	Embryo	10	624	0.54	0.0322	9606.ENSP00000211998,9606.ENSP00000253408,9606.ENSP00000264436,9606.ENSP00000296755,9606.ENSP00000321106,9606.ENSP00000336799,9606.ENSP00000358865,9606.ENSP00000360609,9606.ENSP00000365576,9606.ENSP00000482075	VCL,GFAP,ADD2,MAP1B,TAC1,TUBA1B,INA,HSP90AB1,UBQLN1,PTGES3
TISSUES	BTO:0000855	Lymph	5	143	0.88	0.0322	9606.ENSP00000234256,9606.ENSP00000336799,9606.ENSP00000339063,9606.ENSP00000360609,9606.ENSP00000389351	SLC1A4,TUBA1B,EEF1A1,HSP90AB1,RPSA
TISSUES	BTO:0001175	Retina	6	220	0.77	0.0322	9606.ENSP00000211998,9606.ENSP00000253408,9606.ENSP00000339001,9606.ENSP00000349588,9606.ENSP00000357110,9606.ENSP00000394071	VCL,GFAP,TUBB,ANK2,EPB41L2,GDI1
TISSUES	BTO:0001307	Stomach	6	218	0.78	0.0322	9606.ENSP00000287641,9606.ENSP00000336799,9606.ENSP00000339063,9606.ENSP00000360609,9606.ENSP00000378394,9606.ENSP00000389351	SST,TUBA1B,EEF1A1,HSP90AB1,PSAP,RPSA
TISSUES	BTO:0001488	Endocrine gland	35	4886	0.19	0.0322	9606.ENSP00000211998,9606.ENSP00000215375,9606.ENSP00000236671,9606.ENSP00000253408,9606.ENSP00000278379,9606.ENSP00000287641,9606.ENSP00000296755,9606.ENSP00000299198,9606.ENSP00000316779,9606.ENSP00000321106,9606.ENSP00000336799,9606.ENSP00000339001,9606.ENSP00000339063,9606.ENSP00000340820,9606.ENSP00000346694,9606.ENSP00000348602,9606.ENSP00000349259,9606.ENSP00000349588,9606.ENSP00000353508,…	VCL,ATP5F1D,CTSD,GFAP,SLC1A2,SST,MAP1B,CKB,BIN1,TAC1,TUBA1B,TUBB,EEF1A1,MAPT,HNRNPA2B1,AMPH,SPTBN1,ANK2,MAP2,GYPA,EPB41L2,HSP90AB1,TOM1L2,PSAP,RPSA,SLC4A4,GDI1,VAMP2,DMTN,DPYSL2,ADCYAP1,MARCKS,PTGES3,GJB6,FGA
TISSUES	BTO:0000574	Hematopoietic cell	11	766	0.49	0.0349	9606.ENSP00000211998,9606.ENSP00000264436,9606.ENSP00000287641,9606.ENSP00000316779,9606.ENSP00000346694,9606.ENSP00000354003,9606.ENSP00000357110,9606.ENSP00000360609,9606.ENSP00000389351,9606.ENSP00000427866,9606.ENSP00000482075	VCL,ADD2,SST,BIN1,HNRNPA2B1,GYPA,EPB41L2,HSP90AB1,RPSA,DMTN,PTGES3
TISSUES	BTO:0000144	Meninx	2	7	1.79	0.0374	9606.ENSP00000253408,9606.ENSP00000321106	GFAP,TAC1
TISSUES	BTO:0000232	Cerebellum	8	430	0.61	0.0397	9606.ENSP00000299198,9606.ENSP00000348602,9606.ENSP00000356251,9606.ENSP00000406577,9606.ENSP00000409667,9606.ENSP00000418572,9606.ENSP00000482075,9606.ENSP00000498441	CKB,AMPH,GPR37L1,CKMT1A,SYNJ1,VAMP2,PTGES3,FGA
COMPARTMENTS	GOCC:0005856	Cytoskeleton	19	1213	0.53	0.0023	9606.ENSP00000211998,9606.ENSP00000234256,9606.ENSP00000253408,9606.ENSP00000264436,9606.ENSP00000296755,9606.ENSP00000316779,9606.ENSP00000333326,9606.ENSP00000336799,9606.ENSP00000339001,9606.ENSP00000339063,9606.ENSP00000340820,9606.ENSP00000348602,9606.ENSP00000349259,9606.ENSP00000349588,9606.ENSP00000353508,9606.ENSP00000357110,9606.ENSP00000358865,9606.ENSP00000427866,9606.ENSP00000478061	VCL,SLC1A4,GFAP,ADD2,MAP1B,BIN1,TUBA8,TUBA1B,TUBB,EEF1A1,MAPT,AMPH,SPTBN1,ANK2,MAP2,EPB41L2,INA,DMTN,MARCKS
COMPARTMENTS	GOCC:0015629	Actin cytoskeleton	10	316	0.84	0.0023	9606.ENSP00000211998,9606.ENSP00000264436,9606.ENSP00000316779,9606.ENSP00000339063,9606.ENSP00000348602,9606.ENSP00000349259,9606.ENSP00000349588,9606.ENSP00000357110,9606.ENSP00000427866,9606.ENSP00000478061	VCL,ADD2,BIN1,EEF1A1,AMPH,SPTBN1,ANK2,EPB41L2,DMTN,MARCKS
COMPARTMENTS	GOCC:0005886	Plasma membrane	24	2054	0.41	0.0025	9606.ENSP00000211998,9606.ENSP00000234256,9606.ENSP00000264436,9606.ENSP00000278379,9606.ENSP00000316779,9606.ENSP00000339063,9606.ENSP00000340820,9606.ENSP00000341911,9606.ENSP00000348602,9606.ENSP00000349259,9606.ENSP00000349588,9606.ENSP00000354003,9606.ENSP00000356251,9606.ENSP00000357110,9606.ENSP00000365576,9606.ENSP00000378394,9606.ENSP00000389351,9606.ENSP00000393557,9606.ENSP00000409667,…	VCL,SLC1A4,ADD2,SLC1A2,BIN1,EEF1A1,MAPT,PALM,AMPH,SPTBN1,ANK2,GYPA,GPR37L1,EPB41L2,UBQLN1,PSAP,RPSA,SLC4A4,SYNJ1,VAMP2,DMTN,DPYSL2,GJB6,FGA
COMPARTMENTS	GOCC:0030864	Cortical actin cytoskeleton	5	49	1.35	0.0025	9606.ENSP00000211998,9606.ENSP00000339063,9606.ENSP00000349259,9606.ENSP00000349588,9606.ENSP00000357110	VCL,EEF1A1,SPTBN1,ANK2,EPB41L2
COMPARTMENTS	GOCC:0043005	Neuron projection	11	474	0.7	0.0025	9606.ENSP00000287641,9606.ENSP00000296755,9606.ENSP00000316779,9606.ENSP00000321106,9606.ENSP00000340820,9606.ENSP00000349259,9606.ENSP00000353508,9606.ENSP00000360609,9606.ENSP00000377296,9606.ENSP00000409667,9606.ENSP00000418572	SST,MAP1B,BIN1,TAC1,MAPT,SPTBN1,MAP2,HSP90AB1,SNCB,SYNJ1,VAMP2
COMPARTMENTS	GOCC:0071944	Cell periphery	25	2277	0.38	0.0025	9606.ENSP00000211998,9606.ENSP00000234256,9606.ENSP00000255039,9606.ENSP00000264436,9606.ENSP00000278379,9606.ENSP00000316779,9606.ENSP00000339063,9606.ENSP00000340820,9606.ENSP00000341911,9606.ENSP00000348602,9606.ENSP00000349259,9606.ENSP00000349588,9606.ENSP00000354003,9606.ENSP00000356251,9606.ENSP00000357110,9606.ENSP00000365576,9606.ENSP00000378394,9606.ENSP00000389351,9606.ENSP00000393557,…	VCL,SLC1A4,HAPLN2,ADD2,SLC1A2,BIN1,EEF1A1,MAPT,PALM,AMPH,SPTBN1,ANK2,GYPA,GPR37L1,EPB41L2,UBQLN1,PSAP,RPSA,SLC4A4,SYNJ1,VAMP2,DMTN,DPYSL2,GJB6,FGA
COMPARTMENTS	GOCC:0099503	Secretory vesicle	13	629	0.65	0.0025	9606.ENSP00000200691,9606.ENSP00000211998,9606.ENSP00000236671,9606.ENSP00000308024,9606.ENSP00000316779,9606.ENSP00000339001,9606.ENSP00000339063,9606.ENSP00000340820,9606.ENSP00000348602,9606.ENSP00000360609,9606.ENSP00000378394,9606.ENSP00000418572,9606.ENSP00000498441	MT3,VCL,CTSD,PCSK1,BIN1,TUBB,EEF1A1,MAPT,AMPH,HSP90AB1,PSAP,VAMP2,FGA
COMPARTMENTS	GOCC:0099512	Supramolecular fiber	11	421	0.75	0.0025	9606.ENSP00000211998,9606.ENSP00000234256,9606.ENSP00000253408,9606.ENSP00000296755,9606.ENSP00000336799,9606.ENSP00000339001,9606.ENSP00000340820,9606.ENSP00000349588,9606.ENSP00000353508,9606.ENSP00000358865,9606.ENSP00000427866	VCL,SLC1A4,GFAP,MAP1B,TUBA1B,TUBB,MAPT,ANK2,MAP2,INA,DMTN
COMPARTMENTS	GOCC:0099513	Polymeric cytoskeletal fiber	9	294	0.82	0.0025	9606.ENSP00000234256,9606.ENSP00000253408,9606.ENSP00000296755,9606.ENSP00000336799,9606.ENSP00000339001,9606.ENSP00000340820,9606.ENSP00000353508,9606.ENSP00000358865,9606.ENSP00000427866	SLC1A4,GFAP,MAP1B,TUBA1B,TUBB,MAPT,MAP2,INA,DMTN
COMPARTMENTS	GOCC:0030424	Axon	8	236	0.87	0.0029	9606.ENSP00000296755,9606.ENSP00000316779,9606.ENSP00000321106,9606.ENSP00000340820,9606.ENSP00000349259,9606.ENSP00000353508,9606.ENSP00000360609,9606.ENSP00000409667	MAP1B,BIN1,TAC1,MAPT,SPTBN1,MAP2,HSP90AB1,SYNJ1
COMPARTMENTS	GOCC:0120025	Plasma membrane bounded cell projection	15	934	0.54	0.0029	9606.ENSP00000253408,9606.ENSP00000278379,9606.ENSP00000287641,9606.ENSP00000296755,9606.ENSP00000316779,9606.ENSP00000321106,9606.ENSP00000339063,9606.ENSP00000340820,9606.ENSP00000341911,9606.ENSP00000349259,9606.ENSP00000353508,9606.ENSP00000360609,9606.ENSP00000377296,9606.ENSP00000409667,9606.ENSP00000418572	GFAP,SLC1A2,SST,MAP1B,BIN1,TAC1,EEF1A1,MAPT,PALM,SPTBN1,MAP2,HSP90AB1,SNCB,SYNJ1,VAMP2
COMPARTMENTS	GOCC:0044292	Dendrite terminus	3	10	1.81	0.0038	9606.ENSP00000287641,9606.ENSP00000353508,9606.ENSP00000360609	SST,MAP2,HSP90AB1
COMPARTMENTS	GOCC:0008091	Spectrin	3	12	1.74	0.0057	9606.ENSP00000349259,9606.ENSP00000349588,9606.ENSP00000357110	SPTBN1,ANK2,EPB41L2
COMPARTMENTS	GOCC:0044304	Main axon	4	40	1.34	0.0063	9606.ENSP00000316779,9606.ENSP00000340820,9606.ENSP00000349259,9606.ENSP00000353508	BIN1,MAPT,SPTBN1,MAP2
COMPARTMENTS	GOCC:0005576	Extracellular region	16	1218	0.46	0.0106	9606.ENSP00000211998,9606.ENSP00000236671,9606.ENSP00000249330,9606.ENSP00000255039,9606.ENSP00000278379,9606.ENSP00000287641,9606.ENSP00000308024,9606.ENSP00000321106,9606.ENSP00000339001,9606.ENSP00000339063,9606.ENSP00000340820,9606.ENSP00000346694,9606.ENSP00000360609,9606.ENSP00000462647,9606.ENSP00000478061,9606.ENSP00000498441	VCL,CTSD,VGF,HAPLN2,SLC1A2,SST,PCSK1,TAC1,TUBB,EEF1A1,MAPT,HNRNPA2B1,HSP90AB1,ADCYAP1,MARCKS,FGA
COMPARTMENTS	GOCC:0005829	Cytosol	25	2650	0.31	0.0128	9606.ENSP00000211998,9606.ENSP00000253408,9606.ENSP00000264436,9606.ENSP00000296755,9606.ENSP00000299198,9606.ENSP00000308024,9606.ENSP00000316779,9606.ENSP00000339001,9606.ENSP00000339063,9606.ENSP00000340820,9606.ENSP00000348602,9606.ENSP00000349259,9606.ENSP00000349588,9606.ENSP00000354003,9606.ENSP00000357110,9606.ENSP00000360609,9606.ENSP00000365576,9606.ENSP00000377296,9606.ENSP00000389351,…	VCL,GFAP,ADD2,MAP1B,CKB,PCSK1,BIN1,TUBB,EEF1A1,MAPT,AMPH,SPTBN1,ANK2,GYPA,EPB41L2,HSP90AB1,UBQLN1,SNCB,RPSA,GDI1,SYNJ1,VAMP2,DMTN,DPYSL2,PTGES3
COMPARTMENTS	GOCC:0031982	Vesicle	19	1686	0.39	0.0132	9606.ENSP00000200691,9606.ENSP00000211998,9606.ENSP00000236671,9606.ENSP00000249330,9606.ENSP00000264436,9606.ENSP00000308024,9606.ENSP00000316779,9606.ENSP00000339001,9606.ENSP00000339063,9606.ENSP00000340820,9606.ENSP00000341911,9606.ENSP00000346694,9606.ENSP00000348602,9606.ENSP00000360609,9606.ENSP00000378394,9606.ENSP00000418572,9606.ENSP00000427866,9606.ENSP00000478061,9606.ENSP00000498441	MT3,VCL,CTSD,VGF,ADD2,PCSK1,BIN1,TUBB,EEF1A1,MAPT,PALM,HNRNPA2B1,AMPH,HSP90AB1,PSAP,VAMP2,DMTN,MARCKS,FGA
COMPARTMENTS	GOCC:0098793	Presynapse	6	168	0.89	0.0142	9606.ENSP00000200691,9606.ENSP00000278379,9606.ENSP00000316779,9606.ENSP00000348602,9606.ENSP00000409667,9606.ENSP00000418572	MT3,SLC1A2,BIN1,AMPH,SYNJ1,VAMP2
COMPARTMENTS	GOCC:0110165	Cellular anatomical entity	53	9520	0.08	0.0166	9606.ENSP00000200691,9606.ENSP00000211998,9606.ENSP00000215375,9606.ENSP00000234256,9606.ENSP00000236671,9606.ENSP00000249330,9606.ENSP00000253408,9606.ENSP00000255039,9606.ENSP00000264436,9606.ENSP00000267484,9606.ENSP00000278379,9606.ENSP00000287641,9606.ENSP00000296755,9606.ENSP00000299198,9606.ENSP00000308024,9606.ENSP00000316779,9606.ENSP00000321106,9606.ENSP00000333326,9606.ENSP00000336799,…	MT3,VCL,ATP5F1D,SLC1A4,CTSD,VGF,GFAP,HAPLN2,ADD2,RTN1,SLC1A2,SST,MAP1B,CKB,PCSK1,BIN1,TAC1,TUBA8,TUBA1B,TUBB,EEF1A1,MAPT,PALM,HNRNPA2B1,AMPH,SPTBN1,ANK2,MAP2,GYPA,H2AW,GPR37L1,EPB41L2,INA,HSP90AB1,SNCG,UBQLN1,TOM1L2,SNCB,PSAP,RPSA,SLC4A4,GDI1,CKMT1A,SYNJ1,VAMP2,DMTN,DPYSL2,ADCYAP1,MARCKS,PTGES3,GJB6,TBC1D24,FGA
COMPARTMENTS	GOCC:0030054	Cell junction	13	908	0.49	0.0192	9606.ENSP00000200691,9606.ENSP00000211998,9606.ENSP00000278379,9606.ENSP00000316779,9606.ENSP00000340820,9606.ENSP00000348602,9606.ENSP00000349588,9606.ENSP00000357110,9606.ENSP00000358865,9606.ENSP00000409667,9606.ENSP00000418572,9606.ENSP00000478061,9606.ENSP00000494468	MT3,VCL,SLC1A2,BIN1,MAPT,AMPH,ANK2,EPB41L2,INA,SYNJ1,VAMP2,MARCKS,GJB6
COMPARTMENTS	GOCC:0030141	Secretory granule	10	557	0.59	0.0192	9606.ENSP00000211998,9606.ENSP00000236671,9606.ENSP00000308024,9606.ENSP00000339001,9606.ENSP00000339063,9606.ENSP00000340820,9606.ENSP00000360609,9606.ENSP00000378394,9606.ENSP00000418572,9606.ENSP00000498441	VCL,CTSD,PCSK1,TUBB,EEF1A1,MAPT,HSP90AB1,PSAP,VAMP2,FGA
COMPARTMENTS	GOCC:0097386	Glial cell projection	3	23	1.45	0.0192	9606.ENSP00000253408,9606.ENSP00000278379,9606.ENSP00000340820	GFAP,SLC1A2,MAPT
COMPARTMENTS	GOCC:0097441	Basal dendrite	2	3	2.16	0.0192	9606.ENSP00000296755,9606.ENSP00000353508	MAP1B,MAP2
COMPARTMENTS	GOCC:0016234	Inclusion body	4	65	1.13	0.0223	9606.ENSP00000200691,9606.ENSP00000340820,9606.ENSP00000365576,9606.ENSP00000377296	MT3,MAPT,UBQLN1,SNCB
COMPARTMENTS	GOCC:0016020	Membrane	30	3753	0.24	0.0236	9606.ENSP00000211998,9606.ENSP00000215375,9606.ENSP00000234256,9606.ENSP00000236671,9606.ENSP00000264436,9606.ENSP00000267484,9606.ENSP00000278379,9606.ENSP00000316779,9606.ENSP00000339063,9606.ENSP00000340820,9606.ENSP00000341911,9606.ENSP00000348602,9606.ENSP00000349259,9606.ENSP00000349588,9606.ENSP00000354003,9606.ENSP00000356251,9606.ENSP00000357110,9606.ENSP00000358865,9606.ENSP00000360609,…	VCL,ATP5F1D,SLC1A4,CTSD,ADD2,RTN1,SLC1A2,BIN1,EEF1A1,MAPT,PALM,AMPH,SPTBN1,ANK2,GYPA,GPR37L1,EPB41L2,INA,HSP90AB1,UBQLN1,PSAP,RPSA,SLC4A4,CKMT1A,SYNJ1,VAMP2,DMTN,DPYSL2,GJB6,FGA
COMPARTMENTS	GOCC:0150002	Distal dendrite	2	4	2.04	0.0236	9606.ENSP00000287641,9606.ENSP00000353508	SST,MAP2
COMPARTMENTS	GOCC:0031410	Cytoplasmic vesicle	16	1370	0.4	0.0242	9606.ENSP00000200691,9606.ENSP00000211998,9606.ENSP00000236671,9606.ENSP00000249330,9606.ENSP00000264436,9606.ENSP00000308024,9606.ENSP00000316779,9606.ENSP00000339001,9606.ENSP00000339063,9606.ENSP00000340820,9606.ENSP00000348602,9606.ENSP00000360609,9606.ENSP00000378394,9606.ENSP00000418572,9606.ENSP00000427866,9606.ENSP00000498441	MT3,VCL,CTSD,VGF,ADD2,PCSK1,BIN1,TUBB,EEF1A1,MAPT,AMPH,HSP90AB1,PSAP,VAMP2,DMTN,FGA
COMPARTMENTS	GOCC:0043232	Intracellular non-membrane-bounded organelle	23	2489	0.3	0.0242	9606.ENSP00000211998,9606.ENSP00000234256,9606.ENSP00000253408,9606.ENSP00000264436,9606.ENSP00000296755,9606.ENSP00000316779,9606.ENSP00000333326,9606.ENSP00000336799,9606.ENSP00000339001,9606.ENSP00000339063,9606.ENSP00000340820,9606.ENSP00000348602,9606.ENSP00000349259,9606.ENSP00000349588,9606.ENSP00000353508,9606.ENSP00000355656,9606.ENSP00000357110,9606.ENSP00000358865,9606.ENSP00000360609,…	VCL,SLC1A4,GFAP,ADD2,MAP1B,BIN1,TUBA8,TUBA1B,TUBB,EEF1A1,MAPT,AMPH,SPTBN1,ANK2,MAP2,H2AW,EPB41L2,INA,HSP90AB1,RPSA,DMTN,MARCKS,PTGES3
COMPARTMENTS	GOCC:0031983	Vesicle lumen	6	213	0.79	0.0308	9606.ENSP00000211998,9606.ENSP00000236671,9606.ENSP00000339001,9606.ENSP00000339063,9606.ENSP00000360609,9606.ENSP00000498441	VCL,CTSD,TUBB,EEF1A1,HSP90AB1,FGA
COMPARTMENTS	GOCC:0008021	Synaptic vesicle	4	78	1.05	0.0336	9606.ENSP00000200691,9606.ENSP00000316779,9606.ENSP00000348602,9606.ENSP00000418572	MT3,BIN1,AMPH,VAMP2
COMPARTMENTS	GOCC:0044294	Dendritic growth cone	2	6	1.86	0.0352	9606.ENSP00000353508,9606.ENSP00000360609	MAP2,HSP90AB1
UniProt Keywords	KW-0027	Amidation	4	14	1.79	0.00077	9606.ENSP00000249330,9606.ENSP00000287641,9606.ENSP00000321106,9606.ENSP00000462647	VGF,SST,TAC1,ADCYAP1
UniProt Keywords	KW-0206	Cytoskeleton	16	970	0.55	0.0017	9606.ENSP00000211998,9606.ENSP00000264436,9606.ENSP00000296755,9606.ENSP00000333326,9606.ENSP00000336799,9606.ENSP00000339001,9606.ENSP00000340820,9606.ENSP00000348602,9606.ENSP00000349259,9606.ENSP00000349588,9606.ENSP00000353508,9606.ENSP00000357110,9606.ENSP00000361087,9606.ENSP00000427866,9606.ENSP00000427985,9606.ENSP00000478061	VCL,ADD2,MAP1B,TUBA8,TUBA1B,TUBB,MAPT,AMPH,SPTBN1,ANK2,MAP2,EPB41L2,SNCG,DMTN,DPYSL2,MARCKS
UniProt Keywords	KW-1003	Cell membrane	20	1867	0.37	0.0317	9606.ENSP00000211998,9606.ENSP00000264436,9606.ENSP00000278379,9606.ENSP00000316779,9606.ENSP00000339063,9606.ENSP00000340820,9606.ENSP00000341911,9606.ENSP00000349259,9606.ENSP00000349588,9606.ENSP00000354003,9606.ENSP00000356251,9606.ENSP00000357110,9606.ENSP00000360609,9606.ENSP00000365576,9606.ENSP00000389351,9606.ENSP00000393557,9606.ENSP00000418572,9606.ENSP00000427866,9606.ENSP00000494468,…	VCL,ADD2,SLC1A2,BIN1,EEF1A1,MAPT,PALM,SPTBN1,ANK2,GYPA,GPR37L1,EPB41L2,HSP90AB1,UBQLN1,RPSA,SLC4A4,VAMP2,DMTN,GJB6,TBC1D24
