# Supplementary material for: Interrogation of the human cortical peptidome uncovers cell-type specific signatures of cognitive resilience against Alzheimer’s disease
Source: Sci Rep. 2024 Mar 26;14:7161. doi: 10.1038/s41598-024-57104-z (PMC10966065; doi:10.1038/s41598-024-57104-z)
Supplement: Supplementary file 10 — Supplementary Table 7. [file 41598_2024_57104_MOESM10_ESM.xlsx]

## Sheet: Sheet 1
enrichment.all (8)
#category	term ID	term description	observed gene count	background gene count	strength	false discovery rate	matching proteins in your network (IDs)	matching proteins in your network (labels)
GO Function	GO:0005179	Hormone activity	4	30	1.83	0.0024	9606.ENSP00000249330,9606.ENSP00000287641,9606.ENSP00000368244,9606.ENSP00000379472	VGF,SST,CHGB,CCK
GO Function	GO:0048018	Receptor ligand activity	6	161	1.28	0.0024	9606.ENSP00000215754,9606.ENSP00000249330,9606.ENSP00000287641,9606.ENSP00000321106,9606.ENSP00000368244,9606.ENSP00000379472	MIF,VGF,SST,TAC1,CHGB,CCK
GO Function	GO:0005198	Structural molecule activity	8	551	0.87	0.0063	9606.ENSP00000211998,9606.ENSP00000221166,9606.ENSP00000333326,9606.ENSP00000339001,9606.ENSP00000353508,9606.ENSP00000355656,9606.ENSP00000389351,9606.ENSP00000446007	VCL,NEFM,TUBA8,TUBB,MAP2,H2AW,RPSA,VIM
GO Function	GO:0005515	Protein binding	20	5121	0.3	0.0184	9606.ENSP00000211998,9606.ENSP00000215754,9606.ENSP00000219599,9606.ENSP00000221166,9606.ENSP00000249330,9606.ENSP00000287641,9606.ENSP00000321106,9606.ENSP00000339001,9606.ENSP00000341911,9606.ENSP00000346694,9606.ENSP00000353508,9606.ENSP00000355656,9606.ENSP00000368244,9606.ENSP00000370719,9606.ENSP00000377195,9606.ENSP00000379472,9606.ENSP00000389351,9606.ENSP00000394071,9606.ENSP00000418572,…	VCL,MIF,CRYM,NEFM,VGF,SST,TAC1,TUBB,PALM,HNRNPA2B1,MAP2,H2AW,CHGB,ITSN1,DBN1,CCK,RPSA,GDI1,VAMP2,VIM
GO Function	GO:0005200	Structural constituent of cytoskeleton	4	95	1.33	0.026	9606.ENSP00000221166,9606.ENSP00000333326,9606.ENSP00000339001,9606.ENSP00000446007	NEFM,TUBA8,TUBB,VIM
GO Component	GO:0043005	Neuron projection	11	1123	0.7	0.0059	9606.ENSP00000221166,9606.ENSP00000249330,9606.ENSP00000321106,9606.ENSP00000341911,9606.ENSP00000353508,9606.ENSP00000370719,9606.ENSP00000377195,9606.ENSP00000379472,9606.ENSP00000394071,9606.ENSP00000418572,9606.ENSP00000446007	NEFM,VGF,TAC1,PALM,MAP2,ITSN1,DBN1,CCK,GDI1,VAMP2,VIM
GO Component	GO:0005615	Extracellular space	14	2212	0.51	0.0079	9606.ENSP00000211998,9606.ENSP00000215754,9606.ENSP00000216492,9606.ENSP00000219599,9606.ENSP00000249330,9606.ENSP00000287641,9606.ENSP00000321106,9606.ENSP00000339001,9606.ENSP00000346694,9606.ENSP00000355656,9606.ENSP00000368244,9606.ENSP00000379472,9606.ENSP00000389351,9606.ENSP00000446007	VCL,MIF,CHGA,CRYM,VGF,SST,TAC1,TUBB,HNRNPA2B1,H2AW,CHGB,CCK,RPSA,VIM
GO Component	GO:0030424	Axon	8	565	0.86	0.0079	9606.ENSP00000221166,9606.ENSP00000321106,9606.ENSP00000341911,9606.ENSP00000353508,9606.ENSP00000377195,9606.ENSP00000379472,9606.ENSP00000394071,9606.ENSP00000446007	NEFM,TAC1,PALM,MAP2,DBN1,CCK,GDI1,VIM
STRING clusters	CL:23410	Mixed, incl. Chromogranin A/B/C, and Protein localization to secretory granule	3	12	2.11	0.0134	9606.ENSP00000216492,9606.ENSP00000249330,9606.ENSP00000368244	CHGA,VGF,CHGB
STRING clusters	CL:23280	Mixed, incl. Exocytic vesicle membrane, and Acetylcholine Neurotransmitter Release Cycle	4	77	1.42	0.0255	9606.ENSP00000216492,9606.ENSP00000249330,9606.ENSP00000368244,9606.ENSP00000418572	CHGA,VGF,CHGB,VAMP2
WikiPathways	WP706	Sudden infant death syndrome (SIDS) susceptibility pathways	4	108	1.28	0.0468	9606.ENSP00000287641,9606.ENSP00000321106,9606.ENSP00000353508,9606.ENSP00000418572	SST,TAC1,MAP2,VAMP2
TISSUES	BTO:0000255	Brain cell line	7	166	1.33	6.41e-05	9606.ENSP00000211998,9606.ENSP00000221166,9606.ENSP00000339001,9606.ENSP00000346694,9606.ENSP00000377195,9606.ENSP00000389351,9606.ENSP00000446007	VCL,NEFM,TUBB,HNRNPA2B1,DBN1,RPSA,VIM
TISSUES	BTO:0000439	Eye	10	632	0.91	0.00016	9606.ENSP00000211998,9606.ENSP00000215754,9606.ENSP00000219599,9606.ENSP00000221166,9606.ENSP00000321106,9606.ENSP00000339001,9606.ENSP00000377195,9606.ENSP00000389351,9606.ENSP00000394071,9606.ENSP00000446007	VCL,MIF,CRYM,NEFM,TAC1,TUBB,DBN1,RPSA,GDI1,VIM
TISSUES	BTO:0000049	Adrenal medulla	3	7	2.34	0.00063	9606.ENSP00000216492,9606.ENSP00000321106,9606.ENSP00000368244	CHGA,TAC1,CHGB
TISSUES	BTO:0003914	Interstitial cell of Cajal	6	184	1.22	0.0008	9606.ENSP00000219599,9606.ENSP00000339001,9606.ENSP00000346694,9606.ENSP00000389351,9606.ENSP00000394071,9606.ENSP00000446007	CRYM,TUBB,HNRNPA2B1,RPSA,GDI1,VIM
TISSUES	BTO:0001484	Nervous system	21	5216	0.31	0.0012	9606.ENSP00000215375,9606.ENSP00000215754,9606.ENSP00000216492,9606.ENSP00000219599,9606.ENSP00000221166,9606.ENSP00000249330,9606.ENSP00000287641,9606.ENSP00000321106,9606.ENSP00000333326,9606.ENSP00000339001,9606.ENSP00000341911,9606.ENSP00000346694,9606.ENSP00000353508,9606.ENSP00000368244,9606.ENSP00000370719,9606.ENSP00000377195,9606.ENSP00000379472,9606.ENSP00000389351,9606.ENSP00000394071,…	ATP5F1D,MIF,CHGA,CRYM,NEFM,VGF,SST,TAC1,TUBA8,TUBB,PALM,HNRNPA2B1,MAP2,CHGB,ITSN1,DBN1,CCK,RPSA,GDI1,VAMP2,VIM
TISSUES	BTO:0000988	Pancreas	7	474	0.88	0.0077	9606.ENSP00000216492,9606.ENSP00000287641,9606.ENSP00000353508,9606.ENSP00000368244,9606.ENSP00000379472,9606.ENSP00000389351,9606.ENSP00000446007	CHGA,SST,MAP2,CHGB,CCK,RPSA,VIM
TISSUES	BTO:0000925	Nerve	4	100	1.31	0.0098	9606.ENSP00000287641,9606.ENSP00000321106,9606.ENSP00000379472,9606.ENSP00000446007	SST,TAC1,CCK,VIM
TISSUES	BTO:0001407	Neuroendocrine tumor cell	2	3	2.53	0.0098	9606.ENSP00000216492,9606.ENSP00000287641	CHGA,SST
TISSUES	BTO:0002692	Enterochromaffin-like cell	2	3	2.53	0.0098	9606.ENSP00000216492,9606.ENSP00000287641	CHGA,SST
TISSUES	BTO:0003472	Vagus nerve	2	3	2.53	0.0098	9606.ENSP00000321106,9606.ENSP00000379472	TAC1,CCK
TISSUES	BTO:0001175	Retina	5	220	1.06	0.0108	9606.ENSP00000211998,9606.ENSP00000219599,9606.ENSP00000221166,9606.ENSP00000339001,9606.ENSP00000394071	VCL,CRYM,NEFM,TUBB,GDI1
TISSUES	BTO:0000282	Head	20	5529	0.27	0.0132	9606.ENSP00000211998,9606.ENSP00000215375,9606.ENSP00000215754,9606.ENSP00000216492,9606.ENSP00000219599,9606.ENSP00000221166,9606.ENSP00000287641,9606.ENSP00000321106,9606.ENSP00000333326,9606.ENSP00000339001,9606.ENSP00000341911,9606.ENSP00000346694,9606.ENSP00000353508,9606.ENSP00000368244,9606.ENSP00000370719,9606.ENSP00000377195,9606.ENSP00000389351,9606.ENSP00000394071,9606.ENSP00000418572,…	VCL,ATP5F1D,MIF,CHGA,CRYM,NEFM,SST,TAC1,TUBA8,TUBB,PALM,HNRNPA2B1,MAP2,CHGB,ITSN1,DBN1,RPSA,GDI1,VAMP2,VIM
TISSUES	BTO:0000142	Brain	19	5010	0.29	0.0151	9606.ENSP00000215375,9606.ENSP00000215754,9606.ENSP00000216492,9606.ENSP00000219599,9606.ENSP00000221166,9606.ENSP00000287641,9606.ENSP00000321106,9606.ENSP00000333326,9606.ENSP00000339001,9606.ENSP00000341911,9606.ENSP00000346694,9606.ENSP00000353508,9606.ENSP00000368244,9606.ENSP00000370719,9606.ENSP00000377195,9606.ENSP00000389351,9606.ENSP00000394071,9606.ENSP00000418572,9606.ENSP00000446007	ATP5F1D,MIF,CHGA,CRYM,NEFM,SST,TAC1,TUBA8,TUBB,PALM,HNRNPA2B1,MAP2,CHGB,ITSN1,DBN1,RPSA,GDI1,VAMP2,VIM
TISSUES	BTO:0000511	Gastrointestinal tract	10	1342	0.58	0.0151	9606.ENSP00000211998,9606.ENSP00000216492,9606.ENSP00000219599,9606.ENSP00000287641,9606.ENSP00000321106,9606.ENSP00000339001,9606.ENSP00000346694,9606.ENSP00000389351,9606.ENSP00000394071,9606.ENSP00000446007	VCL,CHGA,CRYM,SST,TAC1,TUBB,HNRNPA2B1,RPSA,GDI1,VIM
TISSUES	BTO:0001491	Viscus	17	4129	0.32	0.0204	9606.ENSP00000211998,9606.ENSP00000215375,9606.ENSP00000215754,9606.ENSP00000216492,9606.ENSP00000219599,9606.ENSP00000221166,9606.ENSP00000287641,9606.ENSP00000321106,9606.ENSP00000339001,9606.ENSP00000346694,9606.ENSP00000353508,9606.ENSP00000368244,9606.ENSP00000370719,9606.ENSP00000379472,9606.ENSP00000389351,9606.ENSP00000394071,9606.ENSP00000446007	VCL,ATP5F1D,MIF,CHGA,CRYM,NEFM,SST,TAC1,TUBB,HNRNPA2B1,MAP2,CHGB,ITSN1,CCK,RPSA,GDI1,VIM
TISSUES	BTO:0000345	Digestive gland	13	2460	0.43	0.0219	9606.ENSP00000211998,9606.ENSP00000215375,9606.ENSP00000215754,9606.ENSP00000216492,9606.ENSP00000287641,9606.ENSP00000339001,9606.ENSP00000346694,9606.ENSP00000353508,9606.ENSP00000368244,9606.ENSP00000379472,9606.ENSP00000389351,9606.ENSP00000394071,9606.ENSP00000446007	VCL,ATP5F1D,MIF,CHGA,SST,TUBB,HNRNPA2B1,MAP2,CHGB,CCK,RPSA,GDI1,VIM
TISSUES	BTO:0000522	Gland	19	5260	0.27	0.0235	9606.ENSP00000211998,9606.ENSP00000215375,9606.ENSP00000215754,9606.ENSP00000216492,9606.ENSP00000219599,9606.ENSP00000221166,9606.ENSP00000287641,9606.ENSP00000321106,9606.ENSP00000339001,9606.ENSP00000346694,9606.ENSP00000353508,9606.ENSP00000368244,9606.ENSP00000370719,9606.ENSP00000377195,9606.ENSP00000379472,9606.ENSP00000389351,9606.ENSP00000394071,9606.ENSP00000418572,9606.ENSP00000446007	VCL,ATP5F1D,MIF,CHGA,CRYM,NEFM,SST,TAC1,TUBB,HNRNPA2B1,MAP2,CHGB,ITSN1,DBN1,CCK,RPSA,GDI1,VAMP2,VIM
TISSUES	BTO:0000823	Cerebral gray matter	2	11	1.97	0.0263	9606.ENSP00000321106,9606.ENSP00000446007	TAC1,VIM
TISSUES	BTO:0000421	Connective tissue	7	734	0.69	0.0345	9606.ENSP00000219599,9606.ENSP00000339001,9606.ENSP00000346694,9606.ENSP00000377195,9606.ENSP00000389351,9606.ENSP00000394071,9606.ENSP00000446007	CRYM,TUBB,HNRNPA2B1,DBN1,RPSA,GDI1,VIM
TISSUES	BTO:0001488	Endocrine gland	18	4886	0.27	0.0345	9606.ENSP00000211998,9606.ENSP00000215375,9606.ENSP00000215754,9606.ENSP00000216492,9606.ENSP00000219599,9606.ENSP00000287641,9606.ENSP00000321106,9606.ENSP00000339001,9606.ENSP00000346694,9606.ENSP00000353508,9606.ENSP00000368244,9606.ENSP00000370719,9606.ENSP00000377195,9606.ENSP00000379472,9606.ENSP00000389351,9606.ENSP00000394071,9606.ENSP00000418572,9606.ENSP00000446007	VCL,ATP5F1D,MIF,CHGA,CRYM,SST,TAC1,TUBB,HNRNPA2B1,MAP2,CHGB,ITSN1,DBN1,CCK,RPSA,GDI1,VAMP2,VIM
COMPARTMENTS	GOCC:0005576	Extracellular region	11	1218	0.66	0.0146	9606.ENSP00000211998,9606.ENSP00000215754,9606.ENSP00000216492,9606.ENSP00000249330,9606.ENSP00000287641,9606.ENSP00000321106,9606.ENSP00000339001,9606.ENSP00000346694,9606.ENSP00000368244,9606.ENSP00000379472,9606.ENSP00000446007	VCL,MIF,CHGA,VGF,SST,TAC1,TUBB,HNRNPA2B1,CHGB,CCK,VIM
UniProt Keywords	KW-0027	Amidation	5	14	2.26	1.38e-07	9606.ENSP00000216492,9606.ENSP00000249330,9606.ENSP00000287641,9606.ENSP00000321106,9606.ENSP00000379472	CHGA,VGF,SST,TAC1,CCK
UniProt Keywords	KW-0165	Cleavage on pair of basic residues	6	130	1.37	6.16e-05	9606.ENSP00000216492,9606.ENSP00000249330,9606.ENSP00000287641,9606.ENSP00000321106,9606.ENSP00000368244,9606.ENSP00000379472	CHGA,VGF,SST,TAC1,CHGB,CCK
UniProt Keywords	KW-0765	Sulfation	3	36	1.63	0.0128	9606.ENSP00000216492,9606.ENSP00000368244,9606.ENSP00000379472	CHGA,CHGB,CCK
UniProt Keywords	KW-0964	Secreted	8	827	0.69	0.0196	9606.ENSP00000215754,9606.ENSP00000216492,9606.ENSP00000249330,9606.ENSP00000287641,9606.ENSP00000321106,9606.ENSP00000346694,9606.ENSP00000368244,9606.ENSP00000379472	MIF,CHGA,VGF,SST,TAC1,HNRNPA2B1,CHGB,CCK
